# Supplementary material for: Nanopore Direct RNA Sequencing Reveals the Short-Term Salt Stress Response in Maize Roots
Source: Plants (Basel). 2024 Jan 30;13(3):405. doi: 10.3390/plants13030405 (PMC10857558; doi:10.3390/plants13030405)
Supplement: Supplementary file 1 [file plants-13-00405-s001.zip]

Archive with 2 entries (2 files):
- Supplementary Figure .pdf
- Supplementary Table.xlsx
