# Supplementary material for: Nanopore Direct RNA Sequencing Reveals the Short-Term Salt Stress Response in Maize Roots
Source: Plants (Basel). 2024 Jan 30;13(3):405. doi: 10.3390/plants13030405 (PMC10857558; doi:10.3390/plants13030405)
Supplement: Supplementary file 1 [file plants-13-00405-s001.zip › Supplementary Table.xlsx]

## Sheet: Table S1 The qRT-PCR primers
Gene ID	Upstream primer	Downstream primer
Actin	GGGATTGCCGATCGTATGAG	GAGCCACCGATCCAGACACT
Zm00001eb156610	TTAAGCGTGGTGGAGAGAGG	AACCTTGAGTGAACCAGAGCC
Zm00001eb012040	CAGCTGACCACAAGCCTGA	GGAGATCACGAACGGCTTCA
Zm00001eb260610	CACTCACTCACTCAGCTCGT	CCCAGAAGGCCTAAGGACAC
Zm00001eb309770	GAGAAGCAACGCAGAGATACCA	GACCCACCAGCTCTCGGTA
Zm00001eb399220	GTACTACCAGCTCATCCGCC	GATATCGCGGTGCTCACTCA
Zm00001eb164740	GTCTCAGGCCTCAACAGGAC	ATCCTAGACCACCTGTTCCC

## Sheet: Table S2 Sequencing data qualit
sample	Reads_number	Base_number	Mean_length (bp)	Max_length (bp)	N50_length	Mapped reads	Multimapping reads
					(bp)
CK	6471230	5839728121	902.4	11808	1090	6184207 (95.56%)	236296 (3.82%)
ST	6346850	4670611550	735.9	35376	874	6017639 (94.81%)	235021 (3.91%)
Sample: name of the sample; bases_number: number of bases after QC; reads_number: number of reads after QC; mean_length: average length of reads after QC; max_length: maximum length of reads after QC; N50_length: N50 length of reads after QC. N50_length: N50 of QC reads.

## Sheet: Table S3 Noval Isoforms results
>CK.1.2
AGCACACGTACGCGCAGATCCGTCCGCTCCAATCCGCCCCGGTCACCCAACCCACGTTTTCCCCCACGCCCCCATCCTTTCGATTCACCATTGCCCTACCACACGTACGCGCAGATCCGTCCGCTCCAATCCCCCTTCCCCATCGTCTCGCGACGCCCTCGCCGCCGCCTCGCCCCCAACGATCCACTCGCCCCCACAACGATTCGCTTCGTGGTGAAGAAGCCACCCGCGCCTCGCCGGAAACGGAAGCAGCAACCCCTAGCCACGCTGACCCTCCACGGCGCCGGCGATGGGGCTGAAGCGGCCTACGGCGGGAGCGGGGGAGGCAGCAGCGCAGACCATCACGTTGTCCATGTCGGCCATGTGGGACACGGTGCGCGCCGCCATGAGGGAGGCCGA…
>CK.1.3
AGCACACGTACGCGCAGATCCGTCCGCTCCAATCCGCCCCGGTCACCCAACCCACGTTTTCCCCCACGCCCCCATCCTTTCGATTCACCATTGCCCTACCACACGTACGCGCAGATCCGTCCGCTCCAATCCCCCTTCCCCATCGTCTCGCGACGCCCTCGCCGCCGCCTCGCCCCCAACGATCCACTCGCCCCCACAACGATTCGCTTCGTGGTGAAGAAGCCACCCGCGCCTCGCCGGAAACGGAAGCAGCAACCCCTAGCCACGCTGACCCTCCACGGCGCCGGCGATGGGGCTGAAGCGGCCTACGGCGGGAGCGGGGGAGGCAGCAGCGCAGACCATCACGTTGTCCATGTCGGCCATGTGGGACACGGTGCGCGCCGCCATGAGGGAGGCCGA…
>CK.1.4
AGCACACGTACGCGCAGATCCGTCCGCTCCAATCCGCCCCGGTCACCCAACCCACGTTTTCCCCCACGCCCCCATCCTTTCGATTCACCATTGCCCTACCACACGTACGCGCAGATCCGTCCGCTCCAATCCCCCTTCCCCATCGTCTCGCGACGCCCTCGCCGCCGCCTCGCCCCCAACGATCCACTCGCCCCCACAACGATTCGCTTCGTGGTGAAGAAGCCACCCGCGCCTCGCCGGAAACGGAAGCAGCAACCCCTAGCCACGCTGACCCTCCACGGCGCCGGCGATGGGGCTGAAGCGGCCTACGGCGGGAGCGGGGGAGGCAGCAGCGCAGACCATCACGTTGTCCATGTCGGCCATGTGGGACACGGTGCGCGCCGCCATGAGGGAGGCCGA…
>CK.10.1
GTATTCTTCTTTCCTCCACTCTTGTGCCGCTCAAATTTTGTTCAGCCGCTCATTTTGTCGCGGAGGTCGTTTCAATAGCAGTAAATAGAAATCATGGCTGGTGCACCTCCGTGAATTAGATGCTAATGTGGAATGACGATGTCAATAGCATTTGCTCTCGTATTTTAATTGCTTGATAGTTTTAACGTGACAACGTTGCTGAAAACTAGAAAGGCGAAATGCAAGGGCGTGAGTTTGTTTTGCTGATGTGCTCTGGGGTGCTTCATTTGTTATTTCTTGGCATATGTCTCCTACTCATTAGGAAGCTCAGTTTATTCCTCGATTTTCAAATGTGTGTGAGGGCCAGTACCCGATAGATGGCATGAAAAAAGCTTTTGGCTAAAATTGAACATGTCAAAG…
>CK.10.2
GTTCTTTCCTGCTAGCTCGTCCTTAGTTCCTGTGAGTCCTTTGGTTGTTCGATGCCTTCTACTGATTCATGTCTCGTTCGGTTATGTGTGTCATCACTCGTCATGGCGTCGGTGAAGCGATTTCGGGTGACAAGGAAGGACAAGATCATGCGGCGGTGCGCTGGGAAGCAACACTTGCTCGCCAAGAAAAACACCAAGCGCAAGAAGAGACTCTCCAAGATGGAGATGTTCGCCGATCTGTGGGCCAAAGGCTTCAGTTTGCTAGGTGAGCATCTGCACAGTTCTGAAATAGGCGCCTATGGTTGCACAGTTTTTTACTACAACACTTATTCCACACTCAGGCTAAATTTGGCTCAGTTGGTTACAATGTCATGTTGATTGGAATCTGCCATTTGTGAA…
>CK.10.3
TTCTCTGCCTCTCTCCCTCTCCGCCTACCTCTCCTTCCCTACCGTCTCCTGCCACTGCGCCCCTCCAATAGCGTTGTCCCTTGCCCTCGCGCGCCCCGTGCTCTTCGTCGTCTTCGCCAGCCCAGGTGGCAGGAAGCTACCCATAGCCAGCCTCGTCTTCTCGGCCAAATCCTTCTTCGGTGCACCGCTGGCCGCCACCTCGGCCTCCGTCGCTTTGTCGCTCCTGTGCCAGTGGCTGCCTCCAGCTCGCTCGAGGTCGTCGCTACGGGGAAGAAGGGGCCTTTCCGACCAAATCCTTCTTTGGCGCGCCACTGGCCGCCACCGCGGCCTCCGTCGCGTTGCCACTCCCGCGACAACCGGCCGCCTCCAACTCGCTTGAGGTCATCGCAGCGGGGAAGA…
>CK.10.4
TTCTCTGCCTCTCTCCCTCTCCGCCTACCTCTCCTTCCCTACCGTCTCCTGCCACTGCGCCCCTCCAATAGCGTTGTCCCTTGCCCTCGCGCGCCCCGTGCTCTTCGTCGTCTTCGCCAGCCCAGGTGGCAGGAAGCTACCCATAGCCAGCCTCGTCTTCTCGGCCAAATCCTTCTTCGGTGCACCGCTGGCCGCCACCTCGGCCTCCGTCGCTTTGTCGCTCCTGTGCCAGTGGCTGCCTCCAGCTCGCTCGAGGTCGTCGCTACGGGGAAGAAGGGGCCTTTCCGACCAAATCCTTCTTTGGCGCGCCACTGGCCGCCACCGCGGCCTCCGTCGCGTTGCCACTCCCGCGACAACCGGCCGCCTCCAACTCGCTTGAGGTCATCGCAGCGGGGAAGA…
>CK.10.5
TTCTCTGCCTCTCTCCCTCTCCGCCTACCTCTCCTTCCCTACCGTCTCCTGCCACTGCGCCCCTCCAATAGCGTTGTCCCTTGCCCTCGCGCGCCCCGTGCTCTTCGTCGTCTTCGCCAGCCCAGGTGGCAGGAAGCTACCCATAGCCAGCCTCGTCTTCTCGGCCAAATCCTTCTTCGGTGCACCGCTGGCCGCCACCTCGGCCTCCGTCGCTTTGTCGCTCCTGTGCCAGTGGCTGCCTCCAGCTCGCTCGAGGTCGTCGCTACGGGGAAGAAGGGGCCTTTCCGACCAAATCCTTCTTTGGCGCGCCACTGGCCGCCACCGCGGCCTCCGTCGCGTTGCCACTCCCGCGACAACCGGCCGCCTCCAACTCGCTTGAGGTCATCGCAGCGGGGAAGA…
>CK.10.6
TTCTCTGCCTCTCTCCCTCTCCGCCTACCTCTCCTTCCCTACCGTCTCCTGCCACTGCGCCCCTCCAATAGCGTTGTCCCTTGCCCTCGCGCGCCCCGTGCTCTTCGTCGTCTTCGCCAGCCCAGGTGGCAGGAAGCTACCCATAGCCAGCCTCGTCTTCTCGGCCAAATCCTTCTTCGGTGCACCGCTGGCCGCCACCTCGGCCTCCGTCGCTTTGTCGCTCCTGTGCCAGTGGCTGCCTCCAGCTCGCTCGAGGTCGTCGCTACGGGGAAGAAGGGGCCTTTCCGACCAAATCCTTCTTTGGCGCGCCACTGGCCGCCACCGCGGCCTCCGTCGCGTTGCCACTCCCGCGACAACCGGCCGCCTCCAACTCGCTTGAGGTCATCGCAGCGGGGAAGA…
>CK.10.7
TTCTCTGCCTCTCTCCCTCTCCGCCTACCTCTCCTTCCCTACCGTCTCCTGCCACTGCGCCCCTCCAATAGCGTTGTCCCTTGCCCTCGCGCGCCCCGTGCTCTTCGTCGTCTTCGCCAGCCCAGGTGGCAGGAAGCTACCCATAGCCAGCCTCGTCTTCTCGGCCAAATCCTTCTTCGGTGCACCGCTGGCCGCCACCTCGGCCTCCGTCGCTTTGTCGCTCCTGTGCCAGTGGCTGCCTCCAGCTCGCTCGAGGTCGTCGCTACGGGGAAGAAGGGGCCTTTCCGACCAAATCCTTCTTTGGCGCGCCACTGGCCGCCACCGCGGCCTCCGTCGCGTTGCCACTCCCGCGACAACCGGCCGCCTCCAACTCGCTTGAGGTCATCGCAGCGGGGAAGA…
>CK.1001.1
GTGACGGCTTTCCGAGTTTGGTGGATTGTGTCGAGAGAGTCAGAGAGGGACACCAAAGCCGGCTACGGCCAGTCCCCAGTCAGCCTAGCTTCGCTCGCTGTTCGTTCGTCCTGATAGCTTGAAACCGCCATGGCCATGGGGCTCCCCGGCCACCGCTGCTGCCGCCTTCCCGCTCTCGGGTCGGTCACTCCACTCTGTCCCGCCCTCGCTCGCAGGCCCCTCCCGCGGACCTCGGATCTCCGCTACTCCTCCCTCGAAGCCCAAGGTCCTGCGCATGTTCCTTGAGGAGAGGCAACTGCACGGCGATTTCGTCACCAAGATCTCTGACATGGTCTGGAGGAGGAATGGCGGCAATGTTGATGCGGTTGAGGCGACCACAGACCAAGGCAATGCTGTAGA…
>CK.1005.2
GAGGCGTGGAAGACACCGTCGCTCTCCTCGCGTGCGAGCGCCGCCACTGCATCTTCCCATCGATCTCCGCCGACCCCGCATCTTCCCATACGAGCTGTGTTTCTCCAAGTTCGCTGCTGGCCATATCGACGTCGTCATCCTCGATCCAGACGAGTGCGTGTGCCATCTCCACGGGTCTTCGACAGATTTAGCAAGAATGTTTGGAAGAGGATCTCCTAGGATGAACTTGATCCAAGCTGCAACTATGAAAAAAATATCCCCCAGATCTACTACTAACAAGCGCAAGAAGAGAACATCACCAAAAGTTGGTCGTCTTAGAGCAAACTGGAATAGTGGACTAGAAAAGGGTTTAGTTGAAATTCTTCAAGATCACAACAATGATTGTTATAAGGGTCAAAA…
>CK.1005.3
GAGGCGTGGAAGACACCGTCGCTCTCCTCGCGTGCGAGCGCCGCCACTGCATCTTCCCATCGATCTCCGCCGACCCCGCATCTTCCCATACGAGCTGTGTTTCTCCAAGTTCGCTGCTGGCCATATCGACGTCGTCATCCTCGATCCAGACGAGTGCGTGTGCCATCTCCACGGGTCTTCGACAGATTTAGCAAGAATGTTTGGAAGAGGATCTCCTAGGATGAACTTGATCCAAGCTGCAACTATGAAAAAAATATCCCCCAGATCTACTACTAACAAGCGCAAGAAGAGAACATCACCAAAAGTTGGTCGTCTTAGAGCAAACTGGAATAGTGGACTAGAAAAGGGTTTAGTTGAAATTCTTCAAGATCACAACAATGATTGTTATAAGGGTCAAAA…
>CK.1009.1
GTGGCCCATCAGTGGTATCATTGATGTTCAGATCCAGTTTTGCTGCCTTCCGTGTCATACTAAAACTTCCTCTCTCACGCCTGTCTAGTTGGCCTGGAGGCGTCATGCTTAGCTTGTCAAGAAACAAATCCTCTCTTCCTCTTTCTTTCTCTTGTATATCAAAGGTCATGCCTCCTATCTCCTTTCCTCTGTGAGCGGAAAGACTGATTGACAGGATATCTTGATCTTTCTGTGAGCCGTCACAGGCAGTTAAGCAGCTGTCAACTGACCCATCGCCAAGTTGGATGGTATGGCCTTGTAGAATTTGGGAACCATCAATCTCCTCAAAGCCTGTAAATGCATGCTGGAGGCATTCTGTCGATACTTTTGAGACTAATTCTGACAGTTGCATCTTCGCGG…
>CK.1013.1
GGACAAAATCAAGCGATGCTCCCTTCTTGTCCCGCACCTCGCTGATTCCAATCTCTTCTGCGCCGCGCTGGTTAGTTGGCGGCAGCGAGTACGAAATCGAGAGCGCAGCAGCATGCGACCGGAACGGCCATTGCCGCCGCTGCCGCCGTCACAAGAGACGGAGGAAGGGGTGGGAGCACCAGGAATGGACGTGCCCACCAGGTTGCCAGACCCAGTGGCGTCGCCTATACTGAGGCACTCGTCTGCCAACTCGATGAGGAGGACGCGGTCGCTGCGGTCCCTCATGGCCGACTCGCCGTCCGTCACCTTCGCGGCCAACCTCAGGTCGGGCTCCAAGGCCGAGTCCACCGCGTCCTCGCTCGAGAGCTTCCGGTTCCAGCGCGACGGGTCCGCGTCAGG…
>CK.1013.3
CCCTCCCCTGTTCTCTCGCCCGAACACGGCGACCGTCGCTCCAAAACACGACCTTCACGCGCGCGCCGGGAGCGGCATGCCCGGGAACGCGGGAGCTGAGGGTCCGTGCCTCCCGGTCGTCTGACGCCGCGCCGGTCATCGCCCACGCCTCCTCGCCCGGCCATGGCCGAGGACCACGGGTCGTCGCGCCACATGTCGGCGTCGCAGAAGGAGCTGGGCGACGAGGACGCCCGCGTGGTGCGCGTGGCCGACGCCGCGCGCACCAACGAGCGCCTCGACCTCGCGGGCAACGCCGTGCGCACCGCCAAGTACTCGCCGCTCACCTTCCTGCCGCGGAACCTCTTCGAGCAGTTCCACCGCCTCGCCTACGTCTACTTCCTCGCCATCGCCGTGCTCAAC…
>CK.1013.4
GGACAAAATCAAGCGATGCTCCCTTCTTGTCCCGCACCTCGCTGATTCCAATCTCTTCTGCGCCGCGCTGGTTAGTTGGCGGCAGCGAGTACGAAATCGAGAGCGCAGCAGCATGCGACCGGAACGGCCATTGCCGCCGCTGCCGCCGTCACAAGAGACGGAGGAAGGGGTGGGAGCACCAGGAATGGACGTGCCCACCAGGTTGCCAGACCCAGTGGCGTCGCCTATACTGAGGCACTCGTCTGCCAACTCGATGAGGAGGACGCGGTCGCTGCGGTCCCTCATGGCCGACTCGCCGTCCGTCACCTTCGCGGCCAACCTCAGGTCGGGCTCCAAGGCCGAGTCCACCGCGTCCTCGCTCGAGAGCTTCCGGTTCCAGCGCGACGGGTCCGCGTCAGG…
>CK.1013.7
GGACAAAATCAAGCGATGCTCCCTTCTTGTCCCGCACCTCGCTGATTCCAATCTCTTCTGCGCCGCGCTGGTTAGTTGGCGGCAGCGAGTACGAAATCGAGAGCGCAGCAGCATGCGACCGGAACGGCCATTGCCGCCGCTGCCGCCGTCACAAGAGACGGAGGAAGGGGTGGGAGCACCAGGAATGGACGTGCCCACCAGGTTGCCAGACCCAGTGGCGTCGCCTATACTGAGGCACTCGTCTGCCAACTCGATGAGGAGGACGCGGTCGCTGCGGTCCCTCATGGCCGACTCGCCGTCCGTCACCTTCGCGGCCAACCTCAGGTCGGGCTCCAAGGCCGAGTCCACCGCGTCCTCGCTCGAGAGCTTCCGGTTCCAGCGCGACGGGTCCGCGTCAGG…
>CK.1014.3
CCCCTTGCCTTCTTTCTCAGCTCACCTCTCTCTTTCACGCACGCCTCTCTCTCTCTCTCTCTCTCTCTCTCTCTCTCTCTCTCTCTCTCTCTCTCTCTCTCTCTCTCTCTCTCTCTCTCTCTCCTTATCTGTCCTGAGGCAGCCATTTCCTCTTCCGATCGTGGAGAGGCTTGGAGTGGAAGGAGGCTGCTGGTTTTCGGCACGGCGGAGATGTCTGAGGTGTCGGTGATAAACCAGGCGGAGGTGGAGGACGCGGGCGCCGGGCAGCTGATGGACCTGCCGCCGGGCTTCCGCTTCCACCCCACCGACGAGGAGATCATCTCGCACTACCTCACCCACAAGGCCCTCGACCACCGCTTCGTCTCCGGCGTCATCGGCGAGGTCGACCTCAACAGGATC…
>CK.1015.3
TTTTCCCCTTTCTCCGTTCACCTTTCTCTCTTCCTTTTTCTTTCCCCTCCCTCTCCCTTTCTTTCCTCCTGGCGACGACTGGGCGAGTGCCGCCGAACTTCGCCAGGTCTTCACCGGCGACGAGCACCTACAAGGTGACACTATTCCTTTTCTTCACTTGGTGTATAATCTCTCTTTGCTCCGATCAAGCTTTTCAAACATAATAAGCAAATAGTCTCTGCACGTGATTGCCAAAATTAGTCAAGACGGGTGCTCTTTGCTGCGTGGCCGCTAGGCCACATGGGACAAAGTCTGACCCTGCTAGCAGAGATCGTTCTATGGATCCTACTGAGCCTCGTTGGCGCATAAATTCGAGCTTTTCTCCTCCAACGTCAAGGAGGTGGGATTGCCGCTATTCAT…
>CK.1016.2
CTTCGCCGCTTCCGCAATCTTCCATTCCTCCTCTCTCCTTCCCTGTGTCTCTCTCCTCGCGAGCTCTTCATCCCTTCTTCCAGCGCGGTTTGGCGATGGCGGCAGCGCAGGCGATCTCGAAGGGGAGCGTGGTGTCTCCATGCGGCAATCGAGCGGCGCCGGGCTTCCTTGCCAGGCGGAGGGGTGCCGTGGCGGCGCGGATGGCACCGTCAGCGGCGCGGATCGGGGGCTTCTGGAGGAAGAACGCGTTTCCTGGCGGGAGGCTAACCCTGAGGACGAGGAGATCCAGGGCCGCGTCACCGACGCAGATGAACATGAACCTTGCGCTTGGGAAATCGATGAGGTGGTGGGAGAAGGGGTTGCAGCCCAACATGCGTGAGATCGAGTCCGCCCAAGACC…
>CK.1019.3
CAAGCCCAAGAAACCAACCCCCGACGCGCGCGAGACGGCGAGAGAGGGAGAGATAGGTGTGCGGCAGTAATATAGTGGGTTTGCTCTTTGATTGGCCGCGGCTAAGCACCAAACCTTGGGGAAATGGAGCTGCTCAGTGGTGCAGTGGCGCAGCGGGAGCTTGGGGAAGCGGAAGCTTGCGAGCAGCCAGAGCACTAGCCATTACCCAGCGCTACCATACACTGACATATCTATCGATCTGATCGGGCTGCTGCTGAGTGCAGTGTGTGTACAAAAGGCCCTGAAGGCGGTAAGACCGAGCTGCACCTGCACTAGAGGTGAAGGGGTGTGAGGGAGAAGAAAAGCGAGTAGCCCGTGAGCTGCTGCGGTGCGAGGGAGCCCAGGGTTTCGTCTCGTCTG…
>CK.102.1
CCCCCGCATCCCATGCCCACCACCACTCGACCAAGGCACCCAGCCCTCCTTCCCTCAGCGCTTGCCGGCCGACGCACTGCTTGGTGCCTGTCTGCCTTTCTCCTTCCATTGACAGCCGTCGATGGCGACGCCGCCTCAGCAGAAGCAGCAGCCGCAGCAGGTGTCGGTGCAGCACGTGGGCAGGGCGTCCTCGGACGAGCTCCTCCGCAAGTTCGCGGACCCGGACGCGCCCCGCGCCGCCGCCACCCCGCCGCGCCGCAGCCTCAAGCGCTCGTCCCGCCGCGTGGCGTCGGGGCTCTCCGCGCGGGACTCCGACGCGTCGGCGGCCGCGGGCGTCACGGCCGCGGCGCTGGCGGCGCCCAAGCGGCGGCGGAGCATCGGCGGGTCCACCGGCCTGCT…
>CK.1023.1
AGCGTCGTGCCAGCAGGAAAACCAAGGACCAAGCCAAGCCGCCGGCCCCATGGCCAAGCACAAAGCCTCGCCTCCGGCCGCGGTCCGCCGTCGCATCGGCGGCGCCGGGGCGTCCGCCATCCGGTGGGCGCTGCGCGTCGCGACCAGCATCGTAGCCTGGACGCTGCTCCTCCACCTCTTCACCTTCCTCGGCATCCCCCGCCCGCCGCTGCCCATCGCGCGGCCGTCCTGCCTGGGCGGCCGCAGCAACTCTACCGCCGCCGACTCCGTGGTCGCGGCCGGCGATGCCGGGCACCTGGCGCTCCCGGCTCTGCCTCCCAGACGGCTTTACAAGAGTAATGGCTACCTTCTAGTTTCATGCAATGGTGGTCTGAACCAAATGCGAGCAGCGATATGCGA…
>CK.1023.2
AGCGTCGTGCCAGCAGGAAAACCAAGGACCAAGCCAAGCCGCCGGCCCCATGGCCAAGCACAAAGCCTCGCCTCCGGCCGCGGTCCGCCGTCGCATCGGCGGCGCCGGGGCGTCCGCCATCCGGTGGGCGCTGCGCGTCGCGACCAGCATCGTAGCCTGGACGCTGCTCCTCCACCTCTTCACCTTCCTCGGCATCCCCCGCCCGCCGCTGCCCATCGCGCGGCCGTCCTGCCTGGGCGGCCGCAGCAACTCTACCGCCGCCGACTCCGTGGTCGCGGCCGGCGATGCCGGGCACCTGGCGCTCCCGGCTCTGCCTCCCAGACATATGCGACATGGTGACTGTAGCACGCTACTTGAACCTCACCATGGTGATACCTGAACTTGATAAGCAATCCTTCT…
>CK.1024.1
GTCGGACATTAGCGAACCTGATGCCGTGACGCGTAGAACCAACCCCACCGTGAAGAAACCTTTACAGGCTGTACGTAGGGCCGTGCCGTCGCCCCTCCTTCCTTCGTCGATCTCTCTCTCGGCGACGACTGGGCGACCGCTGCCTCCTGTTGCCCTGGTCTCCATTGGGCCCTTTGCCAGATTTTCTTTCGCCTCTCCGCCGGCGACGAACACCACCACCAGGAATGGGCTTGTGGACGTTGCTGGAGGGTTTTTTGCTTCTTGCAAATGCGTTGGCTATATTGAATGAAGACCGCTTTCTCGCTCCAAGGGGATGGAGCATGTCTGAAGTATCAGGAAATGGGCAAACGAAGTCGTTGAAGGGCCAGATCGTGGGGCTAATCTATGCTACACAATTTC…
>CK.1025.2
CCCCGAGTGGCCGAGTTCCTCACTCAGCTGGGGACACCACCCGGCCACCCTCACCTCTCAATATACATACCACCACCACCTTCATCAACCCCTGGGCCTGGCACTCATAGCTCGTTCGTAGCAAGAGAGAGAGAGAGAAGAGTGGGAAGTCTCACGCCATCAGGGAGAGGGGAGCGAGGATCACATCTCTCGTAGCGCGCGCGAAGCTATATAATAATGGAGGTGGCCATGGCCGTGAAGGTGCTGCTGAGCCTGTGCTGCGTGGGGGCGTGCGGCCTCGCCGTGTACCTCTACCACATCCTCTGGCTCGTGCCGCAGAAGGTCCTCGCCAAGTTCGAGGACCAGAAGATCGGCGGGCCGCGGCCGTCGTTCCCGTACGGCAACCTCGCCGACATGAGG…
>CK.1028.2
AAACCCTTGCCAGTCTCCCTCCCGGCAGCGGCGGCAAGGCCTACCGCCGCAAACCCTCTTCCTCAGCCGCTGCGTACAAAAGAAGTTAGCTTCTTTTTAAGTAGGAGGCGGGAGCCCTAGGTAGCCCCATGGCTCCGGCGGACGGCGGCGGCGAGCAGCCGCACAAGGCGCACCGCCAACACAAGTCCGGCGCCAAGGCGCGGAAGAAGAAGGGCAAGGGCAAGGGCGACGCCGGCGATGACGCAGGGGGGCAGCAGAAGAACCCCAAGGCTTTTGCATTTCAGTCAGCAGCCAAGGCGAAACGTCTACAAGCTCGATCAGCTGAGATTGAACAACGGCGTCTTCATGTGCCAATTATGGACCGTTCCATCGGTGAACCTCCTCCTTTTGTTGTTGTAG…
>CK.103.2
GAATCCGCCCCTCCCTCTTTCCGTTCCGCCTCGTTGCGCTCGCTCTCGCTGCGCCGCCCGCCCCACCTCACGGAGCTCACGGCAACACCGGCAGGGACGGAAAAGGAAAGCCGAGGAGGCGAGGAGAGAGAGATACAAGGCAGGCAGCCAGGCACAGGCAGCCCGCGGCTGGCTACGGGGCCAAAACCCTTACGCGCGACGCGGCCCCCTCCTCTTCTTCTCTCTCCCACCACCGCCCTCCCCTTGCCATTTTTGGTGAGTGCCCCCTTTCCCTTCCCTAGACCAGATCCTCGCCCCGTTTTCCACTTTTGCCTCCACCGCCGGCCCAATTCGGATAACAAGCTCCCTCCGCCTCGCCGCGTCTCCTCCCAGCCGCAGGAGCCGCCGCCATCCGATCCG…
>CK.103.5
GAATCCGCCCCTCCCTCTTTCCGTTCCGCCTCGTTGCGCTCGCTCTCGCTGCGCCGCCCGCCCCACCTCACGGAGCTCACGGCAACACCGGCAGGGACGGAAAAGGAAAGCCGAGGAGGCGAGGAGAGAGAGATACAAGGCAGGCAGCCAGGCACAGGCAGCCCGCGGCTGGCTACGGGGCCAAAACCCTTACGCGCGACGCGGCCCCCTCCTCTTCTTCTCTCTCCCACCACCGCCCTCCCCTTGCCATTTTTGGTGAGTGCCCCCTTTCCCTTCCCTAGACCAGATCCTCGCCCCGTTTTCCACTTTTGCCTCCACCGCCGGCCCAATTCGGATAACAAGCTCCCTCCGCCTCGCCGCGTCTCCTCCCAGCCGCAGGAGCCGCCGCCATCCGATCCG…
>CK.1032.2
CGGGGAAAAACAGCTAAGAACAGTCGGGCGGTCGGGCCAGGCGGCGTGTGAGCGTGTCCGAGATCCACAGGACGCAGGACGCTGCCGATGGCGAAGCCGAGGAAAACCCGCACCTCGGCTCCAGATCCGCCCGTAGCCGCCGTTCGGCTTCCGTGGCACACACCGGCGCCGGCGGTCCCCACGGCCGTTCTGATCTCGCTCGCTGCCCTCCTCATCCGCGTGCTGGTTTCCGTGGGCCCCTACTCCGGTCAGGGTGCGGCGCCTAAGTTCGGCGACTATGAGGCGCAGCGGCACTGGATGGAGCTCACACTCCATCTCACGCCCGCCGACTGGTACCGCAACACCTCCGACAATGACCTTGCCTACTGGGGCCTGGACTACCCGCCCCTCTCCGCCTAC…
>CK.1033.1
CCCCTCCCCGCCCCATCGTCGGCTAAAGGCGATCGTCCCACCCAGAATTTCCCCCCTCCCCCGCACCCCCCGCAAACATCCTAGCAGCCCTATCATCGCGCCGGTCCCGGCGGCCTGCCGGCCTCCTCGCACCCTCCCAGAGTAATGGATTAATGCATTAAGCAAGGTAATGAAATGTACCAAAAGTGACTTATGGAAAAGAAACAGAGCTTGTTCACTGCTCTGAATGAGGAACTTTAATCTGATGCAGTCTCAAAAGAGCAGAGTTTTGGGAGCAATGTCATCCTCTTTGCCTATTCTGCCAAATCCTTTGAAAGGGAGCTTCTCAAGGCCTCATAACCCCCAGCATATTCCTATGTTGAGGCAGCTGCCTGATGACTCTATGCCCTTGTGTATTGA…
>CK.1033.2
CCCCTCCCCGCCCCATCGTCGGCTAAAGGCGATCGTCCCACCCAGAATTTCCCCCCTCCCCCGCACCCCCCGCAAACATCCTAGCAGCCCTATCATCGCGCCGGTCCCGGCGGCCTGCCGGCCTCCTCGCACCCTCCCAGAGTAATGGATTAATGCATTAAGCAAGGTAATGAAATGTACCAAAAGTGACTTATGGAAAAGAAACAGAGCTTGTTCACTGCTCTGAATGAGGAACTTTAATCTGATGCAGTCTCAAAAGAGCAGAGTTTTGGGAGCAATGTCATCCTCTTTGCCTATTCTGCCAAATCCTTTGAAAGGGAGCTTCTCAAGGCCTCATAACCCCCAGCATATTCCTATGTTGAGGCAGCTGCCTGATGACTCTATGCCCTTGTGTATTGA…
>CK.1033.3
CCCCTCCCCGCCCCATCGTCGGCTAAAGGCGATCGTCCCACCCAGAATTTCCCCCCTCCCCCGCACCCCCCGCAAACATCCTAGCAGCCCTATCATCGCGCCGGTCCCGGCGGCCTGCCGGCCTCCTCGCACCCTCCCAGGCTTGCACCGGGGAACCTGGCCTGCCTCATTGTGGAGACTCCACAGTTCACATGACAGTTGAGAGTAATGGATTAATGCATTAAGCAAGGTAATGAAATGTACCAAAAGTGACTTATGGAAAAGAAACAGAGCTTGTTCACTGCTCTGAATGAGGAACTTTAATCTGATGCAGTCTCAAAAGAGCAGAGTTTTGGGAGCAATGTCATCCTCTTTGCCTATTCTGCCAAATCCTTTGAAAGGGAGCTTCTCAAGGCCTCA…
>CK.1034.1
GAGAAGTGTATTAATATGTTCTTAGTTCTTTTTTCAAACACATATTCCTTCCAGATTAACCTTGACAAGATTAGGCCTCCCAGAGTTCAAAGTGCTGATGAGGTGGAAAAGGCTAAGGCTTGTCAACTTGAGTTTGGGAGTTACTGTCTCTGGTCTATAGAGCACAAAGAAGTTATGATAGATACCATTGTGAAAAGGCTGAAAGATCAGCTATTTGTAGCCCGATCTTACTACCCTAGCATTGCAAAACTTAAAGGAAAGGAGACATTGACTCGCGAGCTGAAGCAAAATATTCAAGAACACGAGAGGGTACTTAGTGAATCCATTGTTGATGCTGATCTACCATCCTTTATAAAAACGAAGCTAGAGAGGATGGACCAATCAATAGCAAGAGCCAAA…
>CK.1036.1
AATCGCGTGGTGCACGTTCTGCCGCTCTGCTCACGCCCGCGGCCGAACCTCCCCCGCATCCCGCAGCCGCCGACGCTCACCTTCCATCCTCCGCGCAGCCACTCATCCCGCAGCCGCGATCCCCGCGGCGCTCACCTTCCATCCCGCAGCGCGCACCTTCATCCTCCGCCTTCCATCCTCCGCACAGCCACTCATCCCGCAGCCGCGATCCCCGCGGCGCTCACCTTCCATCCCGCGGCGCGCACCTTCATCCTCCGCGACCGCTCGCGGATCTCTCATCGACGTCGATGCTCCGCGATTAAGGGGATCCGAGGCCAACAAACAGCATGGCGCTCCCCGCGGCGGGCGGGCGAGGAGGCATGCGCGGATACTCGGCAGGATGCTCCGGCGGAAGCGGAG…
>CK.1036.2
AATCGCGTGGTGCACGTTCTGCCGCTCTGCTCACGCCCGCGGCCGAACCTCCCCCGCATCCCGCAGCCGCCGACGCTCACCTTCCATCCTCCGCGCAGCCACTCATCCCGCAGCCGCGATCCCCGCGGCGCTCACCTTCCATCCCGCAGCGCGCACCTTCATCCTCCGCCTTCCATCCTCCGCACAGCCACTCATCCCGCAGCCGCGATCCCCGCGGCGCTCACCTTCCATCCCGCGGCGCGCACCTTCATCCTCCGCGACCGCTCGCGGATCTCTCATCGACGTCGATGCTCCGCGATTAAGGGGATCCGAGGCCAACAAACAGCATGGCGCTCCCCGCGGCGGGCGGGCGAGGAGGCATGCGCGGATACTCGGCAGGATGCTCCGGCGGAAGCGGAG…
>CK.1036.3
AATCGCGTGGTGCACGTTCTGCCGCTCTGCTCACGCCCGCGGCCGAACCTCCCCCGCATCCCGCAGCCGCCGACGCTCACCTTCCATCCTCCGCGCAGCCACTCATCCCGCAGCCGCGATCCCCGCGGCGCTCACCTTCCATCCCGCAGCGCGCACCTTCATCCTCCGCCTTCCATCCTCCGCACAGCCACTCATCCCGCAGCCGCGATCCCCGCGGCGCTCACCTTCCATCCCGCGGCGCGCACCTTCATCCTCCGCGACCGCTCGCGGATCTCTCATCGACGTCGATGCTCCGCGATTAAGGGGATCCGAGGCCAACAAACAGCATGGCGCTCCCCGCGGCGGGCGGGCGAGGAGGCATGCGCGGATACTCGGCAGGATGCTCCGGCGGAAGCGGAG…
>CK.1038.1
TTCCTTGATTAAACCTTCCGTACCCATATCCACCTGCTGCTCCGACCTTCCAGTCTTCTCCGTAGGGGCTTCGCTCCATAGATTTCGCCGCAAGGGGCAACGGCACACCCACCAACTGACCTGACCCACGAGGGATCCGCAGATGAAGATCATTCCGGTCCCTTGCCTGGATGACAACTATGCCTACTTAATCGTGGACGAGAGCACCAAGAAGGCAGCGGCCGTTGACCCTGTGGAACCGGAGAAGGTTCTCAAGGCGGCCGGCGAGGTCGGCGCCTACGTCGACTGCGTTCTCACCACCCATCACCACTGGGATCATGCTGGTGGCAATGAGAAGATGAGGCTGCAGGTGCCAGGGATAAAGGTATTTGGAGGATCCCTGGACAATGTGAAAGGCTG…
>CK.1039.2
GTCGTCCCAGCCGCCGTCCCGTCCCGTCCGCCGTCAAACGTCATCCGAATCCGCGCCGCGACCAGCGAAGAAGGTAGGAAGCATCCGGAACGGAGACGCGCCTCCTGCCTCGCCTTCCTCCCATGGCGCCGCCCCTCGCCGCCGTCTCATCGTCGTCGCCCCTATTCTCTCCTTCATCGTCCCGCCCCATCCGCCGCTGCCACGCACCTCCTCCTTCTATCTCCTTCCAGACGCGGGGACGCTCGCCCACGGCGGCGGCGGCAGCTGAGTCTTCTGTCAGCACGCTTCTCGAGGTGCGCGGACTCACCGCATCCGTGAAGGAGACTGGGCAGCAGATCCTCGCCGGCGTCGACCTCACCATCCGCGAGGGCGAGGTTCTCGTTGGCCATCCTCATTATG…
>CK.104.1
ACGAAAAAGGCAAGGAATTAGAACGGGCGAAGCGGCACACAATTCGCGCAGCAGCGTAGAAACTAGAAAGACCAGTCCCCAAACTCCCCAGCGGGGGCGAGTAGAGGAGGAAGAGTCGCCGCCGCCGCCGCCGCCGCCGCCGCCGCCGCCATGTCTGGGGGAATCGCCCGCGGCCGCCTCGCCGAGGAGCGCAAGGCCTGGCGCAAGAACCACCCGCACGGTTTCGTCGCGAAGCCGGAGTCGCTGCCCGACGGGACGGTGAACCTGATGATCTGGCAGTGCACCATCCCCGGCAAGCAAGGGACTGACTGGGAAGGTGGATATTTCCCTCTCACCCTTCATTTTAGTGAGGATTACCCTAGCAAGCCTCCCAAGTGCAAGTTCCCTCAGGGTTTCTTC…
>CK.1040.2
ACATCTTGATCGTTTCTGAGATTAAACTGATGATGCTGATGCTCGTTTAGTTATCTTGGTTTGGAGATATATCAGATATGGGTGATCGGAATCATGGACGCTCTCTCCCTCTACTGCTCTATCTACATCTTTTGCTGCCAATACTTCCGTTTGCTATGGCAGATATAGCCTCCGAGAAGCAAGCACTCTTTGCTTTTGCCTCTGCAGTCTACCATGGCAACAAGCTGAATTGGAGCCAAAATATCCCAGTGTGCTCATGGCATGGTGTGACATGCTCACTGGATCGATCATGTATATTGGCCCTTAGGGTGCCAGGTGCTGGTTTGATTGGTACCATTCCTGCTGATACTCTTGGCAGGCTTGTGTCCCTCCAAGTTTTAAGCATGAGGTCTAACCGTT…
>CK.1043.2
AAAGAAAGTTTTGGCTATCAACAGGTCAAAAGCTACTGCAAATTCCAAGACTTTCTCTCCCTTCTATTCCTACTACCATACCCAAAACCTCCATGAATCGCTTTAAAACCTACATTTGTTGTACCTACATGCCTATTGAGATCTCTATGAAAAGCTTCTCATCATGTCCTACTTAGGTGGGCACACACACTAATTGTGTCTAAGACCAAATCATCCACGACAAGCTTGACTAAGATAATCCTATTTTTTGCCTTCTTACATCCACCACACTGTTCTTAAGTCTTTTATGAACCAAAACTCCTACTCTATTTCTATTTCTAATTGCAATTGTCCCTGTGTACGACATTGTCCACCACTCCACCTCCTTCGCTTTCCAACCCTTCCATTTAGTCTCTTGGA…
>CK.1045.2
GCCGTTGATCGCAACGAATATTGGTAGCGGCTCCCCCAGCTCTGGACCTTCTCAAACCCTTCCCCGTGGGCCGTGGCCGCCGTCTGCCTGTCTCCTTCCACTCGCCACTCCGATTTCCCTCGGTCAGACGCCGAAGCCGAACCCTGACTCCAATTCTCTCGTGCGAGTGACATCTAGGTTTCCAGACGCCTTCGGTGAGTACAGGGAAGGAAGTCGCCATGGCTGACGACGAACAGGCGGAGAAGAAGGAGGAGGTCCCCGAGCTTGCTCCTTTTGACCCAACCAAGAAAAAGAAGAAGAAGAAGGTGGTAATACAAGAGCCATCAGATGAGGTGGATAACTTGGCAGAGAAGACAGAGAGCTTGACTGTAACCGAGTCTAGTGAGCCAAGCTTTGCGG…
>CK.1046.2
CAATACAGCCACGCGTCCCTCCCCGCCCTCGGCCTCGGAGCCCCGCGTCCCCAGCGTCGCTGCTAGTATAATAGCCCCGCGCGGCGCAACCGCACGAGCTCGCCCGAGCAAACCGCCGCCGCTGCCCGCCGTTCCCCTCGCCGCTCGTCCTCTCTACAAGCCAATAGAAAAGTTGATCTCATGAATTCAGGAAGAACAGTGGCATCCAGCGTTTCCTGTCCAGCGGGAAACAGCGGCAGCTTCCCTCCCTGCCTCCTTCCAGGATTTCTTGGGTTCCCAGTCGTTTTCGTAAATTTCCACTTGTTCAAGGCCATTGTTCGCAGTCCTGCATCTTCCGTTGTCTTGGGAATCTGTGGAGGGAGCCTTCCTTAGACCGCTGCCCCATAAGGCATTATTTCT…
>CK.1051.3
AATGTCGCGTGCGGCCACTAGATTTTTCCTGACGCGGTGTCTGCTCCCACTTCCCCTCCTCTCCCCCAGGTGGCGGCAGCGGCGGCGGGGTAGCATTTGTGCTACGAGGGCTTTTGCAATGGCGGCTTCGGGGTTCGGCGGCGGCGAGGCGTTCCGGCTCTCGGCCGCGCCGGGGGCCGGCTTACTGAAGCTGCACAAGGGCGACATCACCCTCTGGTCCGTCGACTGCGCCACCGACGCCATCGTTAATGCTGCTAATGAGCGAATGTTAGGTGGCGGAGGTGTTGATGGAGCTATACATCAAGCTGCTGGACCAGAGCTAGTGCAAGCATGCCGGAAAGTTCCAGAGGTCAAACCAGGAGTCCGTTGTCCTACTGGAGAAGCTAGGATTACTCCTGC…
>CK.106.2
GGGGAGCAGGGGCTGAGAGAGGGCTGCGGAGCAAGGAATCAAGGACGAGCCGCCGAGAGGACTAGGGTTTAGCCATGGCGGCCGAGGACCAGACTCCTTGTACCAAGCTCCGCCCCGGCAAGGCAAAGACGCGGAAGAAGACGAAGAGGGACAAGTGGGGCCAGCCTATCTCCGCCGCCGCCGCCGATGAGGAGCCGTCGGTGGAGCCGGAGCAAGAGCACCCGGCGGGGGTAGTTGAGGCGGCAGTACAGGTGGAGAAGGAGGAGGAGGAAGAGGCGACTGCGGCGGCGGAAGGCTATGAGCCCGGGAAGGTGGTGGCGAGCGGCTTGCCCTACACGACCACCGAGGCGGACATCCGGAAGCTGTTCGAGTTCTACGGGCCCATCCAGTCGATGCAGC…
>CK.1063.2
CTGGTTCCCTGCCTCCTCTGTATACTAACTCTCCTCTCTCCCAGAGTCCCGGTCAGCTCGACTGCTCCAGTTCTTCCCATTTCCCAGCCGCCGCGGCGCCACGCAGACCTAGCAGAGAAACACCCACCCGAGATGGCGATGGCTCTGCGCCGCCTTGCGGGCGTGTCCGGATCGCCGTCGGCCTCCTCTGCCGCGGCCACGGTGCTACTCCGGTCGGCGCTGACCCGCCCGATCTCCACCGGCTTCCGCGAGGAGCGCGACACCTTCGGTCCCATCCAAGTCCCCAACGACAAGCTGTGGGGCGCGCAGACGCAGAGATCGCTGCAGAACTTTGACATTGGCGGGGAGCGTGAGAGGATGCCCGTTCCCATCATCCGTGCCTTTGGCGTGCTAAAAAAG…
>CK.1071.3
CGTACCTATTTGGAATTTCACAAAAAAAAAGGGGTGGGGGAAGATCGGGCGTCGCCCGTCCGTCTCCTCTCCCCGCTCCGCTGGTCGCCTTCTCCCCTCCCCGCGAACTCGGGCTCAAAGCAAACCAAACCCCTTCTAGGGTTTGCGCTCCGGGCATGATCCCCTTGTAGCCACCGCCTCCCATGGCCCTAGCCGTGTCCTGCTGGCCATGACCACCTCGGCTTCCCCACTCTTCCCCAACCCGCGCAAGCGCCACCTCGACGCCTCCCCCCTTCCCCGCCACTTCCACGGCCCGCAGAGCCAAACCCGCCTAAGCCAGCGCCACCGCCGCCGGTTCTTCTTGCCGCTACCACCGAAGGCGCGGTCCTTCGCTTCCGACATGGGAAATCACATGTCCAG…
>CK.1071.4
CGTACCTATTTGGAATTTCACAAAAAAAAAGGGGTGGGGGAAGATCGGGCGTCGCCCGTCCGTCTCCTCTCCCCGCTCCGCTGGTCGCCTTCTCCCCTCCCCGCGAACTCGGGCTCAAAGCAAACCAAACCCCTTCTAGGGTTTGCGCTCCGGGCATGATCCCCTTGTAGCCACCGCCTCCCATGGCCCTAGCCGTGTCCTGCTGGCCATGACCACCTCGGCTTCCCCACTCTTCCCCAACCCGCGCAAGCGCCACCTCGACGCCTCCCCCCTTCCCCGCCACTTCCACGGCCCGCAGAGCCAAACCCGCCTAAGCCAGCGCCACCGCCGCCGGTTCTTCTTGCCGCTACCACCGAAGGCGCGGTCCTTCGCTTCCGACATGGGAAATCACATGTCCAG…
>CK.1072.3
AGCTACTACGACAATCGCATTTCGGATTTGAGGTGCAAGTGCAAATGTGCATGGGCAGCTTGAAGCTGTGGAGGGCGATGGTGAGGGTGCACTCCGCGTCGTCGCAGGGGCTTGGCGCCCTCGGCGCCGCCGGAGCCAGACCCGTCGCTCCTCCACCGCCTGATCATCAGCCAGCGGCGGCACGGCCACGGCGCAGCGAGCAGGCGGAGGTGTTCACCATATGGATGAAGTCGCTGGTTCTCAACGGCAGCGGCTGCACCGTCTACGACTCCGCCGGCAGCATCGTCTACCGCGTCGACAACTACGGCGCCCGCCGCGCCGCCGACGTCTGCCTCATGGACGTCGCTGGCAACGTCGTCCTACAGATACTCAAGAAGAAGGTGCGCCGATCAGGAGCAG…
>CK.1075.2
ACCTCAGTCTTGTGTGTGTTCTCTAGGTTGATGGTGAATTTGCCAGATGCATCAAATAGGAGAAAGATTCTTAGTGTAATACTAGCCAAGGAAGATTTGGCAGACGATGTTGATCTAGAAGCTATAGCTAACTTGACAGAAGGGTACTCGGGTAGTGATCTCAAGAATCTTTGTGTTACTGCTGCTCATCGTCCTATTAGGGAGATTCTTGAAAAGGAGAAGAAGGTTTGTTTCAACCTCGAGTTCTTCCTGTGTGCTGTACTCCTTGGGGTTCTAAGAATATCAGTTGGTGCTAGCAAAACCAATGGAACAGAATTATTTTGATACTGGTTCTATTTGATATACATGGATGGATTCTTTGTTTAATATTTAATGCAATTGATTTTCAAGTGCATTGTC…
>CK.108.2
CTCTCTCTCTCTCATTCATCTCGCCTTTCTTTCTTACCGGCCGGCCGGCCGGCGGCTGGGCTCTGCAATTCACCCAACTTTTCTCTGTTTTCACTACGATCTCAGGGCTCCGGCGACCGTGCGGCCTCATCATCAGCTACAACCTACCAGCTGCTACCGTCTCGGTCGCCGCCTAGCTCTCCGCAGCGGCTAGCTCATCCGGCCGGCCGCCCCTTTTCTCTTGCCGTTGCGCAGTTGCGCCCCCTTCCCCGCGGCTTAGGAACCATCGAAAAGACGCCTCACCATCTCCTTTGTGTCCTTGCTAACTAACTCCCCCATTAAATCCTCTCCTTCCTCCCGCGCTGGCCGTGTGGTCTCTCAGCCCTCCGAGTTGATCCATAAGCTAGCGCCATCATCGAT…
>CK.1081.2
GATAGCCGGAGGCCCAGAAGCGTCCGGAAAGACAGCGCACGAAGCAATCTTTCCCTTTCCCCAAGATGGGATTCGGCTTCGTTCGTCTCGCCGCCCGCGCCGCGGTTTCTCGCCGGGGCATGACGCCAGCAACCTCCGCCCGCCGCGCGCTCGCCCCACCCGCCGTGCCGGCGGAGCCCCGCTGCGGGCCCCACTGGCTCGTGGCCGCCCGCGGCCACGTGGGCCACTCGCACCACCGCGGCGGGGAGGACGAGGGCGAGACATCCGAGAGGATCTTTCGTCTGGGACTCGCCGCTGACGTCGTACTCACCGCGGGGAAGGCCGTCACAGGCTATCTCTCCGGCAGCACCGCCATCGCCGCCGATGCCGCCCACTCCCTCTCGGACATAGTGCTTAGCG…
>CK.1081.3
GATAGCCGGAGGCCCAGAAGCGTCCGGAAAGACAGCGCACGAAGCAATCTTTCCCTTTCCCCAAGATGGGATTCGGCTTCGTTCGTCTCGCCGCCCGCGCCGCGGTTTCTCGCCGGGGCATGACGCCAGCAACCTCCGCCCGCCGCGCGCTCGCCCCACCCGCCGTGCCGGCGGAGCCCCGCTGCGGGCCCCACTGGCTCGTGGCCGCCCGCGGCCACGTGGGCCACTCGCACCACCGCGGCGGGGAGGACGAGGGCGAGACATCCGAGAGGATCTTTCGTCTGGGACTCGCCGCTGACGTCGTACTCACCGCGGGGAAGGCCGTCACAGGCTATCTCTCCGGCAGCACCGCCATCGCCGCCGATGCCGCCCACTCCCTCTCGGACATAGTGCTTAGCG…
>CK.1082.1
CTAGGCTCTTCTCTATCCTCTCCACACCTTTCTTCTTCGTGCACGCCTAGGAGCAAGCTGCTGCCCTCTCCCTGGCCAGCCCTCTCCCATGGCCGCCCCCTCCCTCAGCTTCGTCTTCAGCCGCCGTCGAACCAGGGCGAGCACCCCACGCCCGTCGCCACTCCCATCCCCTCCCCCTCTCTGCTGATGGTCACGCGCCCTAGCATCCGCTCGCCCCTGCGCGCACTCCTCCCCCATGGCGAGCTCGCCCTCAACTCCCTACCATGGTGCTCGCCCAGGCTCGCCGGCATCCATGGCCGCAGTTCCCTAGATGCTGCCAGCTCTGGCTCCCTAGACGCCGCCAGCTCTGGCTCGCCGGTCTCCGGGCTCGTTGGAGATGGCATATTACCTCCAAGACCT…
>CK.1082.2
CTAGGCTCTTCTCTATCCTCTCCACACCTTTCTTCTTCGTGCACGCCTAGGAGCAAGCTGCTGCCCTCTCCCTGGCCAGCCCTCTCCCATGGCCGCCCCCTCCCTCAGCTTCGTCTTCAGCCGCCGTCGAACCAGGGCGAGCACCCCACGCCCGTCGCCACTCCCATCCCCTCCCCCTCTCTGCTGATGGTCACGCGCCCTAGCATCCGCTCGCCCCTGCGCGCACTCCTCCCCCATGGCGAGCTCGCCCTCAACTCCCTACCATGGTGCTCGCCCAGGCTCGCCGGCATCCATGGCCGCAGTTCCCTAGATGCTGCCAGCTCTGGCTCCCTAGACGCCGCCAGCTCTGGCTCGCCGGTCTCCGGGCTCGTTGGAGATGGCATATTACCTCCAAGACCT…
>CK.1089.1
TCTGCCGCTCCGCGCACGCCCGCGGCCGAACGCTCCCCGCACCTTCATCCTCCGCGCAGCCACGCATCCACAGCCGTGATTCCCGCCGCCCCGCCGCGCTCACCTTCCAGCCCGCGGCCGAACGCTCCCCCGCACCTTCCATCCTCCGCGCAGCCACGCATCCCGCAGCCGCGATTCCCGCCACGCTCACCTTCCATCCCCGCGCTCTCCCATCGACGTCGATGCTCATCCTCCGCGCAGCCACAGCCGCGATTCCCGCCGCCCCGCCGCGCTCACCTACCAGCCCCGCCGCGGATCCCTGATGTTGAGATCTGGGAGCTGAAGCTGAAGATCTCGCGGATGCGGGTGCGGCTGACGGAGCTGGAGCGGGAGCAGGGGCTAATGAAGCAGCAGGGGAGG…
>CK.1089.2
TCTGCCGCTCCGCGCACGCCCGCGGCCGAACGCTCCCCGCACCTTCATCCTCCGCGCAGCCACGCATCCACAGCCGTGATTCCCGCCGCCCCGCCGCGCTCACCTTCCAGCCCGCGGCCGAACGCTCCCCCGCACCTTCCATCCTCCGCGCAGCCACGCATCCCGCAGCCGCGATTCCCGCCACGCTCACCTTCCATCCCCGCGCTCTCCCATCGACGTCGATGCTCATCCTCCGCGCAGCCACAGCCGCGATTCCCGCCGCCCCGCCGCGCTCACCTACCAGCCCCGCCGCGGATCCCTGATGTTGAGATCTGGGAGCTGAAGCTGAAGATCTCGCGGATGCGGGTGCGGCTGACGGAGCTGGAGCGGGAGCAGGGGCTAATGAAGCAGCAGGGGAGG…
>CK.1092.1
CTGTCGCTGTCCCGCTCATGAACCGGGCAACAACTACGGAGCGAGCGGACGAGGAGATGCTGTTTCGATTTTCCACTTCCTCTTCCTCTACCTCTACCTCGGGTTTTGGGCTCCTGATCGATCGAATCGTCGTCCTGGTGGCTCCCATACAGCCGGACCGCATGGCTGGGCAGCGCTGGGTCGGTAAAGTGGCGGCTGCTGCTGTTGTGGCGCTCTTGCTCCTGTCGACCGCTCTTCCCGGAGGAGCACGGAGAGAACCCGATGTCAACAACAATGGACGGAGTTTTGTTTTTAACTATACTCTGACCAAAGCTGTTGTGGAATATGCTGCAGCTGTATATATGACAGATCTGACGGCTCTATACACATGGACATGCTCAAGATGCAATGACTTGACTC…
>CK.1092.2
CTGTCGCTGTCCCGCTCATGAACCGGGCAACAACTACGGAGCGAGCGGACGAGGAGATGCTGTTTCGATTTTCCACTTCCTCTTCCTCTACCTCTACCTCGGGCCGGACCGCATGGCTGGGCAGCGCTGGGTCGGTAAAGTGGCGGCTGCTGCTGTTGTGGCGCTCTTGCTCCTGTCGACCGCTCTTCCCGGAGGAGCACGGAGAGAACCCGATGTCAACAACAATGGACGGAGTTTTGTTTTTAACTATACTCTGACCAAAGCTGTTGTGGAATATGCTGCAGCTGTATATATGACAGATCTGACGGCTCTATACACATGGACATGCTCAAGATGCAATGACTTGACTCGAGGCTTTGAGATGACTTGTATAATTGTTGATGTCCAGAATTGCTTGCA…
>CK.1093.2
GTCCTACTCCTACCCCGCCACCACGCCGCGGCAGCACAAGCCCCTCTCCGCCCCCAGCCAGCCCTCCTCAGATCTCAATCCCGGCGCTCCCTCCCTCCCTCCTCGCCTCGGGACAGCGAGCGCCGCCGTCCGCCGTCCATGGAGCACGACGCCGAGGCGCGCCGCGGGTTCGCCAGGATGGGCTTCGGGTGCAAGCACTACCGGAGGCGGTGCCGGATCCGCGCGCCCTGCTGCGGCGACGTCTTCCACTGCCGCCATTGCCACAACGAGTCCACGAAAGACGGGCACGAGCTGGATCGGCACGACGTCCAATCGGTTATCTGCCTCGTCTGTGACACCGAGCAGCCGATCGCGCAGGTGTGCTGCAACTGCGGCGTCTGCATGGGGGAGTACTTCTGC…
>CK.1093.3
GTAAAGAAATAAACAAATCCATCACCAGCCATATTCACCACACCCGAGGATGTTCTGGCTCCCCATCACCAGCCATACATCATCCTGTTGTTTTTTTTTTGTTTGCACACGCAGGATCCTGCTACTCGACGACCCTTCGCGACAGGCACTGCTGCATCGAGAACTCGATGAAGAACAACTGCCCCATCTGCTACGAGGTGAGGCCGCATACTGTCTGCACCTTGTGCACGCCCTCCGCAGCTCACCGTTGGTGACCTCTGCTGCTGCTGTTGGTGCAAGGCAGTACCTGTTCGATTCGCTGAGGGAGACGTCGGTGCTCCGCTGCGGCCACACCATGCACCTGCAGTGCTTCCACGAGATGTTGAAGCACGACAAGTTCTCGTGCCCCATATGCGCCAC…
>CK.1093.4
GTCCTACTCCTACCCCGCCACCACGCCGCGGCAGCACAAGCCCCTCTCCGCCCCCAGCCAGCCCTCCTCAGATCTCAATCCCGGCGCTCCCTCCCTCCCTCCTCGCCTCGGGACAGCGAGCGCCGCCGTCCGCCGTCCATGGAGCACGACGCCGAGGCGCGCCGCGGGTTCGCCAGGATGGGCTTCGGGTGCAAGCACTACCGGAGGCGGTGCCGGATCCGCGCGCCCTGCTGCGGCGACGTCTTCCACTGCCGCCATTGCCACAACGAGTCCACGAAAGACGGGCACGAGCTGGATCGGCACGACGTCCAATCGGTTATCTGCCTCGTCTGTGACACCGAGCAGCCGATCGCGCAGGTGTGCTGCAACTGCGGCGTCTGCATGGGGGAGTACTTCTGC…
>CK.1093.5
GTCCTACTCCTACCCCGCCACCACGCCGCGGCAGCACAAGCCCCTCTCCGCCCCCAGCCAGCCCTCCTCAGATCTCAATCCCGGCGCTCCCTCCCTCCCTCCTCGCCTCGGGACAGCGAGCGCCGCCGTCCGCCGTCCATGGAGCACGACGCCGAGGCGCGCCGCGGGTTCGCCAGGATGGGCTTCGGGTGCAAGCACTACCGGAGGCGGTGCCGGATCCGCGCGCCCTGCTGCGGCGACGTCTTCCACTGCCGCCATTGCCACAACGAGTCCACGAAAGACGGGCACGAGCTGGATCGGCACGACGTCCAATCGGTTATCTGCCTCGTCTGTGACACCGAGCAGCCGGTGTGCTGCAACTGCGGCGTCTGCATGGGGGAGTACTTCTGCGCAGCCTGC…
>CK.1093.6
GTCCTACTCCTACCCCGCCACCACGCCGCGGCAGCACAAGCCCCTCTCCGCCCCCAGCCAGCCCTCCTCAGATCTCAATCCCGGCGCTCCCTCCCTCCCTCCTCGCCTCGGGACAGCGAGCGCCGCCGTCCGCCGTCCATGGAGCACGACGCCGAGGCGCGCCGCGGGTTCGCCAGGATGGGCTTCGGGTGCAAGCACTACCGGAGGCGGTGCCGGATCCGCGCGCCCTGCTGCGGCGACGTCTTCCACTGCCGCCATTGCCACAACGAGTCCACGAAAGACGGGCACGAGCTGGATCGGCACGACGTCCAATCGGTTATCTGCCTCGTCTGTGACACCGAGCAGCCGATCGCGCAGGTGTGCTGCAACTGCGGCGTCTGCATGGGGGAGTACTTCTGC…
>CK.1102.1
CCTGGCGTGGCTCCACCGCGCGTTCCTGCGGCCAGGCCGGGACCTGGCGGGGCGGTACGGGACGTGGGCGGTGGTGACCGGGGCCACGGACGGCATCGGGCGCGCGGTGGCGCTGGAGCTGGCGCGCGCGGGGCTCCACCTCGTGCTGGTGGGGCGGAGCCCCGACAAGCTGGCGCGGGTGGCGAAGGAGCTCGCGGCCGCCGCGCCGGCGTGCAAGGTGCGGAGCGTGGCGTTCGACCTCGCCGTGACCGGGGACGCCGCGCGGCGCGGGGTGGCGCGGGTGGCGGCCGCCGTGGAGGGCCGCGACGTGGGCGTGCTCGTCAACAACGCCGGCGCGACGTACCCGTGCGCCGCCTACTTCCACGAGGTGGAGGGCCCCGTGTGGGAGGCCGTGCTGCG…
>CK.1107.2
GTTGTCCGCTCGTCAATCGTCCTCCTTCGGGCTTCGGCACAGCAAGCACCACCCCCTTCGCCACCGCCACCATCACCGCTACCGCTACGGCTTCCCACCTCAAAACCCTAACCCTAAACCCCCTCCGCGCGGGAGCCCTCGCCCATGGAGAACCCCAGGCCCCAGGCCCCAGCACTCACCCCTCCCATGGCCCCGCTCCCCGTCCCCATCCACCCGCCAATCGCCCCAATCCCCGTCCCTCCGCCCCGCGTGCCCGCCCCCGCCCCAGCCGCCGCCGCTTCCATGGCCTCCACACCCACTCCCTCCACTGGGGACGGAGGCGAGGCCGAGTACGAAGTCTCCGACGACCACCGCGCCGCGCGGGAGCGCCACGAGCGCGCGGTGCAGGAGCTCCTCCAG…
>CK.1107.3
GTTGTCCGCTCGTCAATCGTCCTCCTTCGGGCTTCGGCACAGCAAGCACCACCCCCTTCGCCACCGCCACCATCACCGCTACCGCTACGGCTTCCCACCTCAAAACCCTAACCCTAAACCCCCTCCGCGCGGGAGCCCTCGCCCATGGAGAACCCCAGGCCCCAGGCCCCAGCACTCACCCCTCCCATGGCCCCGCTCCCCGTCCCCATCCACCCGCCAATCGCCCCAATCCCCGTCCCTCCGCCCCGCGTGCCCGCCCCCGCCCCAGCCGCCGCCGCTTCCATGGCCTCCACACCCACTCCCTCCACTGGGGACGGAGGCGAGGCCGAGTACGAAGTCTCCGACGACCACCGCGCCGCGCGGGAGCGCCACGAGCGCGCGGTGCAGGAGCTCCTCCAG…
>CK.1108.3
CAAGCCCTAGCCTAACGATACTTGCTTCAGCCCAGGGCTTTCCTCCGAATCCCCTTCTCGTCCAGGCAGTTGTTGCAAAAATCCCGCCTCCCTGATTGCGGTTGTTGCAAAAATCCCGCTACGCTAGTCGCTAGGCTTTCCTCAGCAGCACTTCCGCGCTTCGACTCCTGGCAGATTGGATTGGGTCGCTGCTTCCACCAGCAATCCAATTCCGGAGATGACTACCACTCAGTTCGCCATGGTTGAGGAGCTGGCCTCGCTCATCAAGGACAACCTGCACAGCAAGCACCTGATCCTCTCCACCGAGGAAGCCCTCATCGCAGCCCTCCAGCAGCTGCACTGCCGCGACGGCGACCGTGAAGAGGACGACGATGCGGCGGATACGATAGAGCTTCAGCC…
>CK.1113.2
CCCTCTCCTGTCAAAACCCTAGTTTCCCAACATCGTCGGCTCCTCTCTTTCCCACCGCCTTCTTCCACTACTCTTCACCCTCCCCTCCTCCCCATCGCGAACTCACAAGAGAACCAAGTAGACGAGGGAGAAGGAGATGGCGAAGAAGAAGGAGAAGGCGGTGAACGTGTCGGGCAAGCCGCGGCACTCGAACGACGTCAACCGCCCCAATGACAAGAAGGGCGCGGGCGGCGGCGCCGGTGGCGGGAGCCGGTCCGCGGCTACCGTGCGGCGGCTCAAGATGTACAAGACGCGGCCCAAGAGGGACCGCGCCGGGAAGGTGCTCAGGAACGATTTCCAGTCTAAAGAGCTCCCCAACACCCGCATCGAGCCCGACCGCCGGTGGTTCGGCAATACTCG…
>CK.1114.1
ACTCCCCACTCCTCTCTCTCTTTCTCCCTCCCTCGTCGTCCCATCGGAACTCGGATGGGGAGCGGGAGCGAGGCGCATCTGCCGCGGAGCCGTTCGGTCTCCGCGCAGCCTTGAGCGCCGCACCGTGTCTTCGGGCTGTCCAGCTTGCGTCGCGAGGGGCGAGACGCTACGCGAGAGCGCGACAGGGCTCTTGGATCCCCCCAGAGGGCCACAGAGCCCACACAACAGCAGGAGCAGCAGCAGGCGAGCAACAAGCGGTGGGACAGCAGCATCTTCTCCAAGGAAGAGATGAGCGCCATGACGAGGAGCAAGGAGGAGGCGGCCCTCAAGCGCGTGCGCGCGCTGCAGTACGCCTCCCTGCACAACGAGAAGCTGGGCCTCCGGCGGCCGCCCTCCCCC…
>CK.1119.2
GCAAGCTCCGGACCGTCAGGATAAGAAAACAGCGCGGCGGCAGGCAGCTCCTCCTGCGACTGCGAGCGCCCGTCCATGGCGTCCATCTCCCCTTCCCTCCATCACCCTTGCAATTCTAGAACTGGCTTCCTTGGAAAGACACACGGGACTCGTCCTCGTCTTTTCTCTGCTGGAAGAGTTGGATTTGTCAGAACACTAGTGGAGTGCAAGGAATCTAGAATTGGAAAGCAGCCCATTGAAGTCCCACCGAATGTTACTCTCACATTAGAAGAGCAGTTTGTCAAAGCTAAGGGCCCACTAGGGGAATTATCTCTCAGCTTCCCAGGTGATGTGAAGATTGTGAAAGAAGAATCCGGTAACCTGAGAGTTTATAAGACTGCAGAGACCAAGCGGGCGAAC…
>CK.112.1
ACTGCTAGTGCTAGTGCTAGTAGCAGCGGCACAGCGCGGAGAGGCAGAGAAGTAGCCAAAGCCAAGTAGGAGGAGGAGGAGGAGGCAGGGCGCGGGGCGAGAGCTTGACGCGGCAACCACCGCTGCACTGCACTGCACCCCTCGCTCCTCCGAGCTCAGCAGCAGCAGCAGCAGCAGCTCGCTCGCGGCATGTCGCCATGTATGCTTTTGCTGGCGCCCGTCGCCCCCACCCTTTTCCCGTTCCCCTTCCCCGCTCGCGGATGAGATCTTTGGGTTTGGTTGGTTTCTTTAAGACCCGAGCGTCCAAATCACCCCTGTGCTACTGCTGTGCCTGCCTTTTCTTTTGATCCCAATTTCCTCCTTTTCCACCCCTGCCCTCCCCCAACACAAAGCGAGATT…
>CK.112.6
GTACGTACGTGCCAAACACACCACACTGGCTAGCGAGTTCAGCTGAACGAAAAGTAATACATGCATGTAACATCCATGTTACTATATACTAGTACAAAATAAACTACAATACACACACACATACTCCTAGCTAGCTATATATATATTGCCATGTTGTTTGCATCGACCGGCCGGGCCGGGCATTCGTTCTGAGAACAAGAAAGCTTACATTATGCTAAGCAATTGCGGAGGATTCTTTGGAACCGGCCGCGTCGCGTAGATGACACATCAATTCATTGGTTGCCATGTCAAGGTGTCCAACTGGTTCATCAATGCGCGGGTCAGGCTCTGGAAGCCAATGGTGGAGGAGATGTACGTGGAGGAGATGAAGGCCGAGGGCCAGGACGGCGGGGGCCAGCA…
>CK.1120.1
TGACCCGCAGACCGCCATCCCCCGCAACGCCCCTCCCCTCACGATCGCGCAGACACCTTTTCGCCACCGCCCCGTCCTGAATCTCGCCCCCCGCCGTGGATCTCGCGCCAGCCATGCTCGCCAATCTCGGCTATGCCCGCCAATTTCGGCTAGCCCCCGTTGTACCCTCGCTTACCCTCGCACCCTCTCACACATGCGCATGGAAGTAGCCTCCTCGTGTTGGAATAAAGGCCCCCCTCGCTCTGGAAGGAAGGCCCATTCGTGCTGGAGGAATCCTCGCCCAAAATCCATAGCTGTCGCACCACCTTCCATCCTTGGCAGTTGGCACCCCCTTCGGCAGCGCCCCCCTTCTAGCCCCCTTCCAACTTTGACGCCCGCGTCAGACGGACAACGCACGAT…
>CK.1120.2
TGACCCGCAGACCGCCATCCCCCGCAACGCCCCTCCCCTCACGATCGCGCAGACACCTTTTCGCCACCGCCCCGTCCTGAATCTCGCCCCCCGCCGTGGATCTCGCGCCAGCCATGCTCGCCAATCTCGGCTATGCCCGCCAATTTCGGCTAGCCCCCGTTGTACCCTCGCTTACCCTCGCACCCTCTCACACATGCGCATGGAAGTAGCCTCCTCGTGTTGGAATAAAGGCCCCCCTCGCTCTGGAAGGAAGGCCCATTCGTGCTGGAGGAATCCTCGCCCAAAATCCATAGCTGTCGCACCACCTTCCATCCTTGGCAGTTGGCACCCCCTTCGGCAGCGCCCCCCTTCTAGCCCCCTTCCAACTTTGACGCCCGCGTCAGACGGACAACGCACGAT…
>CK.1120.3
TGACCCGCAGACCGCCATCCCCCGCAACGCCCCTCCCCTCACGATCGCGCAGACACCTTTTCGCCACCGCCCCGTCCTGAATCTCGCCCCCCGCCGTGGATCTCGCGCCAGCCATGCTCGCCAATCTCGGCTATGCCCGCCAATTTCGGCTAGCCCCCGTTGTACCCTCGCTTACCCTCGCACCCTCTCACACATGCGCATGGAAGTAGCCTCCTCGTGTTGGAATAAAGGCCCCCCTCGCTCTGGAAGGAAGGCCCATTCGTGCTGGAGGAATCCTCGCCCAAAATCCATAGCTGTCGCACCACCTTCCATCCTTGGCAGTTGGCACCCCCTTCGGCAGCGCCCCCCTTCTAGCCCCCTTCCAACTTTGACGCCCGCGTCAGACGGACAACGCACGAT…
>CK.1120.4
GGTAATTTTTCAATAACACATCGGGAGATTATTTTATGATGGCATGTGGTGCATGGTCAAACGGAAACTTTTCATGCAAAACAAGGAGCGGCTCGTTCATGTCCTGAAGGGGATTACGGTCGGAATAGAGAAGTGCCAAGCGACACCACTATCTCAGAGGTGTGTTGTGCAGGAAGTGTTGATTGTATGGGGAGACCACAACCAGTTGTTCCTGGTGGAGGCGTTTGCAGTTCATAGGACTCTGAATTGGAGCGCTAGACTGGAGGTCATATAGAAGACAAGCCATGTTCCTCAGCTGGAGGATTCGACTTGCTTCAACAAGGTCATCCTGGACTTTCTCAAAAAGCCTAATCTGTCGGTTAATGGTAGCTCGCAATAAGGTACCAAGCTGCATTGGTG…
>CK.1120.5
TGACCCGCAGACCGCCATCCCCCGCAACGCCCCTCCCCTCACGATCGCGCAGACACCTTTTCGCCACCGCCCCGTCCTGAATCTCGCCCCCCGCCGTGGATCTCGCGCCAGCCATGCTCGCCAATCTCGGCTATGCCCGCCAATTTCGGCTAGCCCCCGTTGTACCCTCGCTTACCCTCGCACCCTCTCACACATGCGCATGGAAGTAGCCTCCTCGTGTTGGAATAAAGGCCCCCCTCGCTCTGGAAGGAAGGCCCATTCGTGCTGGAGGAATCCTCGCCCAAAATCCATAGCTGTCGCACCACCTTCCATCCTTGGCAGTTGGCACCCCCTTCGGCAGCGCCCCCCTTCTAGCCCCCTTCCAACTTTGACGCCCGCGTCAGACGGACAACGCACGAT…
>CK.113.1
CCACCACAGCAAACTGACAAACCGCAGCAACAGATCCATTTCTGCGGCCAGTGCTCTCCTATCTCCTCCATTCCCCTCGTCTCTTCGCCATGGTCGCCATCTCCGCTCACCTCATCGCCACTCTTCCGTCTCTCCCGACACTCCGGCCCTGTCCTCGCCGGCTTCAGCCGAGCGCCTTCGCTACATCCGAGGCCCCGCACCGAGCCCCCGCCCCCGGCGTCGCCCTCCGTGGCTGCAGCAGGCGTTGCAGCCCTTCCGTAAGAAGATTTCATGGGTTTCAGAATGCAATAAGCTTTGGGAAGGAGCACAACAGGCAAGCCCTATTCGCTTCAGGCAGAGGTTCTCCTAGCTCCAGTGACGATGGCTCGAGTTCTCCTGATGGCCCACCTGTCCTGACCA…
>CK.1134.1
CCTCTCCTGCCGCTCCTCCCCTCTCATGCCTCCTCCCCTCGCTGCCGCCGCCGCCGCCGCCGTTGAGAGAACTAGGACCACGGGCGGGTGGAGCACTGGCATCCTGCGGACTCGCCGCCGCTCCACGGGCGCAGGCGCTAGCCGTCGCGGGGTCGCTCTGTGAGCCCTGGTCGGTGCTGGGGGGTTCGGCGGCGGTCTGGTAGACGGGCGGTGGCGGGCGATGGCGCCGGCGAAGAGGAAGCGCGCAGCGGCTGCGGCGGCCGCGGCGGCGGCTGCCGCGGCCAAGTGGAAGGTAGGGGACCTCGTGCTCGCTAAGATGAAGGGCTTCCCGGCCTGGCCGGCTATGATTAGTGAACCAGAACAGTGGAAGATGCCTTCTACTAAAAAGAAACCGCTGGT…
>CK.1137.1
TTCCCCAACCTCGTACGAGCCGGCTGCGAGATCCAACGACCTCCGCACGGCAGTTCCATTAGAGATGCCTCTAGGGAAGAGATCCACACGACTATCCTAGAAATCCGAAGGTAATTTTGTTTAACTGTTCATCTTTGTTCGTCACTCACTGGATCTAGGCTTGAAAGGCAGCACGCAATCTTGCTGGGCCAATCCTCAATCCTTGACACCCCCGCCACACCTCCAGAGGCCGCAAGCCATAGCCGACGACCGCCCACTGCACCGCCGGTTCGGTAGCCATCGCGCCTTGTCCGCTTCTCCATGCCTCACCTCCTCCTCTTCTCTGTTGCCTGCCTCGTCCTCACCATCACGGCGCCGCGCGTATGACTCGCGAGCGCCTGGCGCTTGCTTCTCTCAATC…
>CK.1137.2
TTCCCCAACCTCGTACGAGCCGGCTGCGAGATCCAACGACCTCCGCACGGCAGTTCCATTAGAGATGCCTCTAGGGAAGAGATCCACACGACTATCCTAGAAATCCGAAGGTAATTTTGTTTAACTGTTCATCTTTGTTCGTCACTCACTGGATCTAGGCTTGAAAGGCAGCACGCAATCTTGCTGGGCCAATCCTCAATCCTTGACACCCCCGCCACACCTCCAGAGGCCGCAAGCCATAGCCGACGACCGCCCACTGCACCGCCGGTTCGGTAGCCATCGCGCCTTGTCCGCTTCTCCATGCCTCACCTCCTCCTCTTCTCTGTTGCCTGCCTCGTCCTCACCATCACGGCGCCGCGCGTATGACTCGCGAGCGCCTGGCGCTTGCTTCTCTCAATC…
>CK.1138.2
GAAGTGGGGAGTAGGGAGGCGGGTCGGGACCTGGCAGTCGCGTCGACCTCCCCGCCGCGCCCACGGCACTCGCCACTCCACCCACCAGGCCAAGCACGCGGCGGCGACGCCAAAGCATCAGGGCACCAATGGTTGTGCTCCCCGCGGCCCCGCGGCCCCTACTCCTACAGTCCTAAATAATAGCCTTCCATTCCAATCTGTTCCCACAGTTCAGTCGCACACTCGGGCGGGTCAAATTCGACTCGGGAGGAACCAACCACCCGGAAATTCCCCCCTCCTCCAGTCTCCACTTGATCGGCGAGGCGCTGCGGCCGCGGGCGAATGGCGTCGGAGGCGGAGTCGCCCGTGGTGATCCACGCGTGGTCGGCGCCGCGCTCCCTCAGCACCAGCCTCATGTAC…
>CK.1146.1
AGAACTCCGGGACCGGGACTCATTCGGTGCCGCGCGTCTACTGCTGATGGAGGCTATGGATTTCACCGTCGCCAGCGCCGACACGGGGTGCCAGGAACCTCCGAATACGCTGGTGGACTGGGCGCTGGAGATCCTCTCCACAGCCGATCCGGACGAGAAGGCCCGCCTCGGGGACCTCGCCGCGTCGCGGTGGCTGCGCGGCGACATCCCGCTTCCCTACGACCCGTCCCGCCCCGCGCGCCCGCCGCCCGACCGCCCCGCCCGGAGCGCCGAGGTGCGGCTGCTCCCGCCGTCGCGGATGCCGAAGCTGGGCAAGGGCGGCAGCGCGCAGAGCCGTTTGGCCATGCTCCACTCGCTGGCGCACACCGAGAGCTGGGCTGTCGACCTTTCCTGGGACAT…
>CK.1150.1
TCCGCCAGGTATGGCTGGATTGGCTGCAACGCTCCCTTCACCAGCCGCAGGAGCATCGCCGCTGCTGCTCCACTGCAACGCCGCCCCTTCCGTCTCCTTCCGCCACCGCAGGCGTTGGCAGCGGCCGGCTGCTACACGGCACGATGGCCGCGTCGCGCAGCTGTTGCTGCCGGTCGCGCGCCGCTGGCTGCCGGCAGCAGCGCCTCCCGGAGTCAATGGCGCGCGCGGAGGCATTGCGGCGTCGGGGTCAGGGGCAGGGGCAGTGGCTGGGGAGGCGCCGTACAGAGGCAACGAGGGGCAGGGGTCGCTGTGGATGGTCTTCCTCGCCACGGCGGTGGTCGTGTGCGGCTCCTTCGAGTTCGGCACCTGTGTCGGGTATTCTGCGCCGGCTCAAGCTGG…
>CK.1152.1
GCTCCTTTATCTTCTAGTGACGCCGACTCCCTGGGATATTTGCTGCGCACTCATCTCCCTCAGCTAGCTCGACCGCCTCTCTCTGGTCTCTAGCGCTGTGGAGCTCCTTCCTACGTGCGCTAGCCGCCAGGTCGTCTTCAACCTCCATCCGTGGAGCTCGCCTCTGCCATGGCCGCCCTCTGCCCTCCTCCCTCAAGCCCTAGCTGAGTTTTTCCATGGTGCCCTGGATGCCAGCCCCTTTACTCGATGCCCCTGCTAGGTTCCTGGCATGTTCGCCCAGACCGATGCCTAGCTCCCATGGCCGCCCTGGATCTCCATGGTTGAGTTTTCTCCCTGCAGGATCCCCCCAAATAGCGCCTGGTCTTTTTCCCTTGGTCGAAAACACCTCTGGTGCTGCCC…
>CK.1152.2
GCTCCTTTATCTTCTAGTGACGCCGACTCCCTGGGATATTTGCTGCGCACTCATCTCCCTCAGCTAGCTCGACCGCCTCTCTCTGGTCTCTAGCGCTGTGGAGCTCCTTCCTACGTGCGCTAGCCGCCAGGTCGTCTTCAACCTCCATCCGTGGAGCTCGCCTCTGCCATGGCCGCCCTCTGCCCTCCTCCCTCAAGCCCTAGCTGAGTTTTTCCATGGTGCCCTGGATGCCAGCCCCTTTACTCGATGCCCCTGCTAGGTTCCTGGCATGTTCGCCCAGACCGATGCCTAGCTCCCATGGCCGCCCTGGATCTCCATGGTTGAGTTTTCTCCCTGCAGGATCCCCCCAAATAGCGCCTGGTCTTTTTCCCTTGGTCGAAAACACCTCTGCACTTAACC…
>CK.1154.2
TCGTTAGGATAAGAGGAACCCTAGTCCCTAGCAACGCCTACAGCGTCACGGAACACCGGCGAACCAAACCTCGGAGAAACCCTAGCAAGGCCGCTTGCCCCTCTCAGGCGCGACACAGCATCGGCGACTAGCGATGACAGGATATCGCAGCCGCAGTCCGAGCCGAAGCTACAGCCCACGGAGGCGGTACAGCCGGAGCCCTCCTAGGCGCAAGCGCTACGACGATCCACGCGACCGCTACCGCTGGGCCGGGGCCGGCGGAGGCGGGGACCGACGTGGTTACGGTCGGCCGTTGGCGCAGTCCGGTCTCCTCATCCGTAATATCTCCCTCACAGCCAGGCCAGAAGATATTCGAGCTACATTTGAGCAATTCGGCCCTATCAAGGATGTTTACCTGCC…
>CK.1154.3
TCGTTAGGATAAGAGGAACCCTAGTCCCTAGCAACGCCTACAGCGTCACGGAACACCGGCGAACCAAACCTCGGAGAAACCCTAGCAAGGCCGCTTGCCCCTCTCAGGCGCGACACAGCATCGGCGACTAGCGATGACAGGATATCGCAGCCGCAGTCCGAGCCGAAGCTACAGCCCACGGAGGCGGTACAGCCGGAGCCCTCCTAGGCGCAAGCGCTACGACGATCCACGCGACCGCTACCGCTGGGCCGGGGCCGGCGGAGGCGGGGACCGACGTGGTTACGGTCGGCCGTTGGCGCAGTCCGGTCTCCTCATCCGTAATATCTCCCTCACAGCCAGGCCAGAAGATATTCGAGCTACATTTGAGCAATTCGGCCCTATCAAGGATGTTTACCTGCC…
>CK.1160.3
GACCGAGAAGGAGAGCGCAACGGAAAGCAACCCAAGGTCTCTCCTTTTCCGCCACACAGGACTCACGCGCTCTTCAATCGCTCGCTCCGTTTCTACCTCCTCTCGCCTTCCTTCCTTCCTTCGATCCCGCTTTGTTTGTCGTCATCGCCCGCCCCCGAAGCTCCGACCTTTCCCCCACTTTCCCTTGGCGTCTACGGCCTTGTCCGGTGTAGAAAACAACGGGTTTCGTTTGTGTTGTTTTGCTGCGGTTTTTGTCCGCTCCTGGGAGTTCAATCCCTGCTCCATCTCTTAAGAGCACTCCTCCCCTCCCACTCAGTGTGCTTTGCTGTTCACTTTGGATTCCGCGGCTTTGTTTCGGGTTCTTGATTAGGAAGGTTCGGTTCCTGGTTTGGGAAGGTC…
>CK.1164.1
GGCATGCGGGCCCCTTCACCCAGGATCTTCTCCCAGCTCTTCCGTTCGCAAACGCTGGATCCGCGCGCGGGGATCTCGCTGGTGCCGCTCGCTGGCCTCTGCGGAGGATAAAATCGAGCTTCACGCGCCTGTGTCAATTTCTCCGCTGGCTGGTGGGCCACTGCTGCCAGGATCGCCTCCGTCGCGGACTCCGCGGCCGAGTTCAATGGAAGCGCCCCCGCGAAGTACTCGCCGACCACCAAACGGAATCCGTGATCTGCGCTGGCAGGAAGCGTAATCTCCCTTCCTTCTCTGGCATAAATGTGGGCGCTGCGCGGGCTCTCCCTTCAACCCTCTAGTGCCCCAAGCTCCCTCCCCAGTAGCCTCCGCTCGGCGCGCCCCATCTCTGCTCCCTCTCCA…
>CK.1165.1
AGAGCTTCCACACCTCGTGCTTGCCCCGCGCCCCCGCCTGCGCGTGCAGAGACATAGGCCTCGCCGTCGTGATTGATGCGCCACCGCTGCACCGGCCCCGCCGCCGTGATTACCACGCCACTTATGCCCTCGCCCTCGCTCTGTCTCGCGTTCGCGTGCCCCCCCGCAGCGCAGGTCCGCGACCGCACCCCTCCCCCCCCCCGCCCCACATAGGTCCGGTCCCCGGCGCCGGCGCCGCGATGCCCAGGATCAGAAGCGGCGACCTCGCTCTTGCCGCTCAAGCACGAAAGAAGCCCCGTCGAGCCGGAGGCCGCGTGTCGTGTTCCGGCCCTCGACGCCGTGCTCGACCGCAATACGACCTTCCTCTTCCTTCGCCGAGTGTGATCGTTCCTGGCTTCC…
>CK.1165.2
AGAGCTTCCACACCTCGTGCTTGCCCCGCGCCCCCGCCTGCGCGTGCAGAGACATAGGCCTCGCCGTCGTGATTGATGCGCCACCGCTGCACCGGCCCCGCCGCCGTGATTACCACGCCACTTATGCCCTCGCCCTCGCTCTGTCTCGCGTTCGCGTGCCCCCCCGCAGCGCAGGTCCGCGACCGCACCCCTCCCCCCCCCCGCCCCACATAGGTCCGGTCCCCGGCGCCGGCGCCGCGATGCCCAGGATCAGAAGCGGCGACCTCGCTCTTGCCGCTCAAGCACGAAAGAAGCCCCGTCGAGCCGGAGGCCGCGTGTCGTGTTCCGGCCCTCGACGCCGTGCTCGACCGCAATACGACCTTCCTCTTCCTTCGCCGAGTGTGATCGTTCCTGGCTTCC…
>CK.1166.3
GAGGAGGAAAGCCGAAAGCACCAACTCCCCCTCTCGAGTCTCGTCTCCTCCACTCCACTGCACTCGGCGCTCCACTCCACTTCCTCCCTCGGTCGCTTACGCAGCTTCCAACGATTCCATTCCCAGCTCCCTCCTCATCCTTTCCGTTCCTCCCATCCCCCACCCAACCCGTTTCAAATCGCACCAAAACCCCCCTCGAAGACCTGGAGCGAGGCCTGCCCCTTCCGCGCTCGCCCCTGCCAGGTGTAGATCCCCCATTCCTGTCGCTCGCTCGCCGCCGGCCGGATTCCTGATCCGACGGGAGGTCTTGTGCGGAGGCGGGAGGCGCTGTTGCGTGCCTGCCTGATCGGTTCCTGCTTCCTGCGAGTTGGTGGTGGTGCGGCGGCGGCGGCGGGTTCT…
>CK.1171.3
TCTCTCTCCCTGCCCCTGCCCTCGTCACGCACTGGTCCTCCAGTCCACGCTGCTGTTGGCACCTGCTCGCTCCATCAGATTTCGGGGAGTTCACCAAATAAGCATCCCCCCCGATCGAGGCAGGCTTAGCTAGGCCTTCGTACTGTTTCGTCCGGAAGAAGCAAGCTATAGCTATAGCTGCAGGAAGCAGACGAGATCGGATCATCCGAGGCCATCGGGAACGGGAGCTCCAGACCCGCCGAGTTGCCGGAGGAGTGCCTTGGATCGCACCATCTTTGGATGATGTCGTCGCAGAAACGACGGAAGGGATGCATCTTCTTCTCCCTCGCCTTGCTTCTCTGCAGCGCGTCAGGAGGCGTACCGTCGCTGGCTTCAGAAAACTCTCCGTCAGAGTTCGCC…
>CK.1174.2
TGTGTGAGACTATTGTTTTCGAGATTGCTAGCGAAAAGCATCTCAATCCCTGAATCGCACACCCAGCCAGAACGAACGCCAGAAGGCCCAGAACCGCTACCTCCTCCAATACACTTTCGTGGCTCCGCCGCAGCACGAAACCCTAGCTTCTGCATCTCCGCCCCCTCCACCTCCCCTCCGCGAAGCAGGCGAGATGTCGTCGGGCGGCGGTGGGGGGCAGCAGTTCCGCTACACGCAGACGCCGTCCAAGGTGCTGCACCTGCGGAACCTTCCGTGGGAGTGCGCGGAAGAGGAGCTCGTTGAGCTCTGCAAGCCCTTCGGCCGCATCATCAACACAAAGAGCGGCGTCGGCGCCAACCGCAACCAGGCCTTCGTCGAGTTCACTGACGTTAATCAGGC…
>CK.1179.2
TCACAAGTCACAGTCACAGCACATCTCGCGGCGGCTGCGTCGGCGGCGACAGAGGCAGGCGGCGGAGGCAGCGTCAGCCATGGTGCACGTGAGCTTCTATCGCAACTATGGTAAGACTTTCAAGAAACCAAGGCGTCCTTATGAGAAGGAGCGTCTTGATGCTGAGCTGAAATTGGTGGGTGAGTATGGCCTGAGATGCAAGCGTGAACTGTGCCGTGTGCAGTATGCCCTCAGCCGCATCCGAAATGCTGCAAGGGAGCTGCTCACCCTTGATGAGAAGAACCCCGCCGTATCCTTGAGGGTGAGGCACTCCTGCGCCGCATGAACCGATATGGTCTTCTCAGTGAGGGCCAGAACAAGCTTGATTACATGCTTGCACTCACTGTTGAGAACTTCCTG…
>CK.1182.1
AACCCTACCCTGCCTTTTGTTCTTCCGTTCCATCGCCACCAGCCTGCGCGGAACCCCCCACCCTCACGACTGGGCCGGCCGTCGCTAACGCCTTCGGTGCCCCTTCGCCGGCGACGAGCACCACCAGTCATCATGTCATCATATCCTGTTCTAAACAACCGACCAATCGATCAGTGGAGAGTTACTGATCTGAAGGATGAGCTCCGTAAAAGGAAGCTTCCTGTTAAAGGTTTGAAAGAGGAACTCGTCAAGAGACTCTCTGACTCCATTCAGAGTGAAAGAGAAGCTGACGAAGCTGATGAGGATGTGGGAGTGAATGTGGATGATCAGTTGCCTGATGCCAATGCTATTGAGGAAAATACAGTTACTGTTACAGAAGTTCATCAGGAAACTGTGGTT…
>CK.1184.2
GACCCGACCCGCAGAAAAAATCCAGTCAGCGAAGGGTTCCTCTGACCGGGCGAGGCTCTCATGGCGGCGGCTGACCCCGAGACGGCGGCGGCGCTGCGGGGGGAGGTCGCCGCGCTGCGGATGCGCGTACAGGAGCTGGAGGCAGAGAATCAGAGGCTGGCAAGGATTGCTTCGACCTGTACCTGCGGATTCAAGGAGGGCAGTGTTGGATCCATTACTGCACATCATAATGTGAAATTTCATCAAAATAGCACTATGGAGAAAGATTTGAGCTCTCCATTTGATCACACAGTAATATCCAATGCAAATGAAATGCAGTGCAACAGAAATGCAGATGACAATGGTTTACCTGAGGATTCAAGCAAGCATACTAAAAGAACAGGTCGCAAGGTGGGCATT…
>CK.1185.1
AGAGATTAGAGAGGCAGCAAAGAAAGATAACAGAAGAGACAGACGGAAAGAACACCGGAGGCGGAGAGCCACAGGAGGAGGAGCTCGAGGGACGACGACCAGCTGAATTAGGACTGGAGGGGGCAGACGACGTCGTCGTAGCGGCAGCAGCAGGAGAAGGGAAGACTCAAACGAGGGATCTCCGAGAGAGGAGTGTGGTAGGCAGGAAGAAAGAATAAGGCGAGCCGAGAGCCATTCGCATGGAGGCGGCGATGGATCTGATGCGGCGGATGCCGCCACGGAGCGCGGAGACGGCGCTCAACGCGCTGCTCTCCCTCCTCCCCGACCACTCCCTCGACCTCCTCTCCCAGGTCGACCTCCCGCTCCAGGTTTGCATGGATAAGGAGAGCCTGAAGGAAT…
>CK.1187.1
AGCAGACGGAGAAGCCACTGACTCTGACTAGAGAGCGGCCGGAGTGAAAGTTGTTGAAAGCGGGAGCGGGAGCCTTACCAAACTGGGCTGGCAAGGCGTCGTCGCAGGTTGCCGGTTCGCCGCTGCCAGCGAAGCACTCACCTCGCCGTCGTCCTCCGGCTGCCGTTCCTGCGGTCATATGTGACGCCTTACCTGCAGTTCTCCTCGTCCCTCACGCCTCAACTCCCGCACCTCTGAGTCTCGATGGAGGACCGCCTCTTCGATAAGTCCCTGAACCCGAATAAGCTTTTGAAGGAACAATTCGTCAGCAACTTGACGGGGTCTTCCCTGCTGGAGATCGCGGCGCTCTCCACCGTCGTGCCGGCATTGGTAGTTCTCAGAAAGTGGAGCAGCAGAGAT…
>CK.1187.2
GAGAGTTGTCCAGATGAGACTATAAATAATCTGTAAGACCCTTGATTGTAGGATAAGCAGAAGCAATTACTATTGCCCGCTTCCCTCAGGGAGCAGGGCGAACCCTAGCCACCAGCTCTCTCTCTCTCTCTCTCTCTCTCTCGATTAGCCACGGTGCCCTCCGTCGTGCACACTGCCGGCGACAACGCAGCCGCCACCCCCTTCTTCCTCCCCTCGCTTGCAGCCCTAACCGTGAACAGTACTCGCCGGTACTGTAGCGCGGGTGCTGTAGCATGAGTATTGTAGCGCCCCTGTTCTCTCGCTTTCTGCCGGCCACACCGAGCCATGGCGCTCCAGCGCCGTGATCGCTGTCGGGCTCCAGCACCTCATCGCTATTCCCTTCGCCACATCCCCGTGCAA…
>CK.1187.3
GAGAGTTGTCCAGATGAGACTATAAATAATCTGTAAGACCCTTGATTGTAGGATAAGCAGAAGCAATTACTATTGCCCGCTTCCCTCAGGGAGCAGGGCGAACCCTAGCCACCAGCTCTCTCTCTCTCTCTCTCTCTCTCTCGATTAGCCACGGTGCCCTCCGTCGTGCACACTGCCGGCGACAACGCAGCCGCCACCCCCTTCTTCCTCCCCTCGCTTGCAGCCCTAACCGTGAACAGTACTCGCCGGTACTGTAGCGCGGGTGCTGTAGCATGAGTATTGTAGCGCCCCTGTTCTCTCGCTTTCTGCCGGCCACACCGAGCCATGGCGCTCCAGCGCCGTGATCGCTGTCGGGCTCCAGCACCTCATCGCTATTCCCTTCGCCACATCCCCGTGCAA…
>CK.1187.5
GAGAGTTGTCCAGATGAGACTATAAATAATCTGTAAGACCCTTGATTGTAGGATAAGCAGAAGCAATTACTATTGCCCGCTTCCCTCAGGGAGCAGGGCGAACCCTAGCCACCAGCTCTCTCTCTCTCTCTCTCTCTCTCTCGATTAGCCACGGTGCCCTCCGTCGTGCACACTGCCGGCGACAACGCAGCCGCCACCCCCTTCTTCCTCCCCTCGCTTGCAGCCCTAACCGTGAACAGTACTCGCCGGTACTGTAGCGCGGGTGCTGTAGCATGAGTATTGTAGCGCCCCTGTTCTCTCGCTTTCTGCCGGCCACACCGAGCCATGGCGCTCCAGCGCCGTGATCGCTGTCGGGCTCCAGCACCTCATCGCTATTCCCTTCGCCACATCCCCGGTTTT…
>CK.1188.1
TGCAGACGAACTTCCACTGAGACCGATCAAGAGTCAATGAAGTTTGCTTGCTCTCTTTTTCAAGGTGTGGACAAGCCAAGGCCGAACAGACCGCTCGCTTTTCACAGAAGCAAGGGTACGGAGCTTTGGCGCTGGTAAAATGCCATCCTTGGACCATGACCAGGAAACCACCCCCGGCCGTTGGATTCCATCCAGAAACCCTCTCCAATGCTTCAAGATTCACCCTCCACCCCCCTTCTTTGTGTTCTGCACCAAAGCTAGCGGGCAAAGCATTGGGTGTTAGCATGCATAGCATCCTACACGGAGAAGCGTGAGGAAAGGAAGCTATTGAAACTCGGTGCAGATCCTTTTCGTTTGAACGGGCCTAGCTTTGGCGGCCTTGGTGGAAGATTCAAAGCG…
>CK.1192.3
AGCCGCTCTTCTTCCGTTCCGCCCGCCCGCCCGCTTCTCTCTCCCGCCCCAACCCGCGAGACCGCCGGCAGCTCAGGGCAGGAGGAGGAGCGGCTTCAATTCGTCCCCGCGCCGCGCGCTCAGGACCCGCCCCCGCTGCCTCTCCCGAGGGTTCCAGGTTCTCATCAGGCAGAGGCAGAGGTCACCTTCTGCTGCTCAACGCAACACTGCACATACATACATACAGATGGGTTCCGACTTCCGAGGGGCCTTCTCCCGTCACCACCACCGTCCACGTCACTGGGTTCAAGAAGTTCCACGGAGTCGCCGACAACCCCACCGAGAAGATCGTGCGCAACCTCGCGTCGTTCATGGACACCAGAGGGCTGCCCAAGGGCCTGGTGCTCGGGAGCTGCACCG…
>CK.1198.1
AATAAATTCACGTCATAATCCTGAGCATGAATCTTGAGGTAATTATTGCGCTAAAAATGTGAGTCAAGAGGAGACTGATAACAAAAAAAAAGTTTCTAGAGCCTTTCACGTTCTTACGCTAGTAGATAAAGTGAATCAGAATAATTGAGGATCATGAGAAATAGACTAATAAGAGGTTGAGCCCTATAATATCTACGGTGATGTTAGCATTCATATGGAATCAGATTGTTAGACATAATTCGTGGGCCATCTTTCTGGTTCGGCAACAGCAAGGATAATATTAATGAGAGCAGGATTTAAGACCAAGAGTGATACGTAAATCTAGTCCAAAGTGGAATTTACAGGCTCGTAAATTAAATAGAGAAAATGTCCTCTCTTTTCTGTTATCTCCACGTAGCT…
>CK.1198.2
AATAAATTCACGTCATAATCCTGAGCATGAATCTTGAGGTAATTATTGCGCTAAAAATGTGAGTCAAGAGGAGACTGATAACAAAAAAAAAGTTTCTAGAGCCTTTCACGTTCTTACGCTAGTAGATAAAGTGAATCAGAATAATTGAGGATCATGAGAAATAGACTAATAAGAGGTTGAGCCCTATAATATCTACGGTGATGTTAGCATTCATATGGAATCAGATTGTTAGACATAATTCGTGGGCCATCTTTCTGGTTCGGCAACAGCAAGGATAATATTAATGAGAGCAGGATTTAAGACCAAGAGTGATACGTAAATCTAGTCCAAAGTGGAATTTACAGGCTCGTAAATTAAATAGAGAAAATGTCCTCTCTTTTCTGTTATCTCCACGTAGCT…
>CK.12.1
CGTGTAGTGCTGGTTGTTGATGTCCTCCAGGTCCAGCCCTTTGAGCTTCACCACCGATTCCACCTTGCCCTTGAGGGTGTGCAGCTCCCGCAGCCTGGCGATCTCCGCGCGCCGCCGGGCGTCCTCCGCCATCTGCCCCAGCTCCACCGACGCCGCTTTCTCCCCAGGGGTCCCGGCGCTCTCCAGCCCATGCAGTGTGCGCTGCTCGTGCGCCCATGCCGCCTCCCGGGCCTCCTTCCCAAAGTCCTTGCGGTTCGTGAAGGCCACCTTGTGGTCGATCACCAGGTTCCAGGCCTTGCCGCTCAGCCCGTACCGCACCGCGAACTTGATCGGGTCCAGCAGCAGGTACACAACCAAGTTGTACAGCCAGATCACGCCGGTCCAACGCCACCCGATGCC…
>CK.1203.2
ATGATTCCAGTTCATGCCAACCTCGCCGCCGTGGACCGTTGCCATCTGTGCATCTGGATTCCATAAAGGCACGCGTGCCCTGACCTCTCCACACCCCGCGTCCCACCAACTTCCATTCCCTACCGCCCGCCCACCCCACTCCACTCCGCTCCTCCCACTCGAGCCATCATGGCCCTCGCCTCCCGCGCCGCCGCAGCCGCCGTGGCGTGCGTCCTCCTGGCGCTCGCCGCCTCCGCCGCGGGGGCGGGCTCCAACTCCCCTGCACCGGCGCCGGCGGTGGACTGTATCTCCCAGGCCGCCAGCCTGATCGACTGCATCGACTACGTCCAGAAGGGGAGCAGCGCGCGCCGTCCGTCCGCTGCCTGCTGCGGCGAGGTCAAGACCGCAGTGGCCAGCCCC…
>CK.1206.3
CTCCACCAGGCCCCCAGACTCCCCACCACCGCAGGCAAAGCTTCGGGCAACAACAGCTTGCTCGACTCAGCGCCCATCTATCTCTCTTCTCCCCCGCCTGTCTAGCCAGCGGCGACCACCACCACCGTTCAGTTATTATAGCAAGCATGACGAAGCACGGCGTGGTGATCGGCCCGGAGGACGTCGCGGCGGCGCGGCATTTCTCGTTCCCGCCGCCGAGGACGGCGGCGGGCGGCGAGTCGTGCAGGAAGCTGGCGGCGCAGGTGGACCTCGGCCCCGCCGTCGTGGGGTCCTGGCTCGACTCCATGAAGGCCTCGTCGCCCAGGCACAGGCTCATGGCGCCCGTGCCCGGCGCCGCCGACGCGGAGCACGACGACTGGATGGAGCGGCACCCGTCGG…
>CK.1207.1
ACAGCACCACCAGAACATGCAAAATCCTCGCCACAGGCGTTCTCCTCTGGTCTCCAAGATCAGAAGAGATGCATTTGTCATCCACTTGCTCTGCCTAGTGCTCACACAAACGTCGCTTGCTGATGAGGCTGGCCGGTTGCAGGAGTTCTCAAGGTCAAGAATGGAAATGCGACATGACAGTCTAGACAGTGAAATGTGGAGCATGGATCAGCCAGTTTATGTGGGTCTGCAAGATGGGCTGAAGAAGGCTGACAAGATCAGTGAGCTTCCTGGGCAGCCGGGGAAGGCCACCTTTGATCAGTATGCCGGCTATGTCACGGTCGATGAGACGTCTGGAAAGGCCCTCTTTTACTACTTCGTAGAGGCTGCTGCTGAAGATCCATCTACCAAGCCATTGGT…
>CK.1207.3
ACAGCACCACCAGAACATGCAAAATCCTCGCCACAGGCGTTCTCCTCTGGTCTCCAAGATCAGAAGAGATGCATTTGTCATCCACTTGCTCTGCCTAGTGCTCACACAAACGTCGCTTGCTGATGAGGCTGGCCGGTTGCAGGAGTTCTCAAGGTCAAGAATGGAAATGCGACATGACAGTCTAGACAGTGAAATGTGGAGCATGGATCAGCCAGTTTATGTGGGTCTGCAAGATGGGCTGAAGAAGGCTGACAAGATCAGTGAGCTTCCTGGGCAGCCGGGGAAGGCCACCTTTGATCAGTATGCCGGCTATGTCACGGTCGATGAGACGTCTGGAAAGGCCCTCTTTTACTACTTCGTAGAGGCTGCTGCTGAAGATCCATCTACCAAGCCATTGGT…
>CK.1209.1
GATTCCCGAAATTGAGGCAAGACAACATCACCCCGGGGTGGCGTGATCCAGGAAGGAATCAAATCTCCATGGATTTTCCATGGATTTGAGGATCATACCTTCGATGACCCATCCGCATAATCCTAGGATTCATCTTCGAATGATGCATCTGGATTTTTGCGAGCGGTTCAGATCCAGCACGTGCGAACTTCATCCTCTCGAAGCCCTTGTGCTTGTCGCTGCCGGCGGGAGGAATCGCCACGGCGGCGGCGGGAGGTGGGGCGTCCAGCTCCATGGGCCCCGGTCCCGGCGGCGCCTCCAAGGTGGGGAGCGGCGGCGCCTCCAAGGTGGGCGGCCTTCAGACGGGAGGAACCGTCGTCGTCCTCTTCGTCCCCTTATACATACCCTCACTCCTTATCC…
>CK.1209.2
GATTCCCGAAATTGAGGCAAGACAACATCACCCCGGGGTGGCGTGATCCAGGAAGGAATCAAATCTCCATGGATTTTCCATGGATTTGAGTGGGCCATGTACCTCATTGTCGATGCGCCATGGACGCCAAGATGCTTCTACAGGAAGCCCAAGATTATCCAGCACATATTGTGTTGAAATGAACGAACACACGGCATCCATATCACCACTGCCACACAATGACATAGTTTAAGTCATGTTCTTATGATGTAACCCACCGAGTTAGGTATTTTGGCACACATAAATCTGAACATATTTACCTGTACAGCCATATTCTTGTGCCACTTGAAATGAGTTTCTTTATTGATGGTAGCATTGTCACTGGTGAATCTTTCCAATTATCAAATACACGCTGACTGC…
>CK.1210.1
TTCAGACTAGAGAAGAGATTCCTCAAACGAAGTGAGGAAATAGAGAAGGCGAAAGGCTGGGGAGAGATCCCAGAGTCGGGTCGTCTCCACTGCGAGAGGGGATGAGAAGCGAACCTCGGAGAAAGGGTCGCGGCAGCAGAACGGGCACCGTACGAACCCGCGACGGAGGATAAGGAGTGAGGGTATGTATAAGGGGACGAAGAGGACGACGACGGTTCCTCCCGTCTGAAGGCCGCCCACCTTGGAGGCGCCGCCGCTCCCCACCTTGGAGGCGCCGCCGGGACCGGGGCCCATGGAGCTGGACGCCCCACCTCCCGCCGCCGCCGTGGCGATTCCTCCCGCCGGCAGCGACAAGCACAAGGGCTTCGAGAGGATGAAGTTCGCACGTGCTGGATCTGA…
>CK.1212.2
TTTCAGCCTTTGCGGCGCCAGACTCACAAGAGAGGGGGGCAACACCGAGACGGGGGGACTTTTTCTTTAGCCAAATCAAGGTGTGGGAGGGTGCAGTGCAGAAGTAGAGTGGAGGAGATGGGAGATGAAAGCAACGAGCGGGAGGCGACGCGGCGCCTCCAGCGGTGCTCGTCACAGCTGCGCATGCGCTCCAGCACGGCATGGCGGGCGCACGCCGGGATGGTGGTCGTCCAGCTCGCCTTCAGCGGCTACCACGTCCTCAACCAAGTCCGTCCTGAGCGCGGGCATGAACCAGGTGGTCTTCTGCGTCTACCGCGACCTCGTGGCGCTCGCCATCCTCGCCCCCGTCGCCTTCGTCGGCGAGAGAAGGGTGAGGCCTCCGTTGACCCCTCAGATGCT…
>CK.1212.3
TTTCAGCCTTTGCGGCGCCAGACTCACAAGAGAGGGGGGCAACACCGAGACGGGGGGACTTTTTCTTTAGCCAAATCAAGGTGTGGGAGGGTGCAGTGCAGAAGTAGAGTGGAGGAGATGGGAGATGAAAGCAACGAGCGGGAGGCGACGCGGCGCCTCCAGCGGTGCTCGTCACAGCTGCGCATGCGCTCCAGCACGGCATGGCGGGCGCACGCCGGGATGGTGGTCGTCCAGCTCGCCTTCAGCGGCTACCACGTCCTCAACCAAGTCCGTCCTGAGCGCGGGCATGAACCAGGTGGTCTTCTGCGTCTACCGCGACCTCGTGGCGCTCGCCATCCTCGCCCCCGTCGCCTTCGTCGGCGAGAGAAGGGTGAGGCCTCCGTTGACCCCTCAGATGCT…
>CK.1212.4
TTTCAGCCTTTGCGGCGCCAGACTCACAAGAGAGGGGGGCAACACCGAGACGGGGGGACTTTTTCTTTAGCCAAATCAAGGTGTGGGAGGGTGCAGTGCAGAAGTAGAGTGGAGGAGATGGGAGATGAAAGCAACGAGCGGGAGGCGACGCGGCGCCTCCAGCGGTGCTCGTCACAGCTGCGCATGCGCTCCAGCACGGCATGGCGGGCGCACGCCGGGATGGTGGTCGTCCAGCTCGCCTTCAGCGGCTACCACGTCCTCAACCAAGTCCGTCCTGAGCGCGGGCATGAACCAGGTGGTCTTCTGCGTCTACCGCGACCTCGTGGCGCTCGCCATCCTCGCCCCCGTCGCCTTCGTCGGCGAGAGAAGGGTGAGGCCTCCGTTGACCCCTCAGATGCT…
>CK.1215.2
ACAATTTCTTTCCTTTTTCTCTCTCTCCCTTCTTCCACTTATCTGCAAAAAAAAAAAAAATCGTTCTGCTAATTTCGGAGCTCAAGACGCTCGCCCCATCTCTCCTCTCGTCGTCTCTCTCATCCATCCTGCCAAACAAAAAACGAAAAAAAAAAATACTCCTGCTGTTTGCTAGAGCGAGTGAAAAAAAAAGAATAGTCTCAGAACCATCTAGAGACAGCGGCCCGTGGAGCGGACAGCTGAGCGAGCAAGCCTGCGCCCTTCCGAAGTAGAAGCTGTTCTGATCCACAGCTCTCGATTCCGGAAGGAGTTGGTCAAGAACTGGGGATCCTGAGTTGAATATGATATCAAATCCGGTGGACTGGTATAGTTTCGGACCCGGATAGAATTGGTAGGGAT…
>CK.1215.3
ACAATTTCTTTCCTTTTTCTCTCTCTCCCTTCTTCCACTTATCTGCAAAAAAAAAAAAAATCGTTCTGCTAATTTCGGAGCTCAAGACGCTCGCCCCATCTCTCCTCTCGTCGTCTCTCTCATCCATCCTGCCAAACAAAAAACGAAAAAAAAAAATACTCCTGCTGTTTGCTAGAGCGAGTGAAAAAAAAAGAATAGTCTCAGAACCATCTAGAGACAGCGGCCCGTGGAGCGGACAGCTGAGCGAGCAAGCCTGCGCCCTTCCGAAGTAGAAGCTGTTCTGATCCACAGCTCTCGATTCCGGAAGGAGTTGGTCAAGAACTGGGGATCCTGAGTTGAATATGATATCAAATCCGGTGGACTGGTATAGTTTCGGACCCGGATAGAATTGGTAGGGAT…
>CK.1215.4
ACAATTTCTTTCCTTTTTCTCTCTCTCCCTTCTTCCACTTATCTGCAAAAAAAAAAAAAATCGTTCTGCTAATTTCGGAGCTCAAGACGCTCGCCCCATCTCTCCTCTCGTCGTCTCTCTCATCCATCCTGCCAAACAAAAAACGAAAAAAAAAAATACTCCTGCTGTTTGCTAGAGCGAGTGAAAAAAAAAGAATAGTCTCAGAACCATCTAGAGACAGCGGCCCGTGGAGCGGACAGCTGAGCGAGCAAGCCTGCGCCCTTCCGAAGTAGAAGCTGTTCTGATCCACAGCTCTCGATTCCGGAAGGAGTTGGTCAAGAACTGGGGATCCTGAGTTGAATATGATATCAAATCCGGTGGACTGGTATAGTTTCGGACCCGGATAGAATTGGTAGGGAT…
>CK.1215.5
ACAATTTCTTTCCTTTTTCTCTCTCTCCCTTCTTCCACTTATCTGCAAAAAAAAAAAAAATCGTTCTGCTAATTTCGGAGCTCAAGACGCTCGCCCCATCTCTCCTCTCGTCGTCTCTCTCATCCATCCTGCCAAACAAAAAACGAAAAAAAAAAATACTCCTGCTGTTTGCTAGAGCGAGTGAAAAAAAAAGAATAGTCTCAGAACCATCTAGAGACAGCGGCCCGTGGAGCGGACAGCTGAGCGAGCAAGCCTGCGCCCTTCCGAAGTAGAAGCTGTTCTGATCCACAGCTCTCGATTCCGGAAGGAGTTGGTCAAGAACTGGGGATCCTGAGTTGAATATGATATCAAATCCGGTGGACTGGTATAGTTTCGGACCCGGATAGAATTGGTAGGGAT…
>CK.1216.2
TCTCCCACGTGTGCGTTCGTTGCGCGTGACACGCCGAGGGATCGATCGATCGATCGGGGTCCCAGCCGTAGCATGGCGAGCGCGCGGCCGCCGCAGGCGCAGCGCACGGCGTGGTGCGGCCGCTGCGGCGCGCGCCTGTCCGTGGCCCCCGGTGCGCGCTCCGTGCGGTGCGCGCTCTGCCACGCCGTGACGCGCGTCGAGCGCCGCCCGCACGGCCTGCACCGCGCCGCCGTGGGCTTCATCAGGGGCCTCATCGGCGGCCTGACGCCGCCGCAGCGGCCCGCGGCGGCGCTCCAGGAGCTGCCGCCGAGCTCCTTCCCGCGCGTCCGCGGCTGCAAGAAGCGCGCCCTCCTGGTGGGGATCAGCTACGCCGGCACCAGGTACGAGCTCGGGGGCGCC…
>CK.1217.1
CCAGCACCCCGGCGGCCTCCAGCGCTCCCGCTCCTTGCTCGCCTCCACCCGCGGCCACCACCGCCCTGCGGCCCCCGCCGCTTGCCAGCCTCCACCGCGCCGCGAGTCGCGCCGTTCCTGCACCGGCTGGTCCTGGAGCACGGGAGGACGAGCATGTACTGGTTCGGCCCCAGCCCCAAGGTGACCATCGTCGACTCGGACCTGGCCGAGGACGTGTTGTCCAACAAGTTCGGCCACTTCGAGAAGCTCAAGGTCCTGGCGCTGTCCAAGATGCTGGGCTCCGGCGTGGCCAGCCACGAGGGCGAGAAGTGGGTCAAGCACCGGAGGATCCTCAACCCTGCGTTCCATCTTGAGAAGCTCAAGCGCATGTGCCGGCGTTTTCTACGTGCTGCGAGGAGC…
>CK.1225.2
CACAGCGACACCCACAAGACCACGCCCCCGGTCGTGCATCATCATCATCGCTCGCGTCTTCGAGTTCGAGGACATGGAGAGGCCGCGTTGCTACTCTCCGCTTGCCCTGCACCTCCTCCTCTGCCTCTTCTCGCTCCGCGCCTGTTCCGCCGCGTCCATCACAGCCGGCACCCCCGACGAGTCGGAGCTGTGGGGGTACGTCGAGGTCCGGCCAAGTACGTAACAACCCCTCCCTATCTCGTTGCGCTTCAGAGCCTCTCCTCGTCGAAGGCGAGGTGTCGCCGTTGACGACGCTTTGCCGCCTTGTCGCAGAGGCGCACCTGTTCTGGTGGTACTACAAGAGCCCGCAGAAGACGTCGACGCCGTCCAAGCCATGGCCCACGGTCCTCTGGCTGCAGG…
>CK.1226.1
GCCAGCCTACTGTACTTTTCCGGCCTCCCATTCCTCGCGCGGCGACCACCCGATTCGAAGCGTGCGGAGAGACCGAAGAAGCGGGAGAGATGGCTCGTACCAAGCAGACTGCTCGCAAGTCCACGGGAGGGAAGGCTCCCAGGAAGCAGCTTGCCACCAAGGCTGCCCGTAAGTCTGCCCCCACCACTGGTGGAGTGAAGAAGCCTCACCGCTACCGCCCTGGAACTGTTGCCCTCCGTGAGATCCGCAAGTATCAGAAGAGCACTGAGCTGCTGATCAGGAAGCTGCCCTTCCAGAGGCTCGTCAGGGAAATTGCACAGGACTTCAAAACTGATTTGCGTTTCCAGAGCCATGCGGTGCTTGCCCTCCAGGAGGCTGCTGAGGCATACCTTGTTGGCC…
>CK.1232.2
AAAGAAGCAGCTAAACCAGCTGATTTTCATGACCCAGCAAGGGAGTCGTTTGAGGCAGAGCTTGATAGGATCTTGAGGGTACAGGAGCAGGAGAGACAACGGGTAATGGAAGAACAGGAAAGGGCCAGAGAAGTTGCTCGGAAGCAAGAAGAGGAACAGGAGAGGATGATACGAGAAGAGGAGGAGAGGCAACGGCTGGCGGAGGAGCAGGCAAAGCAGGCAGCTTGGCAAGCTGAGCAAGAGAGGCTAGAAGCTGCTAGAAGGGCTGAAGAGCAGAGAATCGCAAGGGAAGAGGAAAGAAAGAGGATCGCTATGGAGGAGGAGCGGCGCAGGGAGGCAGCACATCAGAAGCTCTTAGAATTGGAGGCAAGAATTGCTAAAAGGGAAGCAAAAACAAAC…
>CK.1236.2
TTGTAGCAGCTTCCTAGTCCTAGGGTTAGATTTCCAAGCACCACGCCACCCGTACACGGTTTCCAGCAGAGCATTCCGGAAGGAGGGGGCGCGATGTGGCACGAGGCGCGGCGGTCGGAGCGGAAGGTCCACGACCTCATGGACGCGGCCCGCCGCCGGGCGCAGCGCCGAGCCGTCTACCTCGCCCGCCGCCGCGGCGACCCGCAGCAGGCGCTCCAGGTCTCCGGCACGCGGTGCCGCGTTCACCGCGACGACGCCCTGTACCAGGCCACCGAGGACCAGCAGGGATTGATACAATGGAATGGAAAGCAAGATGTTTTGATTGACAGATTTGATGGCCGTGCATTGCTTGATTTTATCCGAGACTCGAGCTCTCGCCCTTTTCGAGTCCAAGGGAAA…
>CK.1236.3
TTGTAGCAGCTTCCTAGTCCTAGGGTTAGATTTCCAAGCACCACGCCACCCGTACACGGTTTCCAGCAGAGCATTCCGGAAGGAGGGGGCGCGATGTGGCACGAGGCGCGGCGGTCGGAGCGGAAGGTCCACGACCTCATGGACGCGGCCCGCCGCCGGGCGCAGCGCCGAGCCGTCTACCTCGCCCGCCGCCGCGGCGACCCGCAGCAGGCGCTCCAGGTCTCCGGCACGCGGTGCCGCGTTCACCGCGACGACGCCCTGTACCAGGCCACCGAGGACCAGCAGGGATTGATACAATGGAATGGAAAGCAAGATGTTTTGATTGACAGATTTGATGGCCGTGCATTGCTTGATTTTATCCGAGACTCGAGCTCTCGCCCTTTTCGAGTCCAAGGGAAA…
>CK.1236.4
TTGTAGCAGCTTCCTAGTCCTAGGGTTAGATTTCCAAGCACCACGCCACCCGTACACGGTTTCCAGCAGAGCATTCCGGAAGGAGGGGGCGCGATGTGGCACGAGGCGCGGCGGTCGGAGCGGAAGGTCCACGACCTCATGGACGCGGCCCGCCGCCGGGCGCAGCGCCGAGCCGTCTACCTCGCCCGCCGCCGCGGCGACCCGCAGCAGGCGCTCCAGGTCTCCGGCACGCGGTGCCGCGTTCACCGCGACGACGCCCTGTACCAGGCCACCGAGGACCAGCAGGGATTGATACAATGGAATGGAAAGCAAGATGTTTTGATTGACAGATTTGATGGCCGTGCATTGCTTGATTTTATCCGAGACTCGAGCTCTCGCCCTTTTCGAGTCCAAGGGAAA…
>CK.1236.5
TTGTAGCAGCTTCCTAGTCCTAGGGTTAGATTTCCAAGCACCACGCCACCCGTACACGGTTTCCAGCAGAGCATTCCGGAAGGAGGGGGCGCGATGTGGCACGAGGCGCGGCGGTCGGAGCGGAAGGTCCACGACCTCATGGACGCGGCCCGCCGCCGGGCGCAGCGCCGAGCCGTCTACCTCGCCCGCCGCCGCGGCGACCCGCAGCAGGCGCTCCAGGTCTCCGGCACGCGGTGCCGCGTTCACCGCGACGACGCCCTGTACCAGGCCACCGAGGACCAGCAGGGATTGATACAATGGAATGGAAAGCAAGATGTTTTGATTGACAGATTTGATGGCCGTGCATTGCTTGATTTTATCCGAGACTCGAGCTCTCGCCCTTTTCGAGTCCAAGGGAAA…
>CK.1237.1
TGACGCCCCGTGCCGCGTCCCGCGTCGACGTCGTGCCCTCCGGTCCGGATTTGGCTCGCACGGCGGCGCCGGGCTCCGGTTGCGCGCGCCAACGCCAACGCCAATGTCGTCATCCGATGGCGGCCAGTCGCGCAAGAGGCTCGTCGTCGGCGTCCTGTCGGTGTGCCTGCTGATCGCCATGGTCATCGGGACGGTCGTGTTCTTCGTGAGCGAGAAGGCTGGCTACAACTCGGAGCTGAGCAAGCGCAACATGAGCAAGACGATGCGCAGCGTGGAGCTCTTCTGCGCGCCCGCGGACTACCAGGGCACGTGCCACGAGACGCTGGAGGCGGCGCTGTCGCGGACGGACCCGGATGAGCACCCGCACGCCGCCGCGGCCGCCGCGATCACCGCCGTGGA…
>CK.1246.3
GCGCTTCTCTTCGGCTTCCCGTAACGGCTTTTAACTAATTCCTCCTCCTCCTCTCTCTCTCCCCGATCCAGCTAGCCTGACCTCCCACCCTCCCTCTTGAATCCGCTCAAGTTCCCGATCTCCCACCTCGTCCTCCAGCTCGATCGCGTTCGCGGCACCCCACTCCGTGCTCCAGAAATAAGTAGCCGGCGGTTTCCTCGCCCCAGGTTTTGCGGTCGCTGGGGAGTGGGAATTCGTTCGGCTCCGGTCTGGCCAATGCTCCTGCGGTTTCTTGGAGAGGCCGCTGAGATTGGGATCCAAGCTGCGTTAGGCGAGCAGCAGCAGTAGCCGCATCGAGATTCGCCGTCGTTGTCCGAGGGATTCTCCGTTTCTTGGGCGGGGATTTCGGTTGCGGCGGGA…
>CK.1249.2
TAAAGATGAGCCCAGTGCCTCTTCATTTTTATGCACGCCCAGCACGCCCAGACGGCGGAGGAAGGGGGAAAGAGGAGGGCAGAGCAGCAACAGTACATCGAGCGAGGGAGTAGAGTAAATTGAATCAGGTTTCGTGTCGATTCGGAGGCTTTCGCTTCTGCTTGCGGAGTTGCGGTGGAGATTTGAGGCCTGCGGCGAAGATGGCACCTGCGGAATCCGGGGAGAAGGCGACCAGCTTCGCCATGGCCTGCAGCCTGCTCAGCCGCTACGTCAGGCAGAACGGTGCCGCCGCTGCCGATCTCGGCCTCGCTATCAGAGCCACCAAATTTGACAACCGGAAACATCCTGATTCTCAGGGAGCCAGAGAAGCGCCAGCTGACTATCTTCTATGGCGGGAAG…
>CK.1250.3
GCCTCTGACGCCGAAAAAGCCACAGATCGGATCGCGGCGGGCAGAGGCCACCTCCGGATTCGGGCGCTCGGCGTAGCCGCGCAGTGGTGTGTCTGCCTCCCTCCTTGTATCCTCCTCGAATTCGAGCGGCGGCGACGGCGGGAAGGGAGATGGAGGCGGTTAGAGGCGATGGGAGGTGGTGCGTGGTGACTGGCGGCCGCGGGTTCGCCGCGAGGCATCTGGTGACGATGCTGCTCCGCTCCGGCGAGTGGCGGGTGCGCGTGGCCGACCTGGGCCCTGCCATCACGCTCGACCGCGACGAAGAAGAGGGTTTCCTGGGTGCTGCTCTCCGCGAAGGCCAGGCCGTCTACGTGTCCGCCGACCTCCGTGACAAGGCCCAGGTCGCCAGAGCTTTTGAAG…
>CK.1252.1
ACGCCCTACTCCAGCACATGTCTACGATCTGGAGGCTTCTCATATCCATCTCCTAAACACGCCGGCACCCTTCCTTGCTCCCTCCCCACGCAGATGCTGCAGCACTAAACTGCCTCCTCTGTTAGCCACGCTCGGCTCCTGGGCATCAGCCCCCACGCCAGAAGCTAGGGCACCACCCTCTTGATGTTTCCCATGGCCGCCTCCAGCTGCTCCTATGGCGAGCTCGCCCTCCCTCTGTGCCCTGCCCTCTGTATGACGCTCTCCCTGCTCCAGTTTGTTTTTCCAGCCGCCCTCCCCATCACTCTCACATGGCTGCTGCACCAGCCCCATCCTCTAGTTGTGCTCGCTGCTGGCCCTATGGCGAGTCCCTGCTTTGTCCTTGCCATGGATGCCGTCCAG…
>CK.1253.1
GTGGTATTTACTATTTACCAACATAGTATTACTATATCATTACCCCCTGAAACGCTCGGTTTGGTTTCCGTTGCTGCATGCAGGGCGAAATAAGTTCCATCGAGGGGGTCCACGCTGCCTCCAGATGCTGCAAAGAGGTTGATGAGTTCGTTGGAAGGAACCCGGATCCGTTCCTAACGATGTATGGATTTTCAGGTTGTGAATTCGTCCTTTAACCTAGCGTGAATGGTGCCGTTTTCTTAACATATATATCTGTTCAAAAGCAGTCAGCAAGAGAGAGGAAGCCACGATCAATCTCAGCAGTTTCTGAAGAAGTTCCGAGGAAAGAGCTGCCTGAGCTACTACCTCTCGTGGATCTGCGGTGGCGGGTGGTGGTGCCCGCCGCCGTTGCAGCTCAAG…
>CK.1257.1
ACATTGGAGGTGGATTTTCCTCAATTGGAGATATTGACAAATTGGAAAAAAATGTGACTTGACCTGTGCTGCAACAACCTTAAGGGCTTCTTTGGATTACAGGAATTTTGAAGGAATAATGCTGGAATAGGAAAGTTTCCTATCCTATAGTTTGGCTGGCATGATGCACCAATTATATTCCATAGGATTTTATCTCTTTATGTGTTGATTCCATAGGATTTCTAACATCCACTCAGAGCTCTTGGAAAAATTCCTACACGCGAAGCACGAGAAGTGGAATGCTAATGCTAGCAACTAATGGCCCATTATGGCTTGTCCTACCCAAATTTAAATAGAGAAAAACACATATAAAGCACCCATTTGATATTGTTTTTATCCAAGCTTGACATTCATGCAAAA…
>CK.1265.1
GAGGATCTCCTGATCTCCTCCTCCCCCCTCCCCTGCTCCCTCCCCATCGTCATCCACCTCCTCCACCCATCCCCTCCTCGCTCGCTCTCTCGCGGCTTCCCTCTCCTCCTCTGACCTGCGCATCTGAAGCATAGATAGCAAGCAAGGACCCTGCTCAGTGCTCACCTCGCCGGAGGTGCTGCTGCTACGGCGGCGGCGGCGTACTACTACTACTACGACGAGGGGATGCTGCGTCCGATCCGCCCGCGCCTGAATTCCTCCACCCCTGCCCTGCCCTGCAGTCACTGACAGGTTCGCTGCGATTTCGCCTCGACCCGGCTCCACGGTCCGTGCTCCGTCGCCCCCGGCGGGCGGACCCGATTCCCGGGTCTCCGCCGCCCTCTTCGCCTCGCTCCCGAG…
>CK.1273.2
GTGGAAAGACGCCCTGCCTCTGGACGTCGGACAACCATCGCTCCGATTGTCTCGTCTATTCCTCATCTCGTGGATGGTGGCGGCGTCCTATCTCTGTTGCTGTTGATGATTTCTTGAACGCACGACGAACGCGAGCTATGTCGAACCCTACCAAATCACAGATTCCCTCGGTCGGTCCCCAACCATAGCGGCTGTCAAATCCCCAGATCAAATGCTTATTCGGTGGGTGCAGAGATAAAACTGTCGCATGCTTCCTCCCTCGCAGGCCGGGTCCAAGGAAACCTGCTAGCTGCCATGTCAAAGGAAGGTGCAAGGGCGTCCTGGAACTCAACATATGAGAAGGGTTTAGTCGATGTACTACATGACAACAAAGATAACCCAAAGTTGAAGGGTCAAAAT…
>CK.1273.4
CGGCGTCCTATCTCTGTTGCTGTTGATGATTTCTTGAACGCACGACGAACGCGAGCTATGTCGAACCCTACCAAATCACAGCCATGTCAAAGGAAGGTGCAAGGGCGTCCTGGAACTCAACATATGAGAAGGGTTTAGTCGATGTACTACATGACAACAAAGATAACCCAAAGTTGAAGGGTCAAAATGGATGGAATTCAGAGGGATGGAAGTGTATCACTGCTAAGTTTAATGAAAGGTTCTCTTTGGCTCATTTCACAAAACAACAATTACAAGAGAAGGACAAAGAACTTAAATCAAGTTATAAAGCAGTAAGAGATTCAAGAAAAGAAAGTTGGACTGGTTGGAATGACTCCCTATGTATGATATTAGCTGAACCAGAGGTTTGGGCAAGGTTGA…
>CK.1274.3
AACAGAGACGCATGACTGGAAAGGGTGGCTTTTGCTGACTTTCGTTTTACGCCAGCGAGTGAAGAACTACTTCCTCCCTCCCTTCTGCCTTCTCCCCTGCCCCCTCTCTCATCACTCTCAGATCTCTCCCTCCCCCTCCCTCCTTCCCTTCATCTCTCTGAATTCTGCACACCTCGCCGTCCACGCATTCCGCGCTCGCCCTCGCGGATCCGGCAGCCCTTTCTTCGCCGTCGTTCTTGCCTCCGCTGTCCTGCTCTCCTGGAGGCTGCTGTTGGGTCACCAGTGGCTGGACTCGACCCCGCGGCCTCCGGGGGGTGGGTTCGCTGGATGGTTATCGCCTCCTGATCCATCCGGACCCCGGATCCTCTGCAAAGGCACCGCCTTTGTGGGTTGGGTTCT…
>CK.1282.3
TCTGGAGGGATAGGTTGTGCCTTTTCCATCTTTATTATTGGTTTACCTTGGTCTAGCTAAGTGATGTTTAGAAATACTACTCACTTGTATGCAGTTAGCCCACATTTGGAATGGAAGCCCAAATCAGTAAGCCCCAGCACTGCTGCACCTCCTGGTGCTCCATCACCTGTTGATGATGGAAGTAAAACAGAAGTGTCTGCTTTGTCTAAGAAGCTTTCACATGCTAATGTATCACATGAACATGTCATTATACCGGAGCACATCAGGATACCAGATTCTGAAAGAACTCATTTCATCTTCGGTTCTTTTGAATCTGAAATTTATCCAAAGGCTTCTTTAGCAGCCTATTATGATGCTGTGGCTAAAGAAGACTTGAATGATCACTCTCCATCAAGGTCA…
>CK.1285.2
TGAAACCTAGGGGATATCATGACTATCGCAACCGGCCAACAGGAAATTTCAGCCGGGCATCCCCAATTCATCTTCCCCACGCCGCGTCCGCGTCCGGACCGGACACCGGCGGCACCTCCTCCTGCCTCCACTTCACCAGTTCATCGGGCGCCGGAAGTGGGAGCCATCCGCCGCCGCCACATATCTGTCCTCTTCGGCGCTGACTGGGGCTCAGCCGCTCGAAGCTCCATCCCGCCTCCCGTCTTCGCCGCCGCTCGATCCCTCGACGCGACGGTCGTGTCTTGACTCTCCACCACGCGACTCCACCCAGCTCTTCTCCACGCGACTGCAGAGCGACGATCGGAGGCGCCGCCATCGCACAATCCACCGTCGCTGCCTGCTCCTGTGATACTCTCACAA…
>CK.129.2
AAGGCCACGAGCCCAACTTGCACCCGCACCACCAGGCTCACAGCCTTACCTGATCCTTGACAATTCTGCTCCCTCGCCGCCGCCGCCGCCGCCGCCGCCCGCCCGTCGTCGCTGCGCTTCGGTACCCGCGAAGCAAGGCCCCGCCTCCCGTGTACCCGCCGCCGAAGAAGGGAGAGGAGCAGATGAAAGCGGGGAGGAAGAACCTGCGGCGGGCGTGCGACGAGGGCGCCGCCGTCACGCTCGCCGAGGGAGAGAGCATCATGCAGGTCCTCACGCTGCGCGGCTCCAACGTCATCGAGGTGATGGACGGCGTGGGCGTCAGGTCCCTGGCCTTGTTCCCCGCCAAGTTCCAGAAGAGCTTCTGGATCAAGAACGGGAGTTTCGTGGTCGTGGATGCCA…
>CK.1292.3
ACACGGGCAACACTCCACGCCAGGAGTGGGCGAGTGGCACACCGCACACCAGCCTTCGTCTTCCTCGCGGTTTCGTCCACTCCCGTCGCCCGTTCCACCTGTGACCTGCCAAGGCACCAAGCCTGACCGACTTCGCTTACGGTTCCCGGTGACCCCCGCCCACCCTCCTCGCGATGTCTGACGTCACCTCCGACTCGGCGCAGAGACGCCGCTCGCCGCCGCCGCCGTCGCCGTCGCCGTCGATGCCGCGTTTCCAGCAGCAGCCGAGCGGGCGCCAGCCGCCCCCGCCCGGCGCCGACCCCTTCGCCTTCGGCATCGTGGCCTTCATCGGCATCTGCTTCGTCCTGGGTTTCATCTGAAGCTCCCTTTGATCACCCAGTACGAGCCAATACAGGTTAC…
>CK.1293.1
GAGTACTACAGACTGGTCCCTGTCCTGTACGTAGCCGCTACTGCTCAGCTCGGCTCACCAGCAGCAGCAGACGCCAGCGCCAGCCTTGAGCTGCTGTGCCGAAGCGGCCGGATCCTGGGTCCGTCCCCTCCATTCCCCCACTATAAACTAGGCGTGCTGGTACAGAGGTGCACGCGCACTCTCTGACTCAGCTACGATCTGAAAGAAACCCGCCACCAGCTCTCGTCCTTCCTTCTCTCCAATCCAACCGCAATCCTTTCAGCTTCAGCTTCTTCTGCTCCTTCTCTGGTGAGGAGGCGTGGTGAGAGACTGCGACTGCGCGATGGAGGCGTCGTCGTCGGCGTTGGCGCTCGTGGCCGCCGTGCTCCTCCTCTCCTCCCCGCTCGCTGCGTCAGATTT…
>CK.1293.2
GAGTACTACAGACTGGTCCCTGTCCTGTACGTAGCCGCTACTGCTCAGCTCGGCTCACCAGCAGCAGCAGACGCCAGCGCCAGCCTTGAGCTGCTGTGCCGAAGCGGCCGGATCCTGGGTCCGTCCCCTCCATTCCCCCACTATAAACTAGGCGTGCTGGTACAGAGGTGCACGCGCACTCTCTGACTCAGCTACGATCTGAAAGAAACCCGCCACCAGCTCTCGTCCTTCCTTCTCTCCAATCCAACCGCAATCCTTTCAGCTTCAGCTTCTTCTGCTCCTTCTCTGGTGAGGAGGCGTGGTGAGAGACTGCGACTGCGCGATGGAGGCGTCGTCGTCGGCGTTGGCGCTCGTGGCCGCCGTGCTCCTCCTCTCCTCCCCGCTCGCTGCGTCAGATTT…
>CK.1295.1
ATCGCCACCGTCGGCGCTGCCCAGTCACCGCGCCGACGGCGAAATATATTCCGGGGTCCCACGTGGAAGCATCCGGAGGAATACACGGATACACCTCCGCCTCGGTCCATCGCAACTGCAATCTTCTGCTCCGTCCTGTAGGCTGTAGCTGCAGCCTGCAGGGAGCGAGCCATAAAGGAGACTACGTAGCGGCCGCGGAGCGCGGGGACGACGGAGGGAGACAGACGGGCGCGGCAGGGACCAGGGAGCCAGCAGGGCTAGGCGACGCTCCTTCCAGTTCTCCTATCCATGATTTCATTCTGAGACATTCACATGCTTCCATGTGATTGACCTTGTCCCTAATGTTCTGATCAAGATTGCCATGGTTGAAAGGCTATAGTTTCTTATGGTCCATGTCCA…
>CK.1295.3
ATACACCTCCGCCTCGGTCCATCGCAACTGCAATCTTCTGCTCCGTCCTGTAGGCTGTAGCTGCAGCCTGCAGGGAGCGAGCCATAAAGGAGACTACGTAGCGGCCGCGGAGCGCGGGGACGACGGAGGGAGACAGACGGGCGCGGCAGGGACCAGGGAGCCAGCAGGGCTAGGCGACGCTCCTTCCAGTTCTCCTATCCATGATTTCATTCTGAGACATTCACATGCTTCCATGTGATTGACCTTGTCCCTAATGTTCTGATCAAGATTGCCATGGTTGAAAGGCTATAGTTTCTTATGGTCCATGTCCACGATTCAAGAATAAAATATTGTTTGGCCCATCCATTGTGATAATGGTCTGGTTGCAAGACCAGCTGGAAATGCACAAGTTCCACTGTG…
>CK.1295.4
ATACACCTCCGCCTCGGTCCATCGCAACTGCAATCTTCTGCTCCGTCCTGTAGGCTGTAGCTGCAGCCTGCAGGGAGCGAGCCATAAAGGAGACTACGTAGCGGCCGCGGAGCGCGGGGACGACGGAGGGAGACAGACGGGCGCGGCAGGGACCAGGGAGCCAGCAGGGCTAGGCGACGCTCCTTCCAGTTCTCCTATCCATGATTTCATTCTGAGACATTCACATGCTTCCATGTGATTGACCTTGTCCCTAATGTTCTGATCAAGATTGCCATGGTTGAAAGGCTATAGTTTCTTATGGTCCATGTCCACGATTCAAGAATAAAATATTGTTTGGCCCATCCATTGTGATAATGGTCTGGTTGCAAGACCAGCTGGAAATGCACAAGTTCCACTGTG…
>CK.1295.5
ATACACCTCCGCCTCGGTCCATCGCAACTGCAATCTTCTGCTCCGTCCTGTAGGCTGTAGCTGCAGCCTGCAGGGAGCGAGCCATAAAGGAGACTACGTAGCGGCCGCGGAGCGCGGGGACGACGGAGGGAGACAGACGGGCGCGGCAGGGACCAGGGAGCCAGCAGGGCTAGGCGACGCTCCTTCCAGTTCTCCTATCCATGATTTCATTCTGAGACATTCACATGCTTCCATGTGATTGACCTTGTCCCTAATGTTCTGATCAAGATTGCCATGGTTGAAAGGCTATAGTTTCTTATGGTCCATGTCCACGATTCAAGAATAAAATATTGTTTGGCCCATCCATTGTGATAATGGTCTGGTTGCAAGACCAGCTGGAAATGCACAAGTTCCACTGGT…
>CK.1295.7
GTAATGTTTGTACTGTACCCATCATAAGCAACATACAGTAGTTGGCCATTAATTTTAATGTTTAGCTTCTTCACAAATCTATACTTGTGAAGTGGTCACTTTTCACATTTATTGTTTAAGAAACAAAAGTAGTACAGCTGCCTGTTACTTGAAATGTGGTGTTAATTTGATGTTATCAGATGTAAGTTAGGGCTTGTGGATGCTTGCTGCTCGAAATTTCTTCTGAAGATTTAACTTTTATATCTCCTGTAAATATGTGAATTAGCTTGTAGAACCTTTTAAGTTTTGAGGTGCTTGTAGGCATATTGGAGTATTGGGTGCCATTGGTTCATGCCTAAACTACATGTCATTGTTGAGTATAGTAGTGCTTAATGGTGAACCAATTGAACTGGACTTGAA…
>CK.1297.1
TGGTGATGGTGATGCTCGCTCGTAGTGCATGTGCATCCATCCGACTTCCCAACAGCCTACCTCTCGCGTTCCAGGACAAAACGCAGTCTTGGCTCGGCAGCCGAGGCGAGAGGAGCCTTTGCCCACCTTTGCTCACTCGCTTCGCTTTCCATCCTGTTGCGCGGCCGCGGCGCAGGTGCGGTTGGCCATCACAGGCCAAGGACCCCTCTTCCTCTTCCCTTTGACCCACCACCGCCCCCCTCTTCCCTTCTTCCCCCACTGTCGCCGCTCCTCGTCTTCCACTCTCTCCACTTTGCTGCTTCTTCTCCCTTATTAATGCTCGTGGGCTCCTATGATCCGCCCTCCGCCGCGGGTTTCTTGATCCATCCCCGGCCCAAGGAAGCGGACCCCGGCGAACAC…
>CK.1299.2
TACTGCCGTACAGTCTATGCAACGCCTGAAGAGCACGGCGCTGCCCGGAGAAGGATGCGTGTAAGGTGTAACTATCGCCTACTGCAGCTCAGGTTGTTTCTGATAGTCTTCTCTTCTGCCGTCCATCCGGCCTGCGCGCTCGCTCTCCTGCTCTTCTGCGCCAACTGGGCGACCGCCGACGCCAACGCCGACGACCTACGCCAGGTGCTGGGATTTTTGTCGGTTCCTTCGGCAGCTTTCGTCGCGTCCTTCGCCGGCGACGAGCACTCACCAGGTCCGCTCCTGAAGAAGACTGGGATATTTTGCATACACAGAGGATCATCTTTCCGTTTGATGAACTCACGGGAATGGTGATGCTCATTTTCTAAAGGACCGGTCCCCTTTTTGTTTAATTTCCAA…
>CK.1299.4
TACTGCCGTACAGTCTATGCAACGCCTGAAGAGCACGGCGCTGCCCGGAGAAGGATGCGTGTAAGGTGTAACTATCGCCTACTGCAGCTCAGGTTGTTTCTGATAGTCTTCTCTTCTGCCGTCCATCCGGCCTGCGCGCTCGCTCTCCTGCTCTTCTGCGCCAACTGGGCGACCGCCGACGCCAACGCCGACGACCTACGCCAGGTGCTGGGATTTTTGTCGGTTCCTTCGGCAGCTTTCGTCGCGTCCTTCGCCGGCGACGAGCACTCACCAGGTCCGCTCCTGAAGAAGACTGGGATATTTTGCATACACAGAGGATCATCTTTCCGTTTGATGAACTCACGGGAATGGTGATGCTCATTTTCTAAAGGACCGGTCCCCTTTTTGTTTAATTTCCAA…
>CK.13.2
TCCGTGTGAATGTGTGATGTGTCGCCGTCCCGTTCCGTCCGCCCCTGCGGTGCGGGTGCTTTCTCCAGCGACAGCGACAGCGAGAGGGGAGGGGAACCAGCAAGCTCCTCCTCCTCTACCCCTCGCCTCGGCGGTGCCAACAGGCAGGCAGGCAGGTCGTCCGCGCCAGATCTATCTGTCCCTTCCTCTTGTAGTTGCAGGCAGACGCGCCATGCGGATGCGGGTGCTTCCCGCGTCCTGGTCATCTTCCTCCGCCAAGCATAGCAGCGGCAGCTCCGAGTCGCAGGAGCACCCTTCTTCCTCCTCTGCTACGGCCGCGGTGTACCTCAACATCTACGACATCTCCCCCCTCAACCACTACCTCTACTGGTTCGGACTCGGCATCTTCCACTCCGGGAT…
>CK.130.4
AAAACTATATAATGCATTCAACATTTTTGTTTAGGGAGTTGTTAAATGGTTGCCAAATGTAGAGAGAAAATGAGGTTAGATGACAAGTTGTTAAATTTAGAAAGTTCATTTAGAGCAACTCCAATAGTTATGTAAATTTTAGCTCTCTAAATCACAGATTTAAGAAGGTTCTAAATAACTTTGGGAGTAAAAAAATGTGAGTTCTTCAATAGTTCTCTAAATATAGGTTGTAGTTTTGTTTTGTATCTATCCACATAAAAAAATAAAAGTCACAAATGTCATCAATTACCTTCATTATCTATATAATGCAGTAAACATTTTTGTTTAGGGAGTTGCTAAATGGTTGCCAATTGTAGAGAGGAAATAAGGTTAAATGAGAAGTTGCTGAATTTAGAAAGT…
>CK.130.5
AAAACTATATAATGCATTCAACATTTTTGTTTAGGGAGTTGTTAAATGGTTGCCAAATGTAGAGAGAAAATGAGGTTAGATGACAAGTTGTTAAATTTAGAAAGTTCATTTAGAGCAACTCCAATAGTTATGTAAATTTTAGCTCTCTAAATCACAGATTTAAGAAGGTTCTAAATAACTTTGGGAGTAAAAAAATGTGAGTTCTTCAATAGTTCTCTAAATATAGGTTGTAGTTTTGTTTTGTATCTATCCACATAAAAAAATAAAAGTCACAAATGTCATCAATTACCTTCATTATCTATATAATGCAGTAAACATTTTTGTTTAGGGAGTTGCTAAATGGTTGCCAATTGTAGAGAGGAAATAAGGTTAAATGAGAAGTTGCTGAATTTAGAAAGT…
>CK.1301.2
CACGGCCTGACAGTGGCCGGCGCACCCTGCTGTAGTGGAAGACAGGGGGAGGAGGGGGGAACAAGAAAGACGCGCGCGCCAATCAGCGGGGCACAAGAGGCATCATATGCAGTAAGAACAGCATAACATAACATAAAGGGGTTAACAAGTGGAATGATGCTCCGTCCATTATAGCTAGGCGCAAGCAGCAGGAGGTGTGTTTGAGTTGTTCAGTTTCTTCGCCGGCCGGCCGGCCGGGAGAGACACACTGCTTGCTAATTATGACTGCGATGATGATGAGGAGGTACATGCCTCACGCTCTGATGGTCCTGGCGCAGCTCTTCTTCACGCTCCTCTACTTCATCGCCGAGGCCGCCTTCAACAGGGGGCTCAACTCCTTCGTCTACGTCACCTACCGCC…
>CK.1301.3
GTGTGTTTGAGTTGTTCAGTTTCTTCGCCGGCCGGCCGGCCGGGAGAGACACACTGCTTGCTAATTATGACTGCGATGATGATGAGGAGGTACATGCCTCACGCTCTGATGGTCCTGGCGCAGCTCTTCTTCACGCTCCTCTACTTCATCGCCGAGGCCGCCTTCAACAGGGGGCTCAACTCCTTCGTCTACGTCACCTACCGCCACCTCCTCGCCGCCTGCATCCTCTGCCCATTCGCCTACTTCAAGGAGAAGACGCTGAGGCCGAAAATGACACCAATGCTGTTCCTGGAGATATTCGTGCTGTCACTTGTGGGGGGGAGCTTAACTCTGAACATGTACTTCTCGAGCTTGAAGTACACGTCCCCGACCTTCGTCACCTCCATGCTCAACACCGTG…
>CK.1301.4
GTGTGTTTGAGTTGTTCAGTTTCTTCGCCGGCCGGCCGGCCGGGAGAGACACACTGCTTGCTAATTATGACTGCGATGATGATGAGGAGGTACATGCCTCACGCTCTGATGGTCCTGGCGCAGCTCTTCTTCACGCTCCTCTACTTCATCGCCGAGGCCGCCTTCAACAGGGGGCTCAACTCCTTCGTCTACGTCACCTACCGCCACCTCCTCGCCGCCTGCATCCTCTGCCCATTCGCCTACTTCAAGGAGAAGTAAATCTTGATGATGATGATTCTGCGTGTGTGTGTGTGTTTGATGCTTTTCTTTGTTTGTATATATGTACGACGATCCTGCTGTGCTGCAGGACGCTGAGGCCGAAAATGACACCAATGCTGTTCCTGGAGATATTCGTGCTGT…
>CK.1301.5
GTGTGTTTGAGTTGTTCAGTTTCTTCGCCGGCCGGCCGGCCGGGAGAGACACACTGCTTGCTAATTATGACTGCGATGATGATGAGGAGGTACATGCCTCACGCTCTGATGGTCCTGGCGCAGCTCTTCTTCACGCTCCTCTACTTCATCGCCGAGGCCGCCTTCAACAGGGGGCTCAACTCCTTCGTCTACGTCACCTACCGCCACCTCCTCGCCGCCTGCATCCTCTGCCCATTCGCCTACTTCAAGGAGAAGACGCTGAGGCCGAAAATGACACCAATGCTGTTCCTGGAGATATTCGTGCTGTCACTTGTGGGGTGAGCAGAGCTAGCGAGCATATATATGCAGAACGGGGAGCTTAACTCTGAACATGTACTTCTCGAGCTTGAAGTACACGTC…
>CK.1302.1
ACGCCTTATTAGCTTGCTTATTTATCGTGGTGGTGTACTTGTTAATTACTGGCACGCATTATCAACAACGCAGTTCTGGATGTGAATCTAGACAAACATTTGTCTAGGTTCCGCACGTATAGTTTTTTTTCTTTTTTTTTTGGGGGGGGGGTGGGGGGGGGGGGGGAACGGAAGCTGTAATAAACGGTACTAGGAACGAAAGCAACCGCCGCGCGCATGTTTTTGCAATAGATTACGGTGACCTTGATGCACCACCGCGTGCTATAAAAACCAGTGTCCCCGAGTCTACTCATCAACCAATCCATAACTCGAAACCTTTTCTTGTGCTCTGTTCTGTCTGTGTGTTTCCAAAGCAAACGAAAGAGGTCGAGGATGTCTTGCAGCTGCGGATCAAGCTGC…
>CK.1303.3
CAAAAAGCTCGCAACAGCCAGCCCTAGGTCTGAACTCTCTCGGACGGGTGACAGGCTGACAGCCGCCGCCCGCCAGCTTTGGAGAGCCACGGTGACAGGCCGCCAGCAGCCATCGACGGCCCTCCCTCCACCTCGCCGTCGTCCCTCTTCCCCCATCTCGCCGAGCCATCGTCCCTCCACAGCAGGACCACCTCACCGAGCCGTCGTCCCTCCACAGCAGGAGTGCAGGACCGCATCGCCGAGTCGTCGTCTCTCCACACCAGGTTCGCCGTCGCGGCGCGGCTACCTCGCTCCGGCTCCCAGCTCGTCCGGTCCAGCTCACTCGCGGTCGCGACCATCTCCGTCCACCTCATCCCTCCGGCAAGCAGTTGCTAAACTCATCCAGGGTCAGCAGATCAG…
>CK.1307.1
CACACCGGCACACCCCCGCAACCACTGTTCCCGCCGATTCGTTTCGTCCCACCGCGCCAAACTGCGACGACGGCGGTCGCAGAGTTGCCTTCCCTCCAACCGTACCGCCGCCGCCGCCGCTGTCATGAGGATGCTAGCAATAAGATATCTGCATAGGACTGTTGCTGCAAAAGCCCGACACAGTGGTGAGAAGCCTTTACACTGAGCCAAAGGTCCTGGGTTCGACGCAGCCTCTTTGCGGCCGATACGATTATGGCGCTGAAGCTATGCAGGAGGCTATCAGGATTTATTGTTGGTGCGAATTCTAGATGTTGTAGGCTAAGTGATGTTGATAAGTTTGCTTTACTGTTCCAAAACTGCACAGATGTGAGGTCTCTGAAGAAGCTCCATGCTCGTGTT…
>CK.1314.2
GGACACGTTTGCGCGGCTGCAGCCGCGCAATAACTACTGGGCACCGGCGCACGAACGCCGCGTGCTCCCCGACCACCAGCTCCAATTCCCTCCCTCCAAAGCCCCCCCCCCCAATCCCTTCACACTGTTCTGCCCAACACCCAATTGAAGCCGTCCCAATCCCAACCCTACTCCCTTGCCTCCCCCTAATGACATCGCCTGGCGGCGTCTTCTCCGCCGCGCTCGTCGCCGAGGACTTCCCTTGGGTGGACATGGAGGAGGAGATGGGGATGGCCCCGGACATGTACCGCGAGGTGTTCGACCTCGCGCAGCGCGGGACACGAGCCTTTCGCGACCGCCTCTTCGACGAGGCAATATCCTGTTACACTAAAGCTCAAAATTTGAGACCAGATCCAATTA…
>CK.132.1
AGTATCTAACCCACACGGCCCACCTGCACCGAGCGGTTGCCGCCGTTAAACCCTACCGCTGCTCTCGTCACCATCTCTCCGACTCACCCCTCTGTCCTCGCAAGCCGCCGCCGGCCAAGTCCTGTCCCTCTCCCTTGTCTGGTTCGGATCGTCGTTGCTAGCCAGGTGCTGGATCCGTAGCGGCGGCGGCGGCCATGGACAAGAGCATGCTCGGCGACCTGGACGGCCTCCCCGAGGAGGACAAGATGCGGATGGCCGCCATGATCGACCAGCTCCAGATCCGCGACAGCCTGAGAATGTACAATTCGCTGGTGGAGAGGTGCTTCACGGACTGCGTGGACACGTTCCGGCGCAAGAACCTGGACAAGCAAGAGGAGTCGTGCGTCCGCCGGTGCGCGG…
>CK.1321.2
TTTGCCACTGTCCATCCACGCGACCACACCCCCGCAACTGCAGATCCCCAATTCGTTTATTTCTTCCCACCGAGCCAAGCTGCGACGACGGCGGTCGCAGCGTCGCCTTCCCTCCCTCCGTACCGCCGACGCCGGTCTACCCCCAAGTGAAATCAGGGTCTTCAAGATAGCTTACTGAGATGTGGGGTTTTGCATCAAACGCTTGGGCAGCTGGGCTGGAGAAGAGGAGTTCCCCAAACCGCACTTCCTCGAGTGCTGCTTATTCTGACGACGAAGCATCCTCGTGCACAAGCAGGGAAGAAGGCCTGGAGTGCCCGATATGTTGGGAGTCTTTCAACATAGTGGAGAATGTGCCTTATGCGCTATGGTGCGGACACACCATGTGCAAGAACTGCATCC…
>CK.1327.1
TCGTCGCTTGGCTCGGGCGAGCTCGGTCGCAGTGGGCGATGCGGAATCCGTTGTGAGCGCGCGAACCAATCCTAGGCAACCATAAAAGGGACACAGCCGAGCCCCTATCCTCCCTTTACTCCATCAACGCGCAATTAGCCCCAACCAAACTAATCTCCATCGCCACCGTAAGAACCGTGAGGGTCGAGTGCCGCCGCACGGGGCAAGCCTTTCCCCTCGCCGATCTGGGCACGTTGTCGTGTCGTGGTACATCGCGGGGGCGTGGTGGTGCTGTTTAGCCTCTCACGGCGATTGAAGAAGCACGGGGCCGCCGGGAATTTCTCGCCGGGATTTTTCATCGTCGCTGCGCCGTGGGCGGAGGGTCTCTACGGGTGCAATCTCGACGAGCAAGCCACTGTG…
>CK.1334.3
TCTCCCCTCTTGCTGTGTCGCCGCGCGTGGAAGACGTTATCGCCTTCGCCTTCCTCTTCCTTTCCCTCTCCCTGAATCCTGATTTCTATTCACCTTCTTCCCCTCCTCCGGGCGGAAGGCAAAGACCTACACGCCTATCCCTCTCCCTCCCGGGTCCCGGCTTCCCCTTCCCTGCTCCCCAGATCGATTCACCCAGCGGGAAAAGCGGCGCGCAGTGGGGTGCAGCAGGCGCAGCGGGCTCGGCGGGCGGCGAGCGGCTAGCGGCTAGCCGCGACGGGCGGCCAATCTACAGCGGAAGGCGGTGGGCGGCTACCGGTGGCACATCGACCTACGGAAAGTAGAAAGGGTTGCAATCTAGCACATATTACACATCAGTGGCTGATAAGAAACTGCATCCAG…
>CK.1335.4
TTGTCGCATCACCTTTTCTACTGCAGAGGGGCACAAAAGGTCCTCTAAACCCCACCAGCAGCTTCCCCTCCGATCTCACCCCACAGCCGCCGGCGAGATCTCCAGGATGCCGTTGGCCGGGCGGCGGGACGGCCCCCTAATGCTGCGAGGCGGCGGAGGTGGGAAACCCCTGTCACGCGGGTCCCGCATCGCGGTGGCCGTCGCTGTCGGCGTCGCACTCGGCTGCGTCTGCGCCTTCCTCTACCCCAACGGCCTCTTCTTCCGCCCGTCTGCCTCTGCCCTCCAATGGACGCACCAGGTGTGCAAAGCTATCAATTTCCGTTGCGGCTTGTGTTTTTACCTTGGATGAGGAATAGTACTGCATGAAGGTCAGCCTAACATTCAAATTTTGTCCTGAGG…
>CK.134.2
CCGGGGACTGGCTGCAGGGCCCCTACGTCTACTACCTCTACAGCCAGTACGGCTTCGACAAGGGCGACATCGGCCGCCTCTTCATCGCCGGCTTCGGATCCTCCATGCTCTTCGGCACCATCGTCGGCTCCCTCGCCGACAAACAGTACGCCCGCCCCTGCCATTCCTTCCTTTACGTATTCCAATCCCGATCCAGTGCGCCTCTCGCCTCCCTGACGAATCGTGCTTCCCTCCAGAGGCCGCAAGAGGGCCTGCATCACCTACTGCATCAGCTACATCCTCAGCTGCATCACCAAGCACTCCCCCGAGTACAGGGTCCTCATGATCGGCCGCATCCTCGGAGGCATCGCCACCTCGCTGCTCTTCTCCGCCTTCGAGTCCTGGCTCGTCGCAGAGCAC…
>CK.1342.1
CCGTCTCGCAGTGGTAGCACCGCAGCAGAGAGAAGAGAGATCTTCTAGCCTAGTAGTAGCATCTACTTACTAGTGAGTGAGTAGGAGTACTTGGCTAGGACGGGGGGGCCGTGACGACGGTAGCAGCATGAGCTGCAACGGGTGCCGGGTGCTGCGCAAAGGCTGCAGCGAGGCCTGCGTGCTGCGCCCCTGCCTCCAGTGGATCGACGCCGCCGAGGCGCAGGGCCACGCCACCGTGTTCGTCGCCAAGTTCTTCGGCCGCGCGGGCCTGCTCTCCTTCATCTCCGCTGTCCCGGACGCGCAGCGGCCCGCCCTGTTCCAGTCGCTGCTGTACGAGGCGGCGGGGCGGACCATCAACCCGGTGCACGGCGCGGTGGGGCTGCTGGGCACGGGGAACTG…
>CK.1344.2
TGACCCCGCCACGTGCACTCGCTATATTTGCGCTAAAATAAAGCAGGAGAATTCTAACTTGTTCTCTCTTCCCCACAACGGCGAGTTTGAGCTGAGCTCACGCTCGTCATCTAACTCTCCCCCCATTCGCAATCCAAAAAGCTTGCGCGCTACTCCACTGGTCCATTACTTACGCAGTCAGTTCAGCGAGTGAGCACTGAGCAGCCATGTAGCAATTTCAATTGCAAGTTGCAACGCGACGAATACGGAGCCATGGACGACGGCGCCGCAACCACAATCGTCCAAGGCGGCGACGCGCACGTCCTGCTCCTGCCGTTCCCTGGGATGCAGGGCCACGCGAACCCGATGCTCCAGCTTGGCCGGCGGCTGGCCTTCCACGGCCTGCGCCCCACCTTGGTG…
>CK.1345.2
TTCCCCACAACGGCGAGTTTGAGCTGAGCTCACGCTCGTCATCTAACTCTCCCCCCATTCGCAATCCAAAAAGCTTGCGCGCTACTCCACTGGTCCATTACTTACGCAGTCAGTTCAGCGAGTGAGCACTGAGCAGCCATGTAGCAATTTCAATTGCAAGTTGCAACGCGACGAATACGGAGCCATGGACGACGGCGCCGCAACCACAATCGTCCAAGGCGGCGACGCGCACGTCCTGCTCCTGCCGTTCCCTGGGATGCAGGGCCACGCGAACCCGATGCTCCAGCTTGGCCGGCGGCTGGCCTTCCACGGCCTGCGCCCCACCTTGGTGGTCTCCCGCCACGTCCTCTCCACCACCTCCACCTCCAGGTCGTGCCCCATCCCCGTGGCCGCCATCTC…
>CK.1348.1
GCCTGACCCCGTGCACTTGCCAACTAACCATACCATTACCACCAGCCGCTGCAGAAGTTCGCGCACCGTCGTCGCGCGTCCACCGGGAAGCGGGTGTGGCTGGGCTCGCTCCTCGTTAGGGTTCGTCGTGATCGCTACAGAATCGGGTGTGGCCGGATCGGAGTCTCGACGTGGATCTCCTCAGCGAGTAGTGGTTGAAGTCTGCTCGGTCTACCGCTTGTCCAGGGCTGAATTACCTCCTCCACCGGAGCCGTTCTACCCCCTGGCCGACCCGGAGACAAAGAAAGCAATAGAAATTATCAACATAGCTGAATCTATTGTTGACGAAGTCGTCAACAAGTTGCTTAACGAAGTTGCGGAAAAAGTTCTAAAGGAAGAGTAGTAGTTATTGTAAAAACG…
>CK.1348.2
GCCTGACCCCGTGCACTTGCCAACTAACCATACCATTACCACCAGCCGCTGCAGAAGTTCGCGCACCGTCGTCGCGCGTCCACCGGGAAGCGGGTGTGGCTGGGCTCGCTCCTCGTTAGGGTTCGTCGTGATCGCTACAGAATCGGGTGTGGCCGGATCGGAGTCTCGACGTGGATCTCCTCAGCGAGTAGTGGTTGAAGTCTGCTCGGTCTACCGCTTGTCCAGGGGTGAGTTTTTCCCTACCTGTTGATTGTAGCCATGTAGGCTAGGAGCAGTGGTGTCCAGGCGGTAGTTAGGGCTCGAATGGTGAGCTCGGTGCAGCTCGTTGCCGCGTCTGTGGAGCTCGTCCACGATGGAATAACTGAGGAAAGAAATAGAAGAGAGAGGGAGGATCGGGAG…
>CK.1348.3
GCCTGACCCCGTGCACTTGCCAACTAACCATACCATTACCACCAGCCGCTGCAGAAGTTCGCGCACCGTCGTCGCGCGTCCACCGGGAAGCGGGTGTGGCTGGGCTCGCTCCTCGTTAGGGTTCGTCGTGATCGCTACAGAATCGGGTGTGGCCGGATCGGAGTCTCGACGTGGATCTCCTCAGCGAGTAGTGGTTGAAGTCTGCTCGGTCTACCGCTTGTCCAGGGGGCCTAATCCTTAGCAATGCCCTTAGAGCACAGAAAAACATTGAAGATAAAGGGTATACAATGGCTCTGAACAACCTTCGTTCAGAGGTGATTGAACTAAGGAACGAAGGCCTTGAAAAAGACAAGATATTAATTTCATTGATAAACAAAATAAAAGAAGACGACGCTATCT…
>CK.1350.2
TCCGGCCGAGCAGTGCCGACTGCCGCCACCTCTGAAAAACCCTAGCAAAAAAAAAAAAAAACATTGCCCAATCCAAATCCCCATTCCCTCCACTCCCAAAATTTCGAACTCCGAATCGAAGCTATCATGTGCGAGCGCTCACCTACCCCACGTTGACTAGAAGAACCGTCCGACTTCAACTTCCCAATTTTGCCTCCAAAAAATTCAAAATATTATTCGACCCCGCCGCCATCCCGTCCGCCCTACAAATCCCGCCAGCATGCGCTCCATGTTCGCCACTAGGTCGCTTCTCGCCGCTGCCGCCTCCGCCCCCACCGTCCTCCGCGCCAGCGCTTTCCCATCGCGTTCGCTGCTCCTCTCTCTGCCTTTCCCTCGGGGTCGTGCTGCCAGAAATATGCT…
>CK.1361.1
AGCGCACCAATCATCCCGCCCGCGGCCACTAATCAACGCCGCATCCCGCCCGAGGCCTTCCTTCAATGGCGCGTGGAAGGTCGTCTGTTATTAATTGGTGCGACCACGGACGACACCATGGCTCCGCCCGACGCCCCTCTCCCCGCAACTCGCAAGCCCGATATTGTCGGCGTTCTCGCACCCACCGATTTGGCCTGCCTCCCCCAGGATTGCCGGCGTTCTCCCCCCTCCCCGTCGCGCCGCGCGATGCCAGCCGTGATTCCCGCGTCCGCCCGCCCCACATCTACAAACTTGCTCTGCAGATGTCCTCCCGCCCATCGTCATCCATCCCCTGCCGCCGCCACGGACGACCTTCCTCGGCCGCCACAAGGGGGCTTCTGTAAGCGAGCGTGCAGGGGG…
>CK.1365.2
TGGCCAGGTCCCGCCAACCACCGTCCTGCTTCTTCCGATCCCATTCGATTCCAGAGTTCAACATCCATCCTTTTCATTCGTACGCCGTCGTGGTCGTGGTCGCCACCCACGACTCTTCCACCTCCGGCCTCTCTGCCCAATTCAATCTCGGGCTCCGACCACAGGGAAAGATCAATCGAAAGCGGAGCCGTGTTGAGAGCAACCGAGGAACCAGGCGCCCGGGCGGTGATGGAGAACGGCAACAACGGCGGCAATCCGCCGCACTACCCGCCGTACCAATACCCGTATCCGCAGGCGCAGGCGCAACTGTATCCTTACGGGTACCAGTACCCGCCTGCGCCGCCGTCGCCGTCGCCGTCTGCCGCGCCGGCGGGGCCATACCTCTCTCCGTCTCCATCC…
>CK.1367.2
TCGTCTATTTCGGCCTCCCACCTTCCTCTTTAAATTGCCCCTCCTATTCCCCCGTCCCGAAGCTAGAGGCTCTCTGGCGCCGACGGCCGACCCACACGCGCGTCCAGCGATTTCGCCGGGGGGAGATCTTGCCATTCCGTGGAGCACCATCCGCGGTAGCCTAGCCGCGACTGGGGATCGGGGCTTGCGGGCCGTGGAGCCACCCAGAAGGTAGCCGGGAAAAGCTTGATCCGGCCGGGGACGGGGCCTTCGGAGGTTCGTCCCTCGATCGGGTGTCGTCTGCGAAAGCCGGGTCGAACAAATCGTCGCGACTGGAGGCGGCGCGGGGTCATGGGGGCGTGGGTCTCGGTCCTGCTCGGGATGGACGGAGCCGCGGCGGCCGGGCCTGCTGCTGTGGGC…
>CK.137.2
TGGCACCAGCTTCCCAACTGATAACCAGTCAATGCTCCGGTAGAACTAGAAGAGAGACTAACCCAGCTGCGGCCCGATCCGAGTCCGGGGGCCCAAGGCGCGGGAGGCGACGGCGATGGACGCGCGCCCGCGACGGCGGAGGGCGCGCACGGCGGAGGAGGCGGCGGCGACGCTGCGAAAGGCGTGGTGCCGGCTGCGGCTGTCCGCGCGCGACCCGGCGCGCGTGCCGCCCTGGGACGCCGTCGTGCTCACGGCCGCCAGCCCTAAGCAGGCCGCGCTCTACAACCGCCAGCTCGAGCGCGCCCGCGCCCTCGGCCGCTTCCCGGCCTCCACCGCGGCCATCGCCGTCCCCGACCCCGACGGCGCCCGCATCGGCTCCGGCGCCGCCACGCTCCACGC…
>CK.1373.1
CGCGCGAAACAAACCCGATCGGGAGCCACCGCCCCCGCCACTCCACCGCACCCACACGCAGCTTGTGCGCGCGCGGCCTCCTCGACTCGACATGAACACCACGAACGGGCACGGGCTGATGCACCACCACCACGTCCAGGCGTCCATGGCTCCGGCGCAGCACCAGAAGCAGCGGCCGGGACTGCCGCCGCCCGCGCCCGCGCCCGCGGGGGCAGGCTCCCACTCTCTGCACGCCGACATGTGCGTGGACGACAGCTCGGCGCCGGGGCGCGCGCAGGCGCTGGGAGGCCTGCCACCGCGCAAGGCGCACCGCAGGTCCCGCAGCGACGTCGTCCCCTACGGGTACTTCCAGCCGCTGCCACCGCCGTCGCCGTCGCCCAAGGTGGAGGCCGGAGGCTG…
>CK.1375.1
GGCGGTGGACCGGAGATCTCCCTCCGCTCCAGCTCCGATTGATGATCCCCCCACCCAACTTCTTCCGCCAAGTGTTACTCGGGTGTTCCCTCCCCTCCCCTGTGGCCTGAGAGCTGTGCTGCAGAGCCCAAGAGAAGTCGTTGGTGCAGACAGCCTTGGATTGGATGTGGAATGAGGCGATGGCATCTGACGGATCATCATCCTCTACCTTCCGGGGGTTGTACGGCAACGTCCACGGCCCGGCGGTGCTCACTGGCGCGCCGTTCGCGCTCGTGGCGCTCCTCATCTCGCTCTGGCTCATCCTGCAGCACCTCAGATCCTACAGCGATCCAGCTGAACAGAAGTGGATCATAGCTGTGCTGTTCATGGTGCCTGTTTATGCCTGCGAATCGATAATCT…
>CK.1382.1
TCGCCTGGCTGGCTCGTGCCTTGCCTTGCTCAGCGTACGCGAACGCAGCGAGAAGGAGGAGCAAGGAAATAGAGAGAGAGAGAAAAAAAAATCAAGTCATCCCCCTTTCCTCTAAGCTCGTTCCATGGAGAACTCTTCTCACAAGCGGACGCGGGAGGCGGCCGACCTCGCCGCCGGAGGCTGTGGAGAGGAGGGCTCGCCGCAGGCCGACGCCAAGAGGCTGCGGCCGCAGGACCTGCTCGACATGCTGGAGGACGACACCGACACGGCCGCGGTCGGCGACCTACCGTCGGTCATGCGGAGCCTGTAGGAGGAGATAGCTAGCTTCGACGAGGCCGCGGAGACGCCGGCGCCGACATCGGGGCAGCAGCCAGAGCTGGGCTTCCTACTCGAGGCCTC…
>CK.1382.2
TCGCCTGGCTGGCTCGTGCCTTGCCTTGCTCAGCGTACGCGAACGCAGCGAGAAGGAGGAGCAAGGAAATAGAGAGAGAGAGAAAAAAAAATCAAGTCATCCCCCTTTCCTCTAAGCTCGTTCCATGGAGAACTCTTCTCACAAGCGGACGCGGGAGGCGGCCGACCTCGCCGCCGGAGGCTGTGGAGAGGAGGGCTCGCCGCAGGCCGACGCCAAGAGGCTGCGGCCGCAGGACCTGCTCGACATGCTGGAGGACGACACCGACACGGCCGCGGTCGGCGACCTACCGTCGGTCATGCGGAGCCTGTAGGAGGAGATAGCTAGCTTCGACGAGGCCGCGGAGACGCCGGCGCCGACATCGGGGCAGCAGCCAGAGCTGGGCTTCCTACTCGAGGCCTC…
>CK.1382.3
TCGCCTGGCTGGCTCGTGCCTTGCCTTGCTCAGCGTACGCGAACGCAGCGAGAAGGAGGAGCAAGGAAATAGAGAGAGAGAGAAAAAAAAATCAAGTCATCCCCCTTTCCTCTAAGCTCGTTCCATGGAGAACTCTTCTCACAAGCGGACGCGGGAGGCGGCCGACCTCGCCGCCGGAGGCTGTGGAGAGGAGGGCTCGCCGCAGGCCGACGCCAAGAGGCTGCGGCCGCAGGACCTGCTCGACATGCTGGAGGACGACACCGACACGGCCGCGGTCGGCGACCTACCGTCGGTCATGCGGAGCCTGTAGGAGGAGATAGCTAGCTTCGACGAGGCCGCGGAGACGCCGGCGCCGACATCGGGGCAGCAGCCAGAGCTGGGCTTCCTACTCGAGGCCTC…
>CK.1382.4
TCGCCTGGCTGGCTCGTGCCTTGCCTTGCTCAGCGTACGCGAACGCAGCGAGAAGGAGGAGCAAGGAAATAGAGAGAGAGAGAAAAAAAAATCAAGTCATCCCCCTTTCCTCTAAGCTCGTTCCATGGAGAACTCTTCTCACAAGCGGACGCGGGAGGCGGCCGACCTCGCCGCCGGAGGCTGTGGAGAGGAGGGCTCGCCGCAGGCCGACGCCAAGAGGCTGCGGCCGCAGGACCTGCTCGACATGCTGGAGGACGACACCGACACGGCCGCGGTCGGCGACCTACCGTCGGTCATGCGGAGCCTGTAGGAGGAGATAGCTAGCTTCGACGAGGCCGCGGAGACGCCGGCGCCGACATCGGGGCAGCAGCCAGAGCTGGGCTTCCTACTCGAGGCCTC…
>CK.1382.5
TCGCCTGGCTGGCTCGTGCCTTGCCTTGCTCAGCGTACGCGAACGCAGCGAGAAGGAGGAGCAAGGAAATAGAGAGAGAGAGAAAAAAAAATCAAGTCATCCCCCTTTCCTCTAAGCTCGTTCCATGGAGAACTCTTCTCACAAGCGGACGCGGGAGGCGGCCGACCTCGCCGCCGGAGGCTGTGGAGAGGAGGGCTCGCCGCAGGCCGACGCCAAGAGGCTGCGGCCGCAGGACCTGCTCGACATGCTGGAGGACGACACCGACACGGCCGCGGTCGGCGACCTACCGTCGGTCATGCGGAGCCTGTAGGAGGAGATAGCTAGCTTCGACGAGGCCGCGGAGACGCCGGCGCCGACATCGGGGCAGCAGCCAGAGCTGGGCTTCCTACTCGAGGCCTC…
>CK.1382.6
TCGCCTGGCTGGCTCGTGCCTTGCCTTGCTCAGCGTACGCGAACGCAGCGAGAAGGAGGAGCAAGGAAATAGAGAGAGAGAGAAAAAAAAATCAAGTCATCCCCCTTTCCTCTAAGCTCGTTCCATGGAGAACTCTTCTCACAAGCGGACGCGGGAGGCGGCCGACCTCGCCGCCGGAGGCTGTGGAGAGGAGGGCTCGCCGCAGGCCGACGCCAAGAGGCTGCGGCCGCAGGACCTGCTCGACATGCTGGAGGACGACACCGACACGGCCGCGGTCGGCGACCTACCGTCGGTCATGCGGAGCCTGTAGGAGGAGATAGCTAGCTTCGACGAGGCCGCGGAGACGCCGGCGCCGACATCGGGGCAGCAGCCAGAGCTGGGCTTCCTACTCGAGGCCTC…
>CK.1384.1
CCCTCCCCAGCCCGAAAAGCTATGGCCCTGAGCTCTCCTCCCTCGCCCTGGCGCAAAGTGTAGTGTAACGTACGTCAAGCCATCCATCCATCCATCGGCAGTTCGGCACCCGGCCAGCCGGCGGGCGCGCTGGGCTGCCTGCGGCTACACGTACGTCGTAATCCCGCTCTCCCGCCTCGCCCGCCCCGGTCGTCCCGGGCTCCCGGCCACAACAACTACACATAGACACATGGCGCATGATGAGCCAGGTTTCGCGTACGCGGACTACTTCGCGGCGGCGGCCGGCGCCGTGGCGACGTTCGTGCCGGAGGTGGACGTCGGCGGCGGCGGGGAGGAGGGTCTTCACCTCTACGGCCTGCAGCCGCACCACCAGCAGCCCGGGGTGGAGATGTACGGGGC…
>CK.1386.1
CACCTACCCCCCTAGCCGCCACCCTCTTCTTTTTCTCCCTGTCTTCTTCCACACGGCGTGCAGGAGGGAGCTCAGCTCCACCTCCCTGCCTGCTCTCTACCTCCCATGGCCGACGGCCTCCACAGCGCAGCAGCCATGGCCCGGCGTCCTCCCCTTCCTCCAAACGTGTAAGAGCAGGGCGCCCCTTCTTCCTCCCGCATCACGGCAGCAAGCAGTTTCTCCATGCCGATCTCGCCCTGCAGCCAAGGACGCCCCCTGCCTCTGCTCCAAATGGCGAGCTCCATATTTGCATGGAGCCGAGCTCTCCCATCTCCACCAGCCGGCTCCCCCTTCTTCTTCCTCCACCAGCAGCTCCTCTCTATTTCCTGTACGTGCGCAGGGAGCAGAAGCTTTTTCTTC…
>CK.1386.2
CACCTACCCCCCTAGCCGCCACCCTCTTCTTTTTCTCCCTGTCTTCTTCCACACGGCGTGCAGGAGGGAGCTCAGCTCCACCTCCCTGCCTGCTCTCTACCTCCCATGGCCGACGGCCTCCACAGCGCAGCAGCCATGGCCCGGCGTCCTCCCCTTCCTCCAAACGTGTAAGAGCAGGGCGCCCCTTCTTCCTCCCGCATCACGGCAGCAAGCAGTTTCTCCATGCCGATCTCGCCCTGCAGCCAAGGACGCCCCCTGCCTCTGCTCCAAATGGCGAGCTCCATATTTGCATGGAGCCGAGCTCTCCCATCTCCACCAGCCGGCTCCCCCTTCTTCTTCCTCCACCAGCAGCTCCTCTCTATTTCCTGTACGTGCGCAGGGAGCAGAAGCTTTTTCTTC…
>CK.1387.1
GGCGCCCCATTCTCTCACCAGAGTACGAACTACGAAGACCCGACAGGCCGACACCCGCTCGTCTCCCCTCGCACGTAGGCGGCGCAACCGGACCCCCTCCCCCTCCAGATCGGTGCTCCGCTGGGAGATCTCCTCGTGCAGGCGCCGAATCTCTTCGTCGTCTCTTCCAAGCACGGTTGGCAGCACAATAGCTCATTTGGTAGTTACATTTGTATCAGGCTTTGATGATTGCTTTACAGCGCCGATATGGCCTCCCGCCCAAAGCTGTCTGGTATTCAGAAGCAGGTTTTGGCGCTGTACAGGGGATTCCTTCGAACAGCACGTCTTAAGGCCCCTGAAGAGCGCCACAGGATCGAGTCCGTTGTCTTGGCAGAGTTCCGTGACAAGGCAAAGAGTGTT…
>CK.1387.2
GGCGCCCCATTCTCTCACCAGAGTACGAACTACGAAGACCCGACAGGCCGACACCCGCTCGTCTCCCCTCGCACGTAGGCGGCGCAACCGGACCCCCTCCCCCTCCAGATCGGTGCTCCGCTGGGAGATCTCCTCGTGCAGGCGCCGAATCTCTTCGTCGTCTCTTCCAAGCACGGTTGGCAGCACAATAGATCTGTTTGCAAGCATTCTTTGGTACTACTTCAAGGCTTTGATGATTGCTTTACAGCGCCGATATGGCCTCCCGCCCAAAGCTGTCTGGTATTCAGAAGCAGGTTTTGGCGCTGTACAGGGGATTCCTTCGAACAGCACGTCTTAAGGCCCCTGAAGAGCGCCACAGGATCGAGTCCGTTGTCTTGGCAGAGTTCCGTGACAAGGCAA…
>CK.1388.1
GGACTGGTTGTGCTGCCCACACTATTGATCTAATGCTTGAGGACATAGGAAAGATTAAGAAAGTAGATGAAACAATTGTGAAGGCAAGATCTTTGACTACATTCCTTTGCTACAGCCTATTTGAATTTGAAAAGCATGTTAGACAACAAGAAAGAGTTAGGAAAGTTGTTTAGATCAGATGAACTCAATGAAATGGGTTACTTGAAAAAGGATAAGGGAAAGAACACTAGCAAAATAGTGAGGTCTGATACATTTTGGAAAAATGTTGATTGTGCTGTCAATTTTCTTATATGGATGTTTGTTGGATGCAAAGAATGATATTGCCAAAAGATTTGACAATGTTGAACTTCGTTTCAAAACTGTTTGGGAAATTATTGATAAGAGGTGGGATAATAAGCT…
>CK.1394.1
GCATGCCCCATCTGTGCTACAAGGGTCGGAATGGACTTGATAGGACATTTGACTATGCAACATGGAAGTTATTTCAAGATATCCTTTTTTTAACTATGCTGTCGTTGCTGATCATTTGCATTTTTACATTTTCCACATTATACTACAGTTGAAGATACATAGGTGTCATGGTCGGGCGCACGTCACGGTCATGTTGAATTGTAACTTTTCTCTGGTTCTTGAGCCAGCAACATGACCGACCTTTAATGGTGTTTTTGAGAATTCTGTTGATTCCTTCTAAATGTTAAAATTATGTTCACTACCAGGTTATTAGCTTTTGTACTGCACTTCCACACACATACAATTTTTTTTCTTTTTTCTTATACCTTCCATGTCGTCTGGTCCAGAACTTGTACACTG…
>CK.1397.3
TTACCCTAGCCTTTTCACTGCTCCAGCGAAGGCACACAGTGACACAGCCCGACAGGCGACAGCCGCCGCCGTTTCTTCGTCTCCCATCTTCATCTTCCTCGCAGCGCAGGCGCTCCATCTTCCGCTCCCTCTCCGACTCGCGCTCGGCACGCAGGCGACGGCGGTGGCGGCGCTCAGGCTCGGGCTCTCAGCGACGGCGGGGCAGTCCCAGATTCGGCGGCGGCGTCAGCGGCTCCCCCTCTCTCCTTTCGCCAATCGCCTTGCGCCAATCGCCTTGCGCCTCCGGTCCTCCGCACACCGGCCGGCGACTCTACGTGCGCGCCTCCTGCTCCCCTCTTACTCCGGTGGACAGTCGACGGCGTCCGGCTCCGGCGGCTGCACTGCGCGCCGCGTGCGGCC…
>CK.1399.2
TGGCGATCGGCGGCCGGAGCAGCTAAATCTACCGGCCCGGCGGCTGAATCGATCGGCGCAGCGACCAAATCTACGGCCGGCGGGCGGGAGGTGGTCCCCTGGAGGCCGGATCGGCAAGTGGGGACTTGGGGGCGTCGGGCTGCTGGTGGGGTTTCGCTGGAGGCTGCCGTCGTGGAGCACCGGCCACCGGGGCTGGCAGGCGGGCATCAGCGATGGAGTAAAGGGTGCAGCACGACAGCACGCCAGCGGCCAGCAGGGGGCACCGGGCAGGTGGGCAGCAGCAGGGGACAGGACATTAAAGGTCTTGAGGCAGATAAACTGGAGTGCAGGCTCTATGTAGGGAACCTAGACTTCAGGATGTCAGAGTCCGATGTAATCAAGATGTTTTCCCCTTTTGGA…
>CK.14.2
GGGAAAGGAAAAGGGGAAGTTCTCGCCAGCGTGCTGCCTTGCAAGCTGCTAACTAGAATAGGAATCCGACGTCGCCCCCGCCCCCCCCTGTGAAAATTCGTGATGCGGAGAACAGCTACCGCCGCCCTCGTCCTCGTCCCCCTCCTCGCTGCGGCGGTACAGACCTCCGCCCTGCCTTTCATCGTCCTGCACGGGATTGGGGACCAGTGCGTCAACCATGGCGTTGCCAAGTTCACTAAACTTCTCGCCGATTGGTCCGGCTCCGACGGCTACTGCCTAGAGATTGGCAGAGGAACATGGGACTCTTGGGTCATGCCTCTTCAACAACAGGTCAAGGAAATGAAACAACTGAGAGGTGGCTACAACATAGTTGGTCTGTCTCAGGGGAACTTGATTGGT…
>CK.1408.2
CAGGGCCCTCCCCTCCCCCCCGCGGCCGCCCCTCCCTAGATCGCCGCCTCCGGCAGCGGCGAGGCTGCATCGCGAGGGCGGCGGAGGAGCCGGGCGACGGGGTCGACGAAGGCGGGGAAGACGAGGCTAGGGTTCGGGGTCGCTGCTGCTGGGCTGCGTCTGAGGGAGGAGGATGCATATGATGCGGCGGCTCAAGAGCATCGCCTCCGGCCGCTCGTCGGTCTCCGATCCGGGTGGTGACTCTGGCTCCAAAAGACCAAAGTTTGAGCAGGATGGAGCAGGAGATATTGTTATGGAGCCACACTTAACCGAGGATAAACCTGTGCGGATAGACCAAGAATCATCGTCAACATCTAATAGGGATGCTGAGGCAAGCACATCTACTAGCATGAAACCTGT…
>CK.141.2
GCGAATCGGGTCCGTTAATCTGCACCGGCCTCTCCCTCCCATCCGGCGTTGGCGAAGCCGCGCGTCGACGAGAGGGGCGGAGTCGGCGACGAGCAGATGGCCGGAGGCGGCCCCGCCGCGTCGGCGCTTTCAAGCCCCTGGAGGGCTCTGCTCCAGCGAGCGCTGGACGCCAACGCCCACCTCAGGCACTCCACCTACTTCCAACTCGCTACGGTGGGCGCCGCCGGCAGGCCGGCGAACCGCACCGTCGTGTTCAGGGGTTTTCAGGAACTCTGTGATAAGATTCAGATTAACACGGACGCCCGAACCAACAAGATTGGTGAGATCAAGAGCTGCCCCTTTGGTGAGATTTGTTGGTACTTCACAGATAGCTGGGAGCAATTCCGTATCAGTGGCAGC…
>CK.1410.2
ACCAGAGTCCAGACTCCAGACTCCAGAGGCTTGGTCAAAGACGACTTGAATCAGTTCTCTCCCGTTTCCTCCGCCTCGCCCTCGTATCTTCCTCCCCTCCTCGATCGCCGCTCCGGCCATGGCGAACGACGGGTCGCAGAGCGCGCGCGGCGGCGGCGGCGGCAGGAGGTGCTGCTGCGGCGCCCTCACGCGCGTGGACCTCCTGGTCTTCCTCCTCGCCGCGGCGCTCTGCTCCGCGTCCTACTGCCTCGGGGTATGGCACAACAGCCGCGGCGCCGCGGACAGCCGGGTCCTGGCGCCGAGCGCCGGCGCCAACACCTACTGCGGGGACGACGCCCGCGAGCCGCTCGACTTCGAGACGCGCCACGCCGCCGAGGACGCCGGGCTCTCCGCGCCTAC…
>CK.1413.2
ACCAGACCAGACCTCACCTTCCCCACCCGGACGCCACCACCGCCTGCGCCCTGCTGGCTGCCGCGATGCTGCCGTACTCCGGTGACCACCAGCGCTCTCCGCCGCCGCAGCCACCGCCACGAGCGGCGTTCTCCTCCTCCCTCTCCCCATCCGCCGCGCCCTTCCCCGCCGCTGATCCGGTGGGCCCGGGCCCAGGCCCCGGCCGTGATCTGCCCACCGCCCCGTCCGTCTACACGGCGGGCGGGGACTGGGGCGCCCTGTCGTGGATGGAGCCTCCCGCGAGCTACATGGCCCCCGCCGCCACGCCGCCGGGTTATAAAGGCGAGGCCACTCCCTATGACATATACTCAAGGAACCACTTCAGTAACTTATTTGGTCTACATTCTCTGAGATCAGAGA…
>CK.1414.1
ATTATCCTCATGCCCGACCACGGTACAACAGCAACAGCCATGAAACCCCTTCGTGTCGCGCCCTCGATATGCTCGATGAAATACCGCAGCGAGCTCCGCTCCGGATCTGCGCAGCCCCGGCCTTGTTGTCGACCTCAGTACGATAAGTGATCACGTGATGTGAAGGACTAGAGCTCGGTCGACCACAAGATGGTGTTAAGTATTGGTTTCTTCGCAAGGTGATGCTAATGAACAAACTTAAGGATGGACAGACTGAACCAGTGCCAACACACAAGGCTGGTCGCCAAGTGGTCATCGTCTAACAACACTAACCTAGTGTTATCCCAGGTTATAAGTTTGTTCTGTTGTGGATAGTGTGGATGGTGCTAAGTGCCGGTGGGCTCGGCCTTTTTATATAAG…
>CK.1415.3
CTCTCCTTCCTTTTGATCTTCCCCTCTACGCGATCGAAACCGAAGCTCGAATCAATCCTCCACCCGTTTCCAGCCCCTCGTCCCGGAGCCCCGATCCGCCTCCCGTCTCCTCCTGGGCAGGTCCCCCTTTTCCGCGTGTGCGTTGGCCGGCCGGTTCCCGATGAGGGGGTTGCTGGCGGTGGAGGCCGCGGGCGCGGCGTCGGTCCCGGCCTCGGTACTCCACGGCGCCGTGGACTGGTGGCGCGACGTCAACGAGTCGCCGCTGTGGCAGGACCGCATATTTCACGCGCTCGCCGTGCTCTACGGCATCGTCTCGGCCGTCGCGCTGGTCCAATTAATCAGAATCGAGTGTAGGGTGCCAGAGTATGGATGGACAACGCAGAAGTGCGGTCTGTCGTG…
>CK.1416.1
GGTTCCCCAAATCCCCTGCTAATCGCGAAACAGCGCCTCGTCGCCTTCGTCTGGCCTCTTGACCCCCCTCGTGCACTTCCGAGCCGAGGCAAAATGCGCCGTCCCCATGACGCCAGCGACGGCGACGAGGATCGCGGCTACCCGTCGAGCTCCGCTGTCAACGGGGCCGGCGATGAGGAGGAGGAGCGGCGCCAGGCGGCGCGGACGCCGGGGAAGGACGGCCCGGTGGACGCGCTGTGGCGGTGGAGAAGCCAGAGCCTCTCCGAGATAGTGCTCTCGTGGTCCGTGGACCAAATCCTCGACAAGGACCTGCTCCGCGACAAGGTGTCGAAGATACCAGAGACATTTAGCAGCATAGAGCAGTACATGACATCGTATTTTGGGCCACTTTTAGAAGAG…
>CK.1417.1
TCCAGCTCGCCGGCGACCTGCATCTTCCCCAAGCCGCGCCCAGCCCGATCTCCTCCCTCTCCTCATCTCCATGGCCACCAAATTTGCTCCTCCATTCAAGGTTCACGCAGGTCCGACCATGGAAGATGGAACTCGCCTCTGCTCCTCCCCGCTCTCCCCACCCCGCGTGACAGTTTCCCTGCTCCCTTCTCCTCAAGTTCGCCCATGCCGCGACCCCCAGTTCCCTCTCCTTGTCGCGCAGTTTCCTTCCGCGTCCTCGTTTTCTCCTGCTCCAGCTCTCTGCTCACAGCCGCAAGCTCTATTTTCCTCCCTGCTGCAGCGCCCGAACGCCCTGCTTGCCCTCGCTCCTCTCCGCGCCCTCGTCTTCTTCCTCGCCGCGTCCGGCCAAGCCCCCGTGGC…
>CK.1419.1
CTTTCCCAACTCGGTCGACGCGTTCGCCACGGCTGCGCAGTCCTCCTCCTCGCCTCCGATCCCCTCCCTTCGACGATGCGAGCACACCCGCTCATCCTCTTCGTACCTGCACCGCCACCTCATCCTCTTCCTCGCCGCGCCGACACCCACCGCGCTCTCTCCCTCCCGCGGCGACGCCCTTCGCCAACGAGAACCGCACGCCGTCGTCTCCCACGGGCACTGTCGCACGCTGGGCCACGCTGCAGTCGGTGGCGCCGCCACACCTTCTTCCTCCATGTGCCGTCGCCGCCCTATTCTTCTTCGAGATGCAGCCGCTAGCGCTGCCCTCCTCCCAGCTCCCCTTCATGGCCGCGTGCAGGTGGACCGCTCCCCACCCCGTCGCCTTCCTCCTCGTACTGC…
>CK.1419.10
CTTTCCCAACTCGGTCGACGCGTTCGCCACGGCTGCGCAGTCCTCCTCCTCGCCTCCGATCCCCTCCCTTCGACGATGCGAGCACACCCGCTCATCCTCTTCGTACCTGCACCGCCACCTCATCCTCTTCCTCGCCGCGCCGACACCCACCGCGCTCTCTCCCTCCCGCGGCGACGCCCTTCGCCAACGAGAACCGCACGCCGTCGTCTCCCACGGGCACTGTCGCACGCTGGGCCACGCTGCAGTCGGTGGCGCCGCCACACCTTCTTCCTCCATGTGCCGTCGCCGCCCTATTCTTCTTCGAGATGCAGCCGCTAGCGCTGCCCTCCTCCCAGCTCCCCTTCATGGCCGCGTGCAGGTGGACCGCTCCCCACCCCGTCGCCTTCCTCCTCGTACTGC…
>CK.1419.2
CTTTCCCAACTCGGTCGACGCGTTCGCCACGGCTGCGCAGTCCTCCTCCTCGCCTCCGATCCCCTCCCTTCGACGATGCGAGCACACCCGCTCATCCTCTTCGTACCTGCACCGCCACCTCATCCTCTTCCTCGCCGCGCCGACACCCACCGCGCTCTCTCCCTCCCGCGGCGACGCCCTTCGCCAACGAGAACCGCACGCCGTCGTCTCCCACGGGCACTGTCGCACGCTGGGCCACGCTGCAGTCGGTGGCGCCGCCACACCTTCTTCCTCCATGTGCCGTCGCCGCCCTATTCTTCTTCGAGATGCAGCCGCTAGCGCTGCCCTCCTCCCAGCTCCCCTTCATGGCCGCGTGCAGGGACTATGTGCCAGTGTTAGTTTTTGGTACCAGTCTACAGG…
>CK.1419.3
CTTTCCCAACTCGGTCGACGCGTTCGCCACGGCTGCGCAGTCCTCCTCCTCGCCTCCGATCCCCTCCCTTCGACGATGCGAGCACACCCGCTCATCCTCTTCGTACCTGCACCGCCACCTCATCCTCTTCCTCGCCGCGCCGACACCCACCGCGCTCTCTCCCTCCCGCGGCGACGCCCTTCGCCAACGAGAACCGCACGCCGTCGTCTCCCACGGGCACTGTCGCACGCTGGGCCACGCTGCAGTCGGTGGCGCCGCCACACCTTCTTCCTCCATGTGCCGTCGCCGCCCTATTCTTCTTCGAGATGCAGCCGCTAGCGCTGCCCTCCTCCCAGCTCCCCTTCATGGCCGCGTGCAGGTGGACCGCTCCCCACCCCGTCGCCTTCCTCCTCGTACTGC…
>CK.1419.4
CTTTCCCAACTCGGTCGACGCGTTCGCCACGGCTGCGCAGTCCTCCTCCTCGCCTCCGATCCCCTCCCTTCGACGATGCGAGCACACCCGCTCATCCTCTTCGTACCTGCACCGCCACCTCATCCTCTTCCTCGCCGCGCCGACACCCACCGCGCTCTCTCCCTCCCGCGGCGACGCCCTTCGCCAACGAGAACCGCACGCCGTCGTCTCCCACGGGCACTGTCGCACGCTGGGCCACGCTGCAGTCGGTGGCGCCGCCACACCTTCTTCCTCCATGTGCCGTCGCCGCCCTATTCTTCTTCGAGATGCAGCCGCTAGCGCTGCCCTCCTCCCAGCTCCCCTTCATGGCCGCGTGCAGGGACTATGTGCCAGTGTTAGTTTTTGGTACCAGTCTACAGG…
>CK.1419.5
CTTTCCCAACTCGGTCGACGCGTTCGCCACGGCTGCGCAGTCCTCCTCCTCGCCTCCGATCCCCTCCCTTCGACGATGCGAGCACACCCGCTCATCCTCTTCGTACCTGCACCGCCACCTCATCCTCTTCCTCGCCGCGCCGACACCCACCGCGCTCTCTCCCTCCCGCGGCGACGCCCTTCGCCAACGAGAACCGCACGCCGTCGTCTCCCACGGGCACTGTCGCACGCTGGGCCACGCTGCAGTCGGTGGCGCCGCCACACCTTCTTCCTCCATGTGCCGTCGCCGCCCTATTCTTCTTCGAGATGCAGCCGCTAGCGCTGCCCTCCTCCCAGCTCCCCTTCATGGCCGCGTGCAGGTGGACCGCTCCCCACCCCGTCGCCTTCCTCCTCGTACTGC…
>CK.1419.6
CTTTCCCAACTCGGTCGACGCGTTCGCCACGGCTGCGCAGTCCTCCTCCTCGCCTCCGATCCCCTCCCTTCGACGATGCGAGCACACCCGCTCATCCTCTTCGTACCTGCACCGCCACCTCATCCTCTTCCTCGCCGCGCCGACACCCACCGCGCTCTCTCCCTCCCGCGGCGACGCCCTTCGCCAACGAGAACCGCACGCCGTCGTCTCCCACGGGCACTGTCGCACGCTGGGCCACGCTGCAGTCGGTGGCGCCGCCACACCTTCTTCCTCCATGTGCCGTCGCCGCCCTATTCTTCTTCGAGATGCAGCCGCTAGCGCTGCCCTCCTCCCAGCTCCCCTTCATGGCCGCGTGCAGGGACTATGTGCCAGTGTTAGTTTTTGGTACCAGTCTACAGG…
>CK.1419.7
CTTTCCCAACTCGGTCGACGCGTTCGCCACGGCTGCGCAGTCCTCCTCCTCGCCTCCGATCCCCTCCCTTCGACGATGCGAGCACACCCGCTCATCCTCTTCGTACCTGCACCGCCACCTCATCCTCTTCCTCGCCGCGCCGACACCCACCGCGCTCTCTCCCTCCCGCGGCGACGCCCTTCGCCAACGAGAACCGCACGCCGTCGTCTCCCACGGGCACTGTCGCACGCTGGGCCACGCTGCAGTCGGTGGCGCCGCCACACCTTCTTCCTCCATGTGCCGTCGCCGCCCTATTCTTCTTCGAGATGCAGCCGCTAGCGCTGCCCTCCTCCCAGCTCCCCTTCATGGCCGCGTGCAGGGACTATGTGCCAGTGTTAGTTTTTGGTACCAGTCTACAGG…
>CK.1419.8
CTTTCCCAACTCGGTCGACGCGTTCGCCACGGCTGCGCAGTCCTCCTCCTCGCCTCCGATCCCCTCCCTTCGACGATGCGAGCACACCCGCTCATCCTCTTCGTACCTGCACCGCCACCTCATCCTCTTCCTCGCCGCGCCGACACCCACCGCGCTCTCTCCCTCCCGCGGCGACGCCCTTCGCCAACGAGAACCGCACGCCGTCGTCTCCCACGGGCACTGTCGCACGCTGGGCCACGCTGCAGTCGGTGGCGCCGCCACACCTTCTTCCTCCATGTGCCGTCGCCGCCCTATTCTTCTTCGAGATGCAGCCGCTAGCGCTGCCCTCCTCCCAGCTCCCCTTCATGGCCGCGTGCAGGGACTATGTGCCAGTGTTAGTTTTTGGTACCAGTCTACAGG…
>CK.1419.9
CTTTCCCAACTCGGTCGACGCGTTCGCCACGGCTGCGCAGTCCTCCTCCTCGCCTCCGATCCCCTCCCTTCGACGATGCGAGCACACCCGCTCATCCTCTTCGTACCTGCACCGCCACCTCATCCTCTTCCTCGCCGCGCCGACACCCACCGCGCTCTCTCCCTCCCGCGGCGACGCCCTTCGCCAACGAGAACCGCACGCCGTCGTCTCCCACGGGCACTGTCGCACGCTGGGCCACGCTGCAGTCGGTGGCGCCGCCACACCTTCTTCCTCCATGTGCCGTCGCCGCCCTATTCTTCTTCGAGATGCAGCCGCTAGCGCTGCCCTCCTCCCAGCTCCCCTTCATGGCCGCGTGCAGGTGGACCGCTCCCCACCCCGTCGCCTTCCTCCTCGTACTGC…
>CK.142.2
CTAGTTCTACTCCCCGCTCCCCATTCACGCACTCTCACTCTACCTCCCTCCCTCCCTCGCCGGCGCCGCGCGTGCTCCCGCGGGATGCTGCGTGCGGCGCGGTACCTGCTGGGGTCGCCGGGCGCGAGCGGGTTCGGGTCCAGGTCGACGGCGGAGGAGGTGACCCCGGACCTGGGCGCGACGACGGCCATCATCACGGGCGCCACGTCCGGGATCGGCGCCGAGACGGCGCGCGTGCTGGCGAAGCGCGGCGCGCGCGTGGTGATCCCGGCGCGGAGCGCCAAGGCGGCGGAGGACGTGCGCGCGCGCATCGTGGCCGAGTGCCCCGCCGCCGCCGTCCTCGTGCTCCCGCTCGACCTCAGCTCGCTCGCGTCCGTGCGCGCCTTCGCCGACAGAAAC…
>CK.1425.1
TCATCGCGCCATTCACCTCCTCCATCCCGATTCCTCCGCCCGCGATTCCCCTCCCCACGCCCGTAGCCCCCGCCGTCGTCCTCGCGGCCAGCCGAGGACAGCCGCCGCGCCCGCAAATCACGCGACCATGCCCTTCCATGTCCTCGCGTTCTCCATTGCAGCCACATCCATGGCGTCGCCCCCTTCCATCGATGGCAGCCCGCGCAAGATTCTTCCCTGCAGCCGCGCCCGCAAATCACGCGACTCCCCCTTTCATGGCGTCGCCCCCTTCCATGGCAGTCGCGCTCCCTCTGCGCCCTTCCATCCATGGCCGCGGATCCCTGCGCGCCGCGATTCTTCCCATACACTCCCTCTGCGCCCTTCCATCCATGGCCGCGGATCTCTGCGCACCGCAATTCT…
>CK.1425.2
TCATCGCGCCATTCACCTCCTCCATCCCGATTCCTCCGCCCGCGATTCCCCTCCCCACGCCCGTAGCCCCCGCCGTCGTCCTCGCGGCCAGCCGAGGACAGCCGCCGCGCCCGCAAATCACGCGACCATGCCCTTCCATGTCCTCGCGTTCTCCATTGCAGCCACATCCATGGCGTCGCCCCCTTCCATCGATGGCAGCCCGCGCAAGATTCTTCCCTGCAGCCGCGCCCGCAAATCACGCGACTCCCCCTTTCATGGCGTCGCCCCCTTCCATGGCAGTCGCGCTCCCTCTGCGCCCTTCCATCCATGGCCGCGGATCCCTGCGCGCCGCGATTCTTCCCATACACTCCCTCTGCGCCCTTCCATCCATGGCCGCGGATCTCTGCGCACCGCAATTCT…
>CK.1425.3
TCATCGCGCCATTCACCTCCTCCATCCCGATTCCTCCGCCCGCGATTCCCCTCCCCACGCCCGTAGCCCCCGCCGTCGTCCTCGCGGCCAGCCGAGGACAGCCGCCGCGCCCGCAAATCACGCGACCATGCCCTTCCATGTCCTCGCGTTCTCCATTGCAGCCACATCCATGGCGTCGCCCCCTTCCATCGATGGCAGCCCGCGCAAGATTCTTCCCTGCAGCCGCGCCCGCAAATCACGCGACTCCCCCTTTCATGGCGTCGCCCCCTTCCATGGCAGTCGCGCTCCCTCTGCGCCCTTCCATCCATGGCCGCGGATCCCTGCGCGCCGCGATTCTTCCCATACACTCCCTCTGCGCCCTTCCATCCATGGCCGCGGATCTCTGCGCACCGCAATTCT…
>CK.1426.4
TCGCCCAGTCGCACCGTCCCCGTCTCCAACCCGACTCTGAAATCCACGAGCTCTTCCCCCTCGTCCACACCCCGCCCCTCCCTGCTCTCCGCCTCCCCGTCCCCGCCCCCATCGCTACCCACAAGCACCTTCGGAGGCTCCAGGCAACCCACCTCCTGCACCCGGCGTCCCTCGCGGCGGCGACGCGCGAACGTCCCGCTCCCCGGTGGGAACGACGGTAGCCAGTGCAAAAGTTGCGCCCCCTACGTTACCTTTCATGAACCAAACGAACGGCACCTCTGAAATGCTTTCGTTTCCTGTGCTCTCCCTGACCACCAACAGAGTAACGGAGAGACGGAGCCATGAGCGGAGGGGTGGAGCCGGATACCCCGCCCGGTAGCAGCAGCAGCAGCAGCAGGA…
>CK.143.2
ACATTCTCTCCGTCTCAACTCAGGTTCGTTGAACCCTCTCTTCTCCCCTCACCACCACACCACTCCGTGCCTCCCGATCTCACCACCGCCTCGCGATCTCCCCGCCGCCGCCATGGCTTTCTCCGCGCGGAGGAGCCTCGCCACCAGCCTGTCACACCACTTCTCCGGCCGCCTCTACCCCTCTATCTCGCAACGCGTTCCTTCCCACCACGAGCACTCCGACCCCGCTCCCTCCCCCTCCCCCGTGCCGCAGCCTCGGCCCCAATCGTCGCAGCAACCCGCACCACCGTTCCCCTCCGCGCTTCCTCGGCCGTCGAGATCCCGGGCCCTGGCCCCCTTCCCCCTCCCTTTCGCTCTCCACCTCGCGGCCCACCGCTACTCCTCCGCCCCGGCCCCCGA…
>CK.1430.2
GTTCTTCTTCCCTCAATCCATTGCAAGCAACAGGAGGAGAAAAAACAAGGAGCGAGACCTCGCAGCTGACGCGCACAAGGCAAAACCCAATCGGAGCCGTGGACCGGGCCGGAGATAGGGCTCGAGGCCATGGCAAGCGGAGGCGAGGGCGCAGGGAGCGGCGAGTCCCCTCCCGCTGCCTCAGTGGAGGCGGCAGCGGGGGAGGCGACGCTGCACATCCGGTGCGCGAACGGCTCTAAGTTCACGGTGCAGACGGACCTGGGCGCCACGGTGGGCGGGTTCAAGGAGGTCGTAGCCGGGAGCTGCGACGTGCCGGCGCCGCAGCAGCGTCTGATCTACAAGGGCCGCATCCTCAAGGACGAGCAAACCCTAGAAAGCTACGGCGTTGAGACAGATCAC…
>CK.1432.2
CCCGGACCGAACAAAGCAGGCCCAGAGAATCAGAATCAGGGGCAAGTTACAAAAACTGTCTCCTCTCGCACACGCCACGCGCGTACACACGAGCGCCCCGCGGAAAGGGTAGCAAACGGCCCGGACAGTGAGCCGCGCACCTTTCACACTTGACTTGATGGGTTGCTGGCGCTCGTCGCTGCGCTCAGGGCCCCACGCGGCGGAGAAGCCGCCCCGCCACCGCCACCGCCCGCCACCGCCACCGACGAACGGCCCCACCTCCTCCCTGAACGCGCAGCAGGCCGCGCCCCCGGCCCGCGCCTCCGGGGAAGTACCGGCGCTCGCCGAGTTCTCGCTGGCGGAGCTCCGCGCGGCCACTGCCGGGTTCGCGCCGGGGAACATCGTCTCCGAGAGCGGCGA…
>CK.1438.1
TATTAGTATCTGCAGGAGGAGGGCAAGAGGGTAGTAGAAGAGAGAATAGCACAGGCTCAGAGCAGCATATGAAAAATAAAAAGAGAGAGAGAGAGGATCGAGTGATGGAGGGTCTGGGGCACCTGCTGCTGTTCGCCTTCCTCTTCTGGTTCTCCACCTTCATGGTCGCACCGGTGATGACCGACGTCACCATGGCGGCGCTCTGCCCCGGCCGCGACGAGTGCTCCCTCGCCATCTACCTCACCGGGCTCCAGCAGGCGGTTTCAGGGCTGGGGGCGCTGGTCCTGACGCCGGTGGTCGGCAACCTGTCCGACAGGTACGGCCGGAAGGCACTGCTGGCGCTGCCCGCCACGGCGTCCATCGTTCCTCTCGGCATCCTGGCGTACGGCCGGACCAAGG…
>CK.1438.2
TATTAGTATCTGCAGGAGGAGGGCAAGAGGGTAGTAGAAGAGAGAATAGCACAGGCTCAGAGCAGCATATGAAAAATAAAAAGAGAGAGAGAGAGGATCGAGTGATGGAGGGTCTGGGGCACCTGCTGCTGTTCGCCTTCCTCTTCTGGTTCTCCACCTTCATGGTCGCACCGGTGATGACCGACGTCACCATGGCGGCGCTCTGCCCCGGCCGCGACGAGTGCTCCCTCGCCATCTACCTCACCGGGCTCCAGCAGGCGGTTTCAGGGCTGGGGGCGCTGGTCCTGACGCCGGTGGTCGGCAACCTGTCCGACAGGTACGGCCGGAAGGCACTGCTGGCGCTGCCCGCCACGGCGTCCATCGTTCCTCTCGGCATCCTGGCGTACGGCCGGACCAAGG…
>CK.1438.4
TATTAGTATCTGCAGGAGGAGGGCAAGAGGGTAGTAGAAGAGAGAATAGCACAGGCTCAGAGCAGCATATGAAAAATAAAAAGAGAGAGAGAGAGGATCGAGTGATGGAGGGTCTGGGGCACCTGCTGCTGTTCGCCTTCCTCTTCTGGTTCTCCACCTTCATGGTCGCACCGGTGATGACCGACGTCACCATGGCGGCGCTCTGCCCCGGCCGCGACGAGTGCTCCCTCGCCATCTACCTCACCGGGCTCCAGCAGGCGGTTTCAGGGCTGGGGGCGCTGGTCCTGACGCCGGTGGTCGGCAACCTGTCCGACAGGTACGGCCGGAAGGCACTGCTGGCGCTGCCCGCCACGGCGTCCATCGTTCCTCTCGGCATCCTGGCGTACGGCCGGACCAAGG…
>CK.144.1
TGTATGTGCCAGTGCGACTAGGGTCGCCAGGATCTGGCTGGCCCTCGGCAACACGGTTGCACCGCATCACATCAGCCAGCCCCAGCCATGCACATGCGCCCGCCACCCCTGTGGGCCTGCCTGCCTGCCTGCCCTGGGAATTCAAAGAAACACCGCCCCGCCGCGCCGCGCGTCCCCCTTGCTCGCTCGCGCGTTTATTAATTCCCACCCCGCCGCTGCTCACGTATCGCCCGCCGTCCTCTCCTCTCCTCCCCGGCCCCTTCACTCCACCAACGAACCCCACGCAGGCAGCAGCACGCGCAAGCCGCAAGGCAAGGCACAAACACTAGGGGCCGGGCATGGCGACGCGGGCGGACGTGGAGAAGGGCGGGCCGGCGAGGAAGGAGCCCGGCAAGGTGC…
>CK.1441.3
TCCGTTCACCCCGTCCCCCTCGTTCTCTCTCTCGTTGCGACGACTGTGTGGAGTACCGCCCCCGCCCCCTCACCCTCACCCCCCGACGCCGACGCCCTAGGCGGCTACGCCAGGTCCCGAGGGACGGGCCCTTCATCTTCGTCAGTCTATTCGCCGGGCGACGAGCACCCGCCAGGCACATTGCAGCCGAATGTTCTTCCAAAGGTGTTTGCTGGAACTGCAAAGAGCCTGGCCACATGGCTAACAGCTGCCCAAATGAAGGGATATGCCGTAACTGTGGCAAGTCCGGTCACATTGCAAGAGACTGCACCGCTCCACCAGTGCCGCCAGGAGAAGTGATCCTTTGCAGCAACTGCTACAAACCAGGGCATTTTCGTGAGGAATGCACCAATGAGAAGG…
>CK.1442.1
CCCTCCAACGGCCAACGGCTGCTCCTCCTCCTCTCAGGCTCTCACACCAATCCCCACTCTCCCTCCTTCCGTAATTGCGTCTCTCACCACCTCGGCAACTCCAATCCCAAACGGCCACACCCTAGCTGGTCTGGTGGCATCGGCCGGCACACGGCGATGCCTGCCACGGTCTTCGCCTCCCCCTCCATCGCCGCGTCGCCGTCGCCGTCGCTGTCTCCGTGGTCCCCACGTCCGCCTCCTCGTCGCGTCCACGTCCGTGTCCGCGTCCGCCCGCCCCCGCCGAGAAGCGGAAGCAGCGGGGGCGACGAGCCCTCTACTGCCACCCCGTGGGCGAGCCCCGACTGGCTCACGTCTCTCTCGCGCGCGGTCGGCCGGAGCGGCGGCGACGACTCGGGGATC…
>CK.1442.2
CCCTCCAACGGCCAACGGCTGCTCCTCCTCCTCTCAGGCTCTCACACCAATCCCCACTCTCCCTCCTTCCGTAATTGCGTCTCTCACCACCTCGGCAACTCCAATCCCAAACGGCCACACCCTAGCTGGTCTGGTGGCATCGGCCGGCACACGGCGATGCCTGCCACGGTCTTCGCCTCCCCCTCCATCGCCGCGTCGCCGTCGCCGTCGCTGTCTCCGTGGTCCCCACGTCCGCCTCCTCGTCGCGTCCACGTCCGTGTCCGCGTCCGCCCGCCCCCGCCGAGAAGCGGAAGCAGCGGGGGCGACGAGCCCTCTACTGCCACCCCGTGGGCGAGCCCCGACTGGCTCACGTCTCTCTCGCGCGCGGTCGGCCGGAGCGGCGGCGACGACTCGGGGATC…
>CK.1442.3
CCCTCCAACGGCCAACGGCTGCTCCTCCTCCTCTCAGGCTCTCACACCAATCCCCACTCTCCCTCCTTCCGTAATTGCGTCTCTCACCACCTCGGCAACTCCAATCCCAAACGGCCACACCCTAGCTGGTCTGGTGGCATCGGCCGGCACACGGCGATGCCTGCCACGGTCTTCGCCTCCCCCTCCATCGCCGCGTCGCCGTCGCCGTCGCTGTCTCCGTGGTCCCCACGTCCGCCTCCTCGTCGCGTCCACGTCCGTGTCCGCGTCCGCCCGCCCCCGCCGAGAAGCGGAAGCAGCGGGGGCGACGAGCCCTCTACTGCCACCCCGTGGGCGAGCCCCGACTGGCTCACGTCTCTCTCGCGCGCGGTCGGCCGGAGCGGCGGCGACGACTCGGGGATC…
>CK.1442.4
CCCTCCAACGGCCAACGGCTGCTCCTCCTCCTCTCAGGCTCTCACACCAATCCCCACTCTCCCTCCTTCCGTAATTGCGTCTCTCACCACCTCGGCAACTCCAATCCCAAACGGCCACACCCTAGCTGGTCTGGTGGCATCGGCCGGCACACGGCGATGCCTGCCACGGTCTTCGCCTCCCCCTCCATCGCCGCGTCGCCGTCGCCGTCGCTGTCTCCGTGGTCCCCACGTCCGCCTCCTCGTCGCGTCCACGTCCGTGTCCGCGTCCGCCCGCCCCCGCCGAGAAGCGGAAGCAGCGGGGGCGACGAGCCCTCTACTGCCACCCCGTGGGCGAGCCCCGACTGGCTCACGTCTCTCTCGCGCGCGGTCGGCCGGAGCGGCGGCGACGACTCGGGGATC…
>CK.1442.5
CCCTCCAACGGCCAACGGCTGCTCCTCCTCCTCTCAGGCTCTCACACCAATCCCCACTCTCCCTCCTTCCGTAATTGCGTCTCTCACCACCTCGGCAACTCCAATCCCAAACGGCCACACCCTAGCTGGTCTGGTGGCATCGGCCGGCACACGGCGATGCCTGCCACGGTCTTCGCCTCCCCCTCCATCGCCGCGTCGCCGTCGCCGTCGCTGTCTCCGTGGTCCCCACGTCCGCCTCCTCGTCGCGTCCACGTCCGTGTCCGCGTCCGCCCGCCCCCGCCGAGAAGCGGAAGCAGCGGGGGCGACGAGCCCTCTACTGCCACCCCGTGGGCGAGCCCCGACTGGCTCACGTCTCTCTCGCGCGCGGTCGGCCGGAGCGGCGGCGACGACTCGGGGATC…
>CK.1442.6
ACGCGAAAGATATGCGTATCATTTCACTACTAAGAGAGAAGATTCTGTTCTTGTGAGTCATGCTCTCTGCCATGTTTTGCTGAAGTTCGACAACGCAAAAATCTACTTGTGCTTCTGTTTCTAAACTTCTCATGCTCGGTTTGCATGCAGTGCCATATAGTGCTCCATTTCACCATTTTACAAAGCATGCATTTTGTTTATTGCAAGTTTGACCGCTTTAGTTGACATGCTTTTTGGTTGTCCAGGTAAGCAGTGTACAATTACGTGATGATCTCTTGTCAATGTTAGTTGCTGGTCATGAAACAACAGGCTCTGTACTGACGTGGACAATCTATCTTCTCAGTAAGGTACTCCTGTAGTGCTATATTGCTTGCAGTAACCATGTATCAACCGAAGTGA…
>CK.1445.1
GAGGCATTGGTCGGACCCGCGTGGTTCTCCCGTGTCCTCTCTCTCTAGTGTCGACGAGTGGGCGAACGCCGCCACCGCCTTACGCCAGTCGCCAGGCGCTCAGGTTTTCATCTTCGGGCCCTTCACCGGCGACCAGCACCCAACAGGCTTTGATGATTGCTGTACAAGGATGATATGGCCTCCCGCCCAAAGCTGTCTGGTATTCAGAAGCAGGTTTTGGCGCTGTACAGGGGATTCCTTCGGACAGCACGCCTTAAGGCCCCTGAAGAACGCCGCAGGATCGAGTCTGTTGTCTTTGCAGAGTTCCGTGACAACGCAAGGAGTGTTGACCGTAGGAACTTTGTACACATAGAGTACTTGTTGAGGAGAGGGAAGAAGCAGCTTGAGCAGCTCAAGAAT…
>CK.1447.2
CACAGAGCCGTCCGAATCTGCTGCCAGAATGCGGTGGTTCTACCGCAAAGGCTCATCGGGCTTCTCCAGCGCCTCCACGGCTGAGGATGTCACCGCCGGCGTCGACGGCCAAGGTCTGGTCGCCGTCATCACAGGTGCGTCGAGCGGCATCGGGCTGGAGACGGCGCGTGTCCTGGCGTTGCGCGGCGTGCACGTCGTCATGGCCGTCCGCAACGTCTCCGCCGGGCTCAAGGCCAGGGAGGCCATCGTGGCTAAGATCCCCGTCGCACGGATTGACGTTCTGGAGCTGGACCTCAGCTCCATAGCTTCCGTAAGGAGATTCGCCTCCAATTTTGACTCTCTAAACTTGCCTCTCAGCATTCTCATGTAAGTACCAATCCTACTACTTCGTCGTGCCAC…
>CK.1456.1
ACGACAAGGAGGAGCTCTTCTAAACCGAGGCTCTTCACGGCGAACTCTTTGCGAAGAAGATGGCGGCAGCGGTGGTGGATAAGGTGTTCGTCGCGCTGCCGGCGGAGGTGAAGGCGGGGCAGTCCACGCTGGCGTGGGCTCTCGACCGTTTCGGCGGCGGCGGCGGCGGCAGAACCACGGTTGTGATCGCACATGTGCATGTCCCGCCACAGATGATTCCAGTGATGGGGGTCAAGTTCCACTCTAGTAAACTGAGCCCCGAGCAAGTGAAACTGTTCAGAAGGATTGAGCATGAGAGGGTGGACAAACAGCTAGACGGTTATGTTCGCCAGTGCTCAAAAATGAAGGTCAAATGTGAGAAACTAGTTTTTGAGAAGGACGACGTTGTGGCCGGTCTGG…
>CK.1459.2
TCTATGGAAAACTAGTTTATTTTGAATACATGCTTGATGTACTAATATATATAAAAAATCCTTTTAGATTGGTGTGGGATTTGACAAGCCTCTGAGGGTTGATGGTAGTTTGTCTTACCTGAAAAAAGTACTGCACATGTATCCTGACTGCAGTTTAGTGAGAAACCAACTTGGATCCCTGCTGCTGTGGAGTGGAGATTGGATGGCTTCTCACAAAGCAATAAGGGTTACCTCTCTGTCACATGGGCACACATCCAGTATGGGCCTAAGATCACCACATCACATTCAAGCCTGTGCAATGGTTTCTTGCTATGCTACCTGCTGCACGTACACAAAGTTCTCTTTTGCAACATGTGAACACCAGTACCTAAGTGGACCTGATGCAATACACCACCTGCA…
>CK.1461.2
CAGTCCGATTTGGACATTGTCTTCGTCTCCTTCATCCCCTGCCCACCTGTTCTGCTCTGCCGCCGCCGCCGCTGCCGCTCCCGCTGCCGCAGGAACCCTAGACCACGCTGAGCAACCCCCGGCCTACACGGCGTAGCTTTGCAGGAAATGGAATACGGCGCCGTCCTCGCCGCCGCGCCGCTCGTCGCACGGCCGAACTGGCTCCTCCTCTCGCCGCCGCCACTGGCGCCGTCTATTCAGATTCAGAATCGTCTTTATTCGATCTCGTCATTCCCACTAAAGGCTGGACCTGTAAGGGCATGCAGAGCTTTAGCAAGCAACTACACGTATGACATTTCCATTATAGTTATAGCATGCCTGGTTGGCATTTACCTGTCATTGATACTTTCTTGCACCGAA…
>CK.1462.3
CGAAAGGGAGAAGGATGGACAGCTCAGGGCTGCGGGCTCCGGCGCCGGTTCACATGGTCGGGGGATGCTGCGAGGACTGAAGACTTTGGATGGGTGTTGCGTGTGCTCATCCCACCGAGCGAGAGGGAGAGACGAGTCAGAAAGGCCCGCCCGTGAAGCTCCATCCCGTTCTTGCCCAGTGTTCATCAGGTGCAGCTTGCGCGGATCCCCCTCATGAACTGAGCAATCGATAGAAGAAACAAAAAGGGCCATTTCCGCTACAGAAAATAAATCATCAGGAATGGGAAAACGAGGCCACAGGCGGTCTGCATCACAAGACGACGACAATGTGGGCTGTGTGTGGGGCCTCATGCGCATGCTTTACTTCCGCCGAGACCCCAAACTTTTGCTGGATGCGAA…
>CK.1463.3
AAGCCTGGTTCAAGGTAACGCATCATCACACCTCTCGACCGCCCCCTTCTCTTTCATCAATCAAGGATCACAGAGCTGCCAAAGCCAGAGGAGCGTTATCAGAGCAGGGAGGAAGAAGAGCGTTGTGTTCGACGCAGGAGAATTTCGAGGGACAGCGACTCGACTCGACTCGAAGCTCTGGAGAGATCTAGCGGGGCTCCGGTGCAGCCGATGCATGGCAACTCGCAAGGGCTGAGCTGCTCGTCACTGGCGTAGGAAAGTGCCGTCGTCGCCATGGACAGGGACAGCAGCTCGTCGGTCTCGGCGTCGGACGGGAGCTCGGAGGCGGGGGAGCGCGGCGGGTGCTGCTCGTCGCCGCCGTCCACGCGGAGCCTCGTCGACACGGCGGGCAACAACCTC…
>CK.1469.1
ATGCCTTATTAGCATATCTACACGGAAACACTTGAAGGATCCCATTCAAAAAATCAACTTAAACGTGATTGCTATTATGTTGAACCTGCCATACAGGTTTTGAAAAATCAACAAGAGAATGTTCAATAGTTTGAAGTCCTCAGAAATTACAAAAGCGTGTTATTATTTGATCTTCAAACAATTTACTTGCTCCTGCAGGTGAGAATGAATCTTACAGTTCAACCATATATCCTCTTCCGGACAATGTAAATATCAACTCCAGTAGATCGATCAGTCGGTGTCCTAGCCATGGCATCAGAATAGCAATGGACAGCTGCGACAGAAACTCAACTAGCAGAATCACAGGGAAGGATATTAAGCAGGCGATTATGTTCAGTGCCTCTTTGAACAAGCTCACAT…
>CK.1474.2
TCCACTGGAGGGCCACACTTCTCTTTTGAGGACCAGTCCACCGTCCACTCCCAGAGTCCAAAACCCTACGATCCGCGCCACCATGCCGCGCCTCGCCGCCGCCGCCGCCGTCTCACGCCGCGCCGGCGAGGCCCTGCGCCGCGGCGCGTTTGGGGGACTGCGGCCTCTCTCCTCCCTGCAACCGTTAAACGCCGCCTCCAGCGACGAGGTGCTCGTTGAAGGAAAGACAAGTGCGCGCGCTGCCGTGCTCAACCGCCCTGGCTACCTCAACGCCCTCACCACCACCATGGGAGCTAGGCTCAATAAATTTTATCAATCATGGGAGGACAACCCAGACATTGGCTTTGTCATGATGAAGCGGCCGAGCATTCTGTGCTGGTGGGGATGTTGTTAGATTAC…
>CK.1476.1
AGAGTGCTCATGGTCTCCATGGTTGCTAGCCAAGTTCATCGTAGTGACCTGGGCTCGAATCCCTGCAGCCACACGGCTACCTGCGACATGTAGCCACTGCTGGTGTTAATCCTCTCCCCAGCCCAGGTTAGCACTGTCATGTGCTGCGCGTGCTAAGTCTGGTGACCACGCTCACCGGTTCCTCACCTCGTTGTGACCAAGACATCTCAGGGAGTGACCAGTTCGTATGACCCGCGTTCCACGTTCTCCTAAGAACGCGAAGAAGAAGTGGAAGTACCTGAAGAGAAGACAACACCACCTTTGGAGTCTCAGGCAGGGTCTCGTCTCTACTTTAACATCTGCGGGCCTGAGACTAACTCATCTATAAACAAAGGTGAGGAAGCGACAAATTTTTGTTGC…
>CK.1478.2
GCAGAACCATCCATCACTAGTTGAGTGGCCTGCAAAGACACGTACGCACGGCACGCGACCACAGCAGCAGCTGGTCTGAGGCAGCTAGCTTGGAACCACAGGACGGCGCGATGCAGAAGCGCTGGAAGCCGAGAGACGCCGCTGCCGGTGCTTTCAGCATGGCGCTGGAGCTGGTGGACGACGAGGACGACGCGGCGCCGCCGGCGATACCGCCGCCGCAGACGCCGCTGGAGCCCATGGAGTACCTCTCTCGGTCGTGGAGCGTGTCGGCGTCGGAGATCTCCAAGATCCTCGTCGCCGGAGGCAACAAGCCCAGCAGCGTTGCCGCCGCGGCGTGCCGCCTTCCGGAGGCGGCTATGTCTATACCGGAGCAGGCGCCTGTGCTCGCCACGTCCTCCA…
>CK.1479.2
AGCAGCAGAGCGCCAGCCGCCGGACTCCCACGCAGCACGTACGGACGCCATCGAGGAACCCTAACAAGAGCACATCACACGGGGCGACGGTTTGGCGCCGCGCCACCGGCGACTGGCGGCTGGTGCCCCCTCTCGGTCCCCACTCCCCAGCACGGTGACGGCCTGCTGCAGCAGATGGTAAATTATTTCTCAGACTCAGAGTGCAAGAAAGTTGGTTCGTCCAGGGAAGAGGAATAGAGGTTATGGTTTTGTGTGAGATTGATTAGCATCTACCTTCAAATCATTCTCTTGGTATTTATTGAGCACTGCAAGTGGTTGAGGACTTGAGGTAAACATGCTGAAGTGCATCTTGAGCCAGTCATGGAAGAGAGGAGCACATATGCTACATGCAGGAAATTC…
>CK.1480.3
GATTAAAGTGGCAGATTTGACGCATCTCCGTCCCCAAGCCCACCTCGCTCCTTGCATGCATATGCAGCAGCAGTCACAGGTAAGCAGATCCCCTAGAGAAGATTAGACTAACGAGAGGTATCAATCCCTATCTCCATCCCCATCTCCCACTACCCATGCGGCCATGCATCAGTAAATCAAAATCATAGCAGGTGAAAAAAAAGAGAGCATGTGAGCCGAGAGAGAAACAGGAAAGGAGCAGGAAAAAAAAAGAGAGAGAGAAGAAGCCGCAGGGGCTGGCCTGACGGTACGGACAGCCGCCTGCCTCCAGCAGTATCCAGCCGCGAAAGAATTGAGAAGATCCAGACCGAGCTCGACGAGGGGAGGCGCGACAAAGAAGTATCGCCGCCACGGAAAGGT…
>CK.1484.1
GCGAGGCCCCGGCTCGATCGACTAGCCAGTCCAGGCCATGTGCGCCCCAACCAACATGGCACGTTCTCCCTCGCTCCTCCTCTCTGCTGCTAACTGCGTACACACACAGACCTCTCCCTCTCCCTCCCCTCCCGTTAGCTAGCGGGCCGACGCCCATCTGGCCTATAAATTGGCCCACACGGCACCACCCACCCACCACTGCTCGCACTCACTCACAGTCGCCGCCGCTGCCCAGTGCCCACTGCTCGCCGCTAGAGGAATCTGAGAGAGAGAGGGGAAAGGGCGAAGGAGGCGCAGGCAGGCATGGGCTCCCCTTCCTCCCTCCCCGCCGCGGCGGCGCTCGTGCTCCTGGCCCTGCTCGCCGGAGCCCAGTGCCGCGAGGCCCAGTTCGACGCCGCG…
>CK.1486.2
GTCTGTTGCCACCCCGTCCTTGGCTACCGTAGCAGTTCCTATTGAAGAAAAAAACTTCACCGGTGGATTTCGTCTGGTATCTCATGACCACCGAACCTCAAGGATCACATCAACATGGTTCAAAACGTGATTTGCCTTCATGCCGAAAAAATGTGCCCGGCACATCATTTGTCTCAGATTTGAGAGATCACATCCACGAGTTCATCAACGCCTCTTCTGATGAACACATGACATGCTTCACAAAGACTATCAAGAAGATGTTCGGGATGTCAATGACTGTCGCACATAAATCCTCGAAAGCAGAGGAAGCTGGGCCCGCATGACTGCATCTCACCATTTCATATTTGACTAGGTAGCAGCCAGTAAACATATCTTGTGTAGATAACACTTTGTCCACAC…
>CK.1487.1
CTCTCTCGCGAAGCTCCCTGGCGAGCGCCTTTGCTCCCTTTGCCCTCTCCCTGCCGCGCGCTCCTTTCTGCACCGTGCCCCTGGCCCCTTTGCCCGAGCTCGTCCATAGCCGGCTTCGAGCTCGCCGGCGTTCGGACCGTGGCTTCCTCCTCCAGCTCGGCGCCCATCTCCCTCCTCTGCTCGACTTTCTTCCTCCCTGCCGAGCTCCTGCTTCCCCTCCGTGGAGCACCCCCCCTGCGCCCTGCTCCTGCTCCCCGAGCTCGCCCTTCTCTCGGCTTCTTCTTCCCACTTCTTCCAGCCGCGCCCCTCAGCTGCCTGCTCTGCTCGCCGCGCGCGCTCCTCCCTACCGTGTTCCTGCTCGGTGCCCATCTCCCCGAGCTCGCCCCTGCGCCGGTCGCT…
>CK.1492.1
CCCAGTGCTCCGAGCCGTCACGCCACCAATCCCCGACCAGAGTCCAAATTACTTCCCGCTCCGAATTCCGATGCCGCGCACGGTGGCCGTGGTCGGCGCGGGCGCTGCAGGGCTGGTGGCCGCGCGCCAGCTGCTCCGCGAGGGCCTCGACGTCGCGGTCTTCGAGAAGTCGGGGCGCGCGGGGGGCACCTGGGCGTACGACCCTCGCGCAGACGCCGACCCGCTGAGCCGCGACCCGGGCTCCCCCAGCGCTGTGCACGGAAGCCTCTACGCGTCGCTGCGCACAAACCTGACGCGCGACCTCATGGGCTTCTCGGACTTCCCGATGGCCGGCTGGGTGTTCGCGGGCGACGCGCGCGCGTTCCCGGGCCACCAGGAGGTGCTCGCGTTCCTCGACGC…
>CK.1492.2
CCCAGTGCTCCGAGCCGTCACGCCACCAATCCCCGACCAGAGTCCAAATTACTTCCCGCTCCGAATTCCGATGCCGCGCACGGTGGCCGTGGTCGGCGCGGGCGCTGCAGGGCTGGTGGCCGCGCGCCAGCTGCTCCGCGAGGGCCTCGACGTCGCGGTCTTCGAGAAGTCGGGGCGCGCGGGGGGCACCTGGGCGTACGACCCTCGCGCAGACGCCGACCCGCTGAGCCGCGACCCGGGCTCCCCCAGCGCTGTGCACGGAAGCCTCTACGCGTCGCTGCGCACAAACCTGACGCGCGACCTCATGGGCTTCTCGGACTTCCCGATGGCCGGCTGGGTGTTCGCGGGCGACGCGCGCGCGTTCCCGGGCCACCAGGAGGTGCTCGCGTTCCTCGACGC…
>CK.1492.3
CCCAGTGCTCCGAGCCGTCACGCCACCAATCCCCGACCAGAGTCCAAATTACTTCCCGCTCCGAATTCCGATGCCGCGCACGGTGGCCGTGGTCGGCGCGGGCGCTGCAGGGCTGGTGGCCGCGCGCCAGCTGCTCCGCGAGGGCCTCGACGTCGCGGTCTTCGAGAAGTCGGGGCGCGCGGGGGGCACCTGGGCGTACGACCCTCGCGCAGACGCCGACCCGCTGAGCCGCGACCCGGGCTCCCCCAGCGCTGTGCACGGAAGCCTCTACGCGTCGCTGCGCACAAACCTGACGCGCGACCTCATGGGCTTCTCGGACTTCCCGATGGCCGGCTGGGTGTTCGCGGGCGACGCGCGCGCGTTCCCGGGCCACCAGGAGGTGCTCGCGTTCCTCGACGC…
>CK.1497.1
CTAGCCGCCCAAACCAGCCCTCTTCTTTCCTCCTTCTCCTACACGATAGAACAGCAGGCGTCAGCTTCTTCCTCCCTGGTTCCCCACGGCGGCCAGCAGGGAGCAAGCCAGCAGCCATGGCGTCCATCCCTCCTCCCTCAACACTGGCCCACAGGCGCCCAGGCAAGCTTTCCCCGTGGCGCTCGCTCCCTATAGGCGAGCAGCAGCACCCCCTTCTCAGCGCAGGGAGCAGCAGCTCCTTTCCTCCATGGCCATGGCGCCCCCTTTTTCTCTTCCCTGCCGCGGCCAGGAAACGCCTAGGCCCTCGCCTCTCTGTTCCACGCGCCATTTCTACCTCTCCAGCGAGCTGCTCTCCGGATCGTCGCTTCCCCTGCTACCTGTGGCCTCGCCCAGATCCGG…
>CK.1497.2
CTAGCCGCCCAAACCAGCCCTCTTCTTTCCTCCTTCTCCTACACGATAGAACAGCAGGCGTCAGCTTCTTCCTCCCTGGTTCCCCACGGCGGCCAGCAGGGAGCAAGCCAGCAGCCATGGCGTCCATCCCTCCTCCCTCAACACTGGCCCACAGGCGCCCAGGCAAGCTTTCCCCGTGGCGCTCGCTCCCTATAGGCGAGCAGCAGCACCCCCTTCTCAGCGCAGGGAGCAGCAGCTCCTTTCCTCCATGGCCATGGCGCCCCCTTTTTCTCTTCCCTGCCGCGGCCAGGAAACGCCTAGGCCCTCGCCTCTCTGTTCCACGCGCCATTTCTACCTCTCCAGCGAGCTGCTCTCCGGATCGTCGCTTCCCCTGCTACCTGTGGCCTCGCCCAGATCCGG…
>CK.1497.3
CTAGCCGCCCAAACCAGCCCTCTTCTTTCCTCCTTCTCCTACACGATAGAACAGCAGGCGTCAGCTTCTTCCTCCCTGGTTCCCCACGGCGGCCAGCAGGGAGCAAGCCAGCAGCCATGGCGTCCATCCCTCCTCCCTCAACACTGGCCCACAGGCGCCCAGGCAAGCTTTCCCCGTGGCGCTCGCTCCCTATAGGCGAGCAGCAGCACCCCCTTCTCAGCGCAGGGAGCAGCAGCTCCTTTCCTCCATGGCCATGGCGCCCCCTTTTTCTCTTCCCTGCCGCGGCCAGGAAACGCCTAGGCCCTCGCCTCTCTGTTCCACGCGCCATTTCTACCTCTCCAGCGAGCTGCTCTCCGGATCGTCGCTTCCCCTGCTACCTGTGGCCTCGCCCAGATCCGG…
>CK.1497.4
CTAGCCGCCCAAACCAGCCCTCTTCTTTCCTCCTTCTCCTACACGATAGAACAGCAGGCGTCAGCTTCTTCCTCCCTGGTTCCCCACGGCGGCCAGCAGGGAGCAAGCCAGCAGCCATGGCGTCCATCCCTCCTCCCTCAACACTGGCCCACAGGCGCCCAGGCAAGCTTTCCCCGTGGCGCTCGCTCCCTATAGGCGAGCAGCAGCACCCCCTTCTCAGCGCAGGGAGCAGCAGCTCCTTTCCTCCATGGCCATGGCGCCCCCTTTTTCTCTTCCCTGCCGCGGCCAGGAAACGCCTAGGCCCTCGCCTCTCTGTTCCACGCGCCATTTCTACCTCTCCAGCGAGCTGCTCTCCGGATCGTCGCTTCCCCTGCTACCTGTGGCCTCGCCCAGATCCGG…
>CK.1500.1
ACGTAGCTCCTGGAATTCTCAAGAAGCCACCGTAGGTCTCTGGTGCCTATCTCACATCGTGCTTGACTCCCCACGTTCGAACCCCATGACCAGCGCAGCTCGGCCAGGGCGCTGGATCCCGCTGGCCATGGCGCTCATCCCTCCCTGCTGTTAGATGCACAGAACGTCTCTAGCTCTCCATAGATGGCAGCCAGCTGCGCCCTCACCTCCTCCCATGGTGACCTCGCCCATGGCGGCTCCCCCTGCTCGGCGTACTCCCCTCTGCAGGAGCTCGCCCAGCCCCTCTCTGCTGGTGACCGAGCCATCTCCCTGGACACACCCCTTCCCTTGCTACTTCCTATGGTTGCCCTAGCCGACCTCTCCCATGGCGTAGGAAACAGCAGCACCTCCCTCCATGGA…
>CK.1508.2
TCTCTTAGCAGGAGGTGAGGAAAGGGGACGGAAGCACGCAGACCGGGTCGGATCCACCGGCCCGCGGAACGGATCGAGGCCACCGGCATCCTCGGCTCGCGTCGCGTCGCGGCGCCGAGCTCGAAATCCCCGGATCGGTGCAGCTGCCCCCTGCCGCCGCCCGATAACGCGGCGGGAGGGTGGTGGCCTGTCGATCTCGCGGCGGGAGCTGGTTAACTACCTGCCAATTTGTGGATTTGTGTGCGTGCTTGATTTTGGTGCGTGTGTGGTGGTGTTGAGTCGCCGGCGTGGGGTGTCGGAGCTAGGGTTTGGGCGTTCAGGATGACGCGCCGGGTGCGGCGGCGGACATGCAGGGAACGGGAGGGTAAGGTGGTGCGGGGCGCATCGCGTGTTGTTTCG…
>CK.1519.1
GCCAAGCTGTTTCGGTTTATGCAGCTGAAGGGTTGCACACTGACGGAATCAACATACAATGTGCTGCTGCATGGTTTATTATTGTGTGGGCGGGCGAGGGACGCAGCGGGCATGATGAGAAGAATGGAGAGTGAGGGGATGCCGCCAGGGTTGATGACTTACGGGGCAGTAGTGGATGGACTGCTGAAGTGTGGGAGAATGGAGGATGCATGGAAGGTGTCTGAGGAAATGGGAAGGAAGGGGCTTACACCTAGTGATTTTGTGTTTTCCTCTGTGATCACCGGTTTTTGCAAGTCAGGTGAGGTTGACAGGGCATTGAAGGTGTGGGAGACAATGGTGGCTGCCAAGGTAAACCCAAACACTGTTTTGTATTCAGCAATGATTGATGGCCTGGCCCGT…
>CK.1526.2
AAAAACAGATAAGGGACGGCACGCGACGCAACTATCCTCTAGAGAGAGAGAGGAAGCCCGTCGTTCTGGAAGTTTCCACGCTCCGCGCCTCCGCCCCCTGGTCTCCGCTCCAATGGCGCCCTCACTCCTCGCCGCCATGTCCACCTCGCCCTTCCTAGCCAGCAGCGGCAGCAGCCGCAGGCCGCTAGGCGCTGCCCACACCCGACGGGCTGGACTGCGCGTGGCCGCGCTTAAGTACGACCCTGCCAAGAAATCTGCTGGCGGTGTATTGCTACCAAAATCTGCTGTTAAGTTTGAGAGATATCTGATGGGTGAGATTCTATCGATCGGTGCTGAAGTCAGTGAAGTTGAGGCTGGGAAGAAGGTTCTCTTCTCAGACATCAATGCTTATGAGGTGGA…
>CK.1530.2
GCCAAACGACCGCACCAGCCAGTCCACTTCGCCAGTGATCTGTCTCAGCTCGTCGCGTCTCCGGCGCCGACAGACACGGGCGAGTGGGCAACGCGGCTCCGAGATCGGCGGGCAGGATGATGATGCTGATCGACTGCTCGAGGTGCCGTACCCCGCTGCAGCTGCCGCACGGGGCTCCCTGTATCCGATGCGCCATCTGTGGGGCTATCACGCACGTCGCCCCCGCCCCTCCTGTCGAGCCCAACCGCGGTGCCGTACAGCCGCCGCCGGGGTGGGGTCCACCGCCGCCGCCGGTGCACGGGCGAAAGCGAGCCGTGGTGTGCGGGATATCGTATCGGCACTCGCGGTATGAGCTGAAGGGCTGCATCAACGACGTCAAGTGCATGCGCCACCTCCTCA…
>CK.1535.3
GATCAATGCATTTCAACACTGAGAAGAAGCCAACAGTTCAATGGCAGAGGGTGTTGTTGGCATCCTTATTCTGAAGCTTGGTTCAGCCTTGTTTTTAGAGGCTTGCAGGCTTGGCACAAAACAGCTCTACCATGAAGCTTCAGCCCTTGGCAGGCTCTTTGGTGAGATCCGTGATATCAAGGAGGAATTGGAGAGCATGCAATCTTTTCTACAAGGAGCTGAGAGATTCAAAGATACTGACAACAACACTGCCAACTTTATCAAGAAGATTCGTGGCCTTGCTTTCGACATTGAAGATGTTATCGATGAGTTTATCTACAAGATGGAGGACAAGCATGGCAGTTTTGCTACAAAGATGAATCGTCGGATTAATCGTATTTGGACATGGCGACGTCTCAC…
>CK.1536.2
TTTCAATTTCGTACTGGGCGACTGGGCGTAGGGCGAGCTGAGCTCCCAAGTCGACGTGGCGGGGATGGCTGCGACGGCCGGCGTCGGCGGTGGTGGAGGGGCTAACGCGGCGGTGGCAGAGCAGATAGCACAGGCAGTGCGGTCCACCTCCAATCTCCTCCAGCTCATGGAGCAGTCCTCCCCCGCTCAGGTCTCCCGCCTCCTGTTCCCATCTCGTCTTGGTTGGTTTAGGGTGTTCCGATTGTATTCATGATTTTACAGCCGTTTGCTGATCACAAGAATCAACTCTTCCCCAAATTTGTGCGAAATTAACTAAACTTATGCTGTAATTCGTTCACGATGTCTTTCTTTACTCTTTAGAGACAATGAGGTTAGGATTTTTTATGGATTACTTTTGCG…
>CK.1537.2
AGGTCTTCAATGCAAAATTCCCCGACCCCTCTAGATTCTGGAACGACCGCCCCAGCCGAGGAGCCGACCGGCCGGCGAAGTGGGATGGGGGCGATGGCGGCGGCTCGGGGGCAGAAGGCGCTGGTGGCTCTGCCGCAGCTGGTGAAGTCGCTGCGGAGTGATCCCGTTTCCGGAAGCGCACGACTCAGACACCTTCCGTCTCTCAGGAGGACCTTCTCGTTGTACGACCAGATCAACCTCATCGACAGCGTCCCCGAAGACGAGCTCCGATTCCAGTCTTTATCAATCTTCAAAGTTGTGCACCCTATCCCAGAGATCTTGATTCTTGGTTGTGGAAGACACATCCAGCCGGTCAGTCCTGAGCTACGAAAGTTCATTCGTTCAACTGGAATGAAGCTA…
>CK.1539.2
ATACGAAAACCCTCGCGGCGAGGAGCGCTCTCCGTCCCACACACGCGCGCCGCAGCCTCCGCAGTCCGCACCTGCCTCCACGACTTGTCGTGCTCGTGCGCTACTCTCCTCGAGCGCGGCGCGGAGCACGGGGACATCAAATGGCGGCAGCGGCGGAGATCGGTGGTTTCGCGGCGGCGAGAGTGGCGGTGGCGACGCTCAGGCCGGCTGCGCACCCAGCCCCGGCGGCGGCACCGCAGCAGCCTAGGAGGGCGGTGGCGGCGCAGTCGCTGCGGACGACCGCCACCGAGGCGCTGACGGCGGATCTCGCCGGCACGACCAACGGCGCTGTGCATGCTCGGATGAATAGTAAGGCTACAAGTGAAATCACTTCACAGGCAGTTACTGCAAATTCTAGGA…
>CK.1539.3
ATACGAAAACCCTCGCGGCGAGGAGCGCTCTCCGTCCCACACACGCGCGCCGCAGCCTCCGCAGTCCGCACCTGCCTCCACGACTTGTCGTGCTCGTGCGCTACTCTCCTCGAGCGCGGCGCGGAGCACGGGGACATCAAATGGCGGCAGCGGCGGAGATCGGTGGTTTCGCGGCGGCGAGAGTGGCGGTGGCGACGCTCAGGCCGGCTGCGCACCCAGCCCCGGCGGCGGCACCGCAGCAGCCTAGGAGGGCGGTGGCGGCGCAGTCGCTGCGGACGACCGCCACCGAGGCGCTGACGGCGGATCTCGCCGGCACGACCAACGGCGCTGTGCATGCTCGGATGAATAGTAAGGCTACAAGTGAAATCACTTCACAGGCAGTTACTGCAAATTCTAGGA…
>CK.1542.1
GTCCTGCAGCATCTCGGTGACTTTCCTCAGAAATTAGCACAGCATTGCCATTCGTTGTATGATTATGCTCCTATGCCACCCGTGACTTATCCGAATCTGAAAGATGAGATGTGGTGCCATCGTTACTACCTCCGTAACCTATGTGATGAAATTAGGTTTCCTAACTGGCCCATTGTAGAACACGTGGAGTTTTTGCAGTCATTGTTGGTAATGTGGCGTGAAGAGTTAACTCGTCGTCCAATGGATTTATCTGAAGAAGAAGCCTGTAAGATACTGGAGATTTCACTTGATGATCTCGTGCTTGTTGAGAACGGTAGCAGCAAGCGGCCATCTGACTTAAGTTCGGCTAATTCCGGAAACAAAACTGAAAACATTGATGAAGAGAAGCTTAAGCGCCAA…
>CK.1546.2
TTTTCTCACTCCTCCTCCTTCCCATCTCGGATCGACTCCAAGACGCCGAGCCCACTTTGGTGACCCAGCCCCGAAATCCCCAATCGAGCTCGACCGGAACCCGTCGATTCCGCCGGATTCGACCTCCCGCCGGTGAGGCGGTTCGCCTGAATCGGCCGATTGGACCCGAATTCGGGTGTTCCGGATGCGCTCAGAGCGGAGGCTTGCGGATCTAGGGTTCCGGAGGGCCTAGGGTTGCTGCCGGCGATCTGGTGATGGTGGTGCGGCGCGGTGCCGGAGCTCGGCGAGGAGGGTTCGGCAGCGACGTTGGAGAAGATGCAGCGAGCCGGATATGCATGGGTGGCGCGGCGCTGAGGGGTGCGACGTCAGGAGGCGGCGTCTCGTTCGGCTCATGTGGCC…
>CK.1548.1
TATAATGCGAGCCGAGTACTGTTTTTCTTGCTGCTTTGCACGCCGTAGAAGCTAGCGACCAATTAAACTTTCTGGGCAACCTGAGAAGTGTCGTCTTCTCCTCTGCCATTCCCGGCTCCACGGTGATGAGTGCCTCCATGGTCAGTTGAGTCATCGGAACAGCCCTTCGACGCCGAAGCACCCCGTCATCAAACATCTCCAAGTGGATCGTTCTCTCTGTTCTTCGTCCAGGCCGTCCCACTGCCGTTCCAGGTTCCTGAACACGAGGAAGAAATCGTTGTGGAAGACGAGGTTATCTCCCAGACTGAACATCCTCCAGCAGAAACCAACTTTTACTTCGACCTCTGCGGTGTGGAACCAGAACCTCCTACAACACAAGGTGATGAAACAGCCAAGTTC…
>CK.1548.2
TATAATGCGAGCCGAGTACTGTTTTTCTTGCTGCTTTGCACGCCGTAGAAGCTAGCGACCAATTAAACTTTCTGGGCAACCTGAGAAGTGTCGTCTTCTCCTCTGCCATTCCCGGCTCCACGGTGATGAGTGCCTCCATGGTCAGTTGAGTCATCGGAACAGCCCTTCGACGCCGAAGCACCCCGTCATCAAACATCTCCAAGTGGATCGTTCTCTCTGTTCTTCGTCCAGGCCGTCCCACTGCCGTTCCAGGTTCCTGGTGATGAAACAGCCAAGTTCTGTTGTTTCTGTTCCAAGGTGGTTCCCAAGCAGGAGGATGAAAACTAAGACTTATTTAGGGAAGATGTTTTGCCTTCCTGTGATGTAATAATAAGTTTACGCACTCAAGTACCCGGATAT…
>CK.155.3
TACCCTGGAGGGGGCTGATGCGTCGCTTCATTTCTGCTCTTCTGCCGTCTAGTCCTTTGTACTGACCGGCGCTCCGGTCGTCTCCTCGCGCTTGCGGGTTCCCCGTCCCCACCCCACGCCGGGGGCAAGAGATGGAGAACGCGGTGGTGCTCCGGGAGTGGTTTGACCGCGTCGACGCCGGCCGCACCGGCAACATCACCGCTGCCCAGCTCCAGGGCGCGCTCGCTGTCGGCAACCTCAACTTCCCCATCTCCGTCGTGCAGCAGATGATTAGGATGTATGACTTCGATCGGAATGGCACCATGAACTTCGAAGAGTTTCTGGCTCTTAACAAATTCCTACAGAAGGGGTCGTGGATTTCTAAGTCTTGAGGAGGTGTACCAGGCATTAATCAAACTT…
>CK.1550.1
CACCAGTACTGGTCTGTCTCGTCTCCTCGCCTTCCTCTCTTCCTCCTGTGCTCCTCCGCGGCGCTGCTGCTTACTCGCCACGCCAGAGCTGAGCGAACCCCACCCAATCTAATCCCCCACGTCTTAGTTTCCTTCTCCTAGCCGCACCCTGTCTCTCGCCGTAGGATGGAAGAAGAGCCGAGTCTGCTCGCTGCCCACGCTGGGAGTTAGGGCCGGAGGCCTGGCCGATCGGCGGGGGCGGAGGGAGGGTAATGAGGGCTCCGCAGGAGCGTAGCATGAGGGATCTCTACGATCGCACGCGGCACAAAGATATGGCAGCTCCAGAGGAATCAGTGGAAGGGTGCGGTGGAGGATGCGCGGAGGGATGGGAGCAACGGGCACTGGCCTCTAAGATGGAGG…
>CK.1554.3
CGCGGAACAGCCCCCGTGACCGTGAACCAACCAGTTGTCCAGTTCCGCTCCGGCACTCCACCCACCCACCCAGCCACCCCACGCCCGCGAGCGACCAACTCCCCTCTCGAACGGTTCGGGCCTTTGCAGTCGACAGATCGATCAATCAGCACCGACCACTCGCGACCCGATTCGAATCGAGCCAGAGTCCCAGGCAGCGGCGGCGGCGGCGCCCGCCTCCAAGACCACCTCCACCCGGACCCCAGCCCCAACCCCAAGGTGAGCCGCCCCCTCCGCGGCTGCCCTCCTCGTCTCGCTGCATTGCTCATCGTCATCGGGTTGCTTTGTTAGGTCTCCCTCTCGTACCGTTCCCCGCTCTGCGCGCGCTCGTGCGTCATATCTGGCCTGCGATTCATTTCA…
>CK.1554.5
GTGAGCCGCCCCCTCCGCGGCTGCCCTCCTCGTCTCGCTGCATTGCTCATCGTCATCGGGTTGCTTTGTTAGTTAACAGATGGGGGACGTTGCGAAGGACTTGACGGCTGGGACCGTGGGAGGGGCTGCCAACCTCATCGTCGGGCACCCGTTCGACACCATCAAGGTCAAGCTCCAGAGCCAGCCCACCCCTGCTCCCGGACAGCTCCCCAAGTACGCCGGCGCCATCGATGCTGTGAAGCAGACGGTCGCGGCTGAAGGTCCGAGGGGCCTATACAAGGGGATGGGGGCACCTCTGGCCACCGTAGCGGCCTTCAACGCTGTCTTGTTCAGTGTCAGGGGGCAGATGGAGGCGTTTCTCAGGTCAGAGCCTGGTGTGCCGCTGACAGTGAAGCAGCA…
>CK.1555.2
ACTATCCCCCCTTCCCCCGCCGCTCTCCCCTCACGCACCACCTACAGAAAAAAAAAATCGCCGCCGCCGCAATGCAGCGCCTCTCCCTCGGTTCCCCGGCCGGGAAGAACTCCCGCCTAAGCGTGGCCGTCGACGAGGAGGCAGAGGCGACGGACGAGAAGGCGGTGAAGGCTATGGTCAGGACCCCGGCGCTGAACAGATTCGCCCGTGCTGGCCGCGGCCGCCACTGTCACCGCCACTGCACGCCCCTTGGAGGCCGCCGTCGCTGGTGGAGCGGACGCGACGGTCGCGTCCAGCGGCGTGTACCGGCGGCTGAAGGAGGACCCGAGGCAGCAGCAGCAGCCCCGCGGGCGGAGGCTGGGGATGGCGCGGCGGCGGTGACGTCAGCGCAGGAGACGC…
>CK.1558.2
GAGCGGACCACACCAATCCCACACCCCCACCCCCACCCCCACCCAATCGGAAGACCGTGCGGCCGCCGGCCGCGATCGGAGAAGATGGTGCGCAAGGCAAAGGTTGAGTTCGATGAGCAGCCACCGGATAACTTCGACCCGAAGAACCCATATGCGGACCCGGTGGCTATGCTGGAGTACCGGGAACACCTGGTGCGGGAGAAGTGGATCCAGATCGAGACCGCCAAGATCATCCGGGAGCGCCTCCGCTGGTGCTACCGCATCGAGGGGATCAACCACCACCAGAAGTGCCGCCACCTCGTGGACCAGTACCTAGAGGCTACACGCGGCGTGGGTTGGGGCAAAGATGCCCGACCGCCCGAGTTACACGAGCCCAAGAAGATCATCGAGGCGGAGTAG…
>CK.1563.1
CCAGGCCCATCACAAACGGCCAAAATCTCCGTTTCTCCAGAGCCAGGCTCCACTCGCTCCCTGTCCTCGCAGCTCAGAGCACGCGCAGGCCCCTTCCCTGTGTCCTGGCGTGGAGCTCGCGCAGCCGCCTCGCCTCGCCTGGAGCTCGCGCAGCCGCCTCGCCTGGATCTCGCGCTAGGGTTGGAGCCAGGGTCCTCACAGCCGCCTCTATCCTCGCCTGGAGCTCGCGCTAGGGTTCCTCTCGCAGCCGCCGCTGTTGAGGTGCTACTTGCAAAAGCGTGTACTGAACAGCTCAAAAGGCCCTGTTGTACGTGCACTGCGTGCTCAGACTGATAAGAGAGAGTATGCAATAGAGATGAAGAACAGTGTGGAAAGGTCCATATGGTAAAGGAAATCAGT…
>CK.1563.2
CCAGGCCCATCACAAACGGCCAAAATCTCCGTTTCTCCAGAGCCAGGCTCCACTCGCTCCCTGTCCTCGCAGCTCAGAGCACGCGCAGGCCCCTTCCCTGTGTCCTGGCGTGGAGCTCGCGCAGCCGCCTCGCCTCGCCTGGAGCTCGCGCAGCCGCCTCGCCTGGATCTCGCGCTAGGGTTGGAGCCAGGGTCCTCACAGCCGCCTCTATCCTCGCCTGGAGCTCGCGCTAGGGTTCCTCTCGCAGCCGCCGCTGTTGAGGTGCTACTTGCAAAAGCGTGTACTGAACAGCTCAAAAGGCCCTGTTGTACGTGCACTGCGTGCTCAGACTGATAAGAGAGAGTATGCAATAGAGATGAAGAACAGTGTGGAAAGGTCAGTGTATACTAAGTTGCTAAC…
>CK.1565.3
CCCCGCCGTTGCCGGCCCCTTCCTCCCGCTTCCCACCTCGCCGTCGCCACCTCTTCCTCTTCCTCATCGCCGGCGCTTGCGCGCCCCTTCTCCACCCCGTTGACCGCCGCACCCACGGCCTCGCCGTTGCAGCACTCGTGCGATCCGGTCACGAGTGGAGCGCACGAGCTCATTCGCTGCTTCCGCCTCCCCCTCTTCCTTGCCGGAGCCCGCGCCTCCTCTCCTCGCCGGCGCCTTCGCCTGCTCCTGCGCCCCCTTCTCCACGTCGCACCCACGGCCTCGTGTTGCTGCCCTCGTGAGATCCGGTCGCGAGCGCCCGACCTAGGCCGCTGCCTCAGTCTCTCCTCGCTCGGTCGCATCACCACCGCCGGAGACGGACCGAGGTGCTCTGCGAGACTC…
>CK.1566.2
GTATCGTATGATTCATTGATTCGTATCTCCTCTCCTCTCCCGGCTCGGAATAACCCGTCTCTCTCGCCCGCCCTGTCCTTGCCGGCCGGCCCCGGCCCCGGTCTCTTCTCTTCTTCTTCTTTTTCTTCCCGCTATATATACTGCGCGCCTCACCTTCCCCTCTTTGCAATCCGTATCATCATCTTGGCCTCGTCAATCCACCACCACCGTCGTCGCTGAGCTCCTCCTCCGGCTTCGCTTCGCTGTCTTGCCTCCTCCTCGGTCGAAGAAGAAAACATGTGTCCGGGATCCGTGGAGTCGTCGTCGGCGGCGGCGGCGGGCAAGAGCGTGTGCGTGATGGACGCCGCGGGGCCGCTGGGCCACGCGCTCGTGGACCGCCTCCTCCGGCGCGGGTACACC…
>CK.1568.1
CACGACGGGACTCTTCCAGATGGAGACGAAACACCACACGGCGGGGAAGAAAAAGAGGGATCAGATCTCAGACGCCGGCGTCCGTCTCCGCCAAGCTGCATCGCCTCAAACGCTTTGTCCCGGCCATCGCGCCGGCCATGGCCGCCATGTCGAAGAAGGCGACTCTCCATCCCTTTCGAGTTCCGAGCTCATTCTCCCCTCCGCCCCTAGCCTCACGCCACGTCCCGCGGACCGTACTATAGCCTCCACAGCCGTGGTCGCTCGGCCACACGTATCGGTCGCTTCGCATGCCATCGCTGCGGCGACAGTCGTGATACCTGCCTTCGTCAGCAACACGTCCCAACCCGACTAAGCGTCCCGGGCCACCGCGATACTTCATTTCCGAAATCGCTGCGGCGG…
>CK.1568.2
CACGACGGGACTCTTCCAGATGGAGACGAAACACCACACGGCGGGGAAGAAAAAGAGGGATCAGATCTCAGACGCCGGCGTCCGTCTCCGCCAAGCTGCATCGCCTCAAACGCTTTGTCCCGGCCATCGCGCCGGCCATGGCCGCCATGTCGAAGAAGGCGACTCTCCATCCCTTTCGAGTTCCGAGCTCATTCTCCCCTCCGCCCCTAGCCTCACGCCACGTCCCGCGGACCGTACTATAGCCTCCACAGCCGTGGTCGCTCGGCCACACGTATCGGTCGCTTCGCATGCCATCGCTGCGGCGACAGTCGTGATACCTGCCTTCGTCAGCAACACGTCCCAACCCGACTAAGCGTCCCGGGCCACCGCGATACTTCATTTCCGAAATCGCTGCGGCGG…
>CK.1568.3
CACGACGGGACTCTTCCAGATGGAGACGAAACACCACACGGCGGGGAAGAAAAAGAGGGATCAGATCTCAGACGCCGGCGTCCGTCTCCGCCAAGCTGCATCGCCTCAAACGCTTTGTCCCGGCCATCGCGCCGGCCATGGCCGCCATGTCGAAGAAGGCGACTCTCCATCCCTTTCGAGTTCCGAGCTCATTCTCCCCTCCGCCCCTAGCCTCACGCCACGTCCCGCGGACCGTACTATAGCCTCCACAGCCGTGGTCGCTCGGCCACACGTATCGGTCGCTTCGCATGCCATCGCTGCGGCGACAGTCGTGATACCTGCCTTCGTCAGCAACACGTCCCAACCCGACTAAGCGTCCCGGGCCACCGCGATACTTCATTTCCGAAATCGCTGCGGCGG…
>CK.1573.2
CACGTATTCATCTTCAAGCCAGCCGTCTCCTTATCCTGCGATGCCGCTCACCTGGGCTCATCTTCCAGCCGCCCTCTCCGCCCAGCAGCAGAGCACACCATCCTCTCAACTCGGATCCCCAAGCCCTCGCCTCCAGCTCTTGCCACGGCATCCATCCCCTGCTCGGACCTCCACCCGGCCGCGTCCTCGCCGGTGGCCAGCGCCGCTGCATCGCCCTTCCTAGCGTCGGCCTTGGCACCGCTTCCCCGAGCGCCCCAGTCGAGCTCGCCCATCCTCTGCTCTAGCCCTTTCTCCACGCCGTCGCTGAGCTCGCCCCTCCCCTCAGCCATGGACACGACGACCTGCAGCCCTTCTTGGTGGCCAAGCCCATCTTCCTGCTCGCGCCCCCTCTTTTCCACC…
>CK.1573.3
CACGTATTCATCTTCAAGCCAGCCGTCTCCTTATCCTGCGATGCCGCTCACCTGGGCTCATCTTCCAGCCGCCCTCTCCGCCCAGCAGCAGAGCACACCATCCTCTCAACTCGGATCCCCAAGCCCTCGCCTCCAGCTCTTGCCACGGCATCCATCCCCTGCTCGGACCTCCACCCGGCCGCGTCCTCGCCGGTGGCCAGCGCCGCTGCATCGCCCTTCCTAGCGTCGGCCTTGGCACCGCTTCCCCGAGCGCCCCAGTCGAGCTCGCCCATCCTCTGCTCTAGCCCTTTCTCCACGCCGTCGCTGAGCTCGCCCCTCCCCTCAGCCATGGACACGACGACCTGCAGCCCTTCTTGGTGGCCAAGCCCATCTTCCTGCTCGCGCCCCCTCTTTTCCACC…
>CK.1573.4
CACGTATTCATCTTCAAGCCAGCCGTCTCCTTATCCTGCGATGCCGCTCACCTGGGCTCATCTTCCAGCCGCCCTCTCCGCCCAGCAGCAGAGCACACCATCCTCTCAACTCGGATCCCCAAGCCCTCGCCTCCAGCTCTTGCCACGGCATCCATCCCCTGCTCGGACCTCCACCCGGCCGCGTCCTCGCCGGTGGCCAGCGCCGCTGCATCGCCCTTCCTAGCGTCGGCCTTGGCACCGCTTCCCCGAGCGCCCCAGTCGAGCTCGCCCATCCTCTGCTCTAGCCCTTTCTCCACGCCGTCGCTGAGCTCGCCCCTCCCCTCAGCCATGGACACGACGACCTGCAGCCCTTCTTGGTGGCCAAGCCCATCTTCCTGCTCGCGCCCCCTCTTTTCCACC…
>CK.1573.5
CACGTATTCATCTTCAAGCCAGCCGTCTCCTTATCCTGCGATGCCGCTCACCTGGGCTCATCTTCCAGCCGCCCTCTCCGCCCAGCAGCAGAGCACACCATCCTCTCAACTCGGATCCCCAAGCCCTCGCCTCCAGCTCTTGCCACGGCATCCATCCCCTGCTCGGACCTCCACCCGGCCGCGTCCTCGCCGGTGGCCAGCGCCGCTGCATCGCCCTTCCTAGCGTCGGCCTTGGCACCGCTTCCCCGAGCGCCCCAGTCGAGCTCGCCCATCCTCTGCTCTAGCCCTTTCTCCACGCCGTCGCTGAGCTCGCCCCTCCCCTCAGCCATGGACACGACGACCTGCAGCCCTTCTTGGTGGCCAAGCCCATCTTCCTGCTCGCGCCCCCTCTTTTCCACC…
>CK.1574.3
GCTTCAATTGTGGAGAGGCTGTTAATTTTGCTATTGGCGATTGGTTTCCTCTTGGTTCTCTGGCTAGCAAGCGCTATGCACTTCTGAACAGAACTCCATTGCTTGCACATGAGGAGCTACTTTGTCGTTCTGCTGTGCTTCTATCCCAAAAGCTGTTGAACTGTGATCCAAGATCCTTGGACAAGTTGGAACATCCATATTCCCAGAATTGTGTGAAATCCTGCTTTGTGCGGTTGATACGATTCCAGCGACGTGCTCGTGGCCTTCTTGCTAAAATGGGTTCTGAAATATGCTATAAGCCAAAGACATTTCCAAATCTGTCCTGTAGCATTTGTCGGCGTGATTGCTATATCACACACGTGTTGTGTAGATGTAACTTTGATCCTGTCTGCCTACATC…
>CK.1577.2
GTCGACTGTCGACGCCTTCTTCGCCCTCTCCGTCCGGCTTCCGCCTCAGCTGAACTCATGCGCTATTTCCCAGGCCGCCATTCCCACTAGGGTTTTCGGATTATTAGGTTTCTAGAACCTTTCTTCGCCGCCCCCCCCCCCCCCCCCCCCAGACCCCATGCACGCTCCGCCGCTGGTCGCGTTCGCAGGGGGCGCCTGCCCCGCTTCCGCTGCCTCCTCGCTGTCGCCCTGGTTGGCCTCGCTGCGGCCCGCCATCGTTGCTGCGCCGGCGAGGCTGCTATGGTTCCGCCGCGGGGCACTCCGGCTGGAAGCCAAGGCCGCGTGGAGGGCTACCGGAGGGGGACGGGGCCCGCGGGTCCCGGCCAAGGGCGCTGTGCTCGCCTCCTATATGGGTGCCGA…
>CK.158.1
GGAGGAAGACTTGCCTAGCCACTAGCACTAGGTGTGAGAGTTTTGAGTCGTGGTGGTGTATAAAGCAGTCGTCAAGCACAAGCTCCTCCTCTCCCTCTCCCTCGTCTCGCCTGAGCAGAGCCAAGCCCATCCATCGTTCCACACCTCCGCGATACGATGTCCGTCCCTCCTGCCCGACTCGCCGCGTCCTCGCTCCCGCTGCTCCTCGTCTGGCTCCAGCTCCAGCTCCTCCTCGCGTCCGCCTGCGACCGCTGCGTGCGCCACTCCAAGGCCGCCTACTACACCTCCGCGCTGACCCTCGCCGGCGGCTCCTGTGGGTACGGCACCGATGCCGCCTCCTTCAGCGCCGGGTTCCTCGCCGCCGCCAGCCCCGCGCTGTACCGCGCCGGCGTCGGCTGC…
>CK.158.2
GGAGGAAGACTTGCCTAGCCACTAGCACTAGGTGTGAGAGTTTTGAGTCGTGGTGGTGTATAAAGCAGTCGTCAAGCACAAGCTCCTCCTCTCCCTCTCCCTCGTCTCGCCTGAGCAGAGCCAAGCCCATCCATCGTTCCACACCTCCGCGATACGATGTCCGTCCCTCCTGCCCGACTCGCCGCGTCCTCGCTCCCGCTGCTCCTCGTCTGGCTCCAGCTCCAGCTCCTCCTCGCGTCCGCCTGCGACCGCTGCGTGCGCCACTCCAAGGCCGCCTACTACACCTCCGCGCTGACCCTCGCCGGCGGCTCCTGTGGGTACGGCACCGATGCCGCCTCCTTCAGCGCCGGGTTCCTCGCCGCCGCCAGCCCCGCGCTGTACCGCGCCGGCGTCGGCTGC…
>CK.1581.3
AAGGCGTGCCGCGTGCGTGGACCTCGCCCTCATCTCTTCTGCTCCGTGTTCAATAATTCCACCACCGCATAGCTCCTGCCTTCTTCCTAGTTCCTACCTTCGCCCCCCCCCCCCCCCCCCCCCGCCGTCGATTCGTGCTGCGCTCACCTCGACCCAGTTCAATATCGCTGGCGAGGGAAGCAGCAGCAGAAGCTCCGGCGAGAACCCCCACCTCCGGCTATCGCCTGGGGATAAAGTGGGGTCGGTAGGGGCGGTGACCTAGGGGGAGCAAAAGGGATCCGATAGGGAGAGATGAAGCAATCAATTTATTCGTCCGCCGTCGCCCCTGCTAACGCCCCCACTACTAACCCTAGGATCATACTGTCTTTTGGCGTTTCTTCTCCGGCTCTTTTTCGTTTG…
>CK.1581.5
AAGGCGTGCCGCGTGCGTGGACCTCGCCCTCATCTCTTCTGCTCCGTGTTCAATAATTCCACCACCGCATAGCTCCTGCCTTCTTCCTAGTTCCTACCTTCGCCCCCCCCCCCCCCCCCCCCCGCCGTCGATTCGTGCTGCGCTCACCTCGACCCAGTTCAATATCGCTGGCGAGGGAAGCAGCAGCAGAAGCTCCGGCGAGAACCCCCACCTCCGGCTATCGCCTGGGGATAAAGTGGGGTCGGTAGGGGCGGTGACCTAGGGGGAGCAAAAGGGATCCGATAGGGAGAGATGAAGCAATCAATTTATTCGTCCGCCGTCGCCCCTGCTAACGCCCCCACTACTAACCCTAGGATCATACTGTCTTTTGGCGTTTCTTCTCCGGCTCTTTTTCGTTTG…
>CK.1584.1
GCCGTCAGGGGGTCACTCCAACAACTTCGCCCGACGATGGCAGAAGCTCGCCGTCGATTCCGGGTAAGCCGTTGCGGCTGCGGCTCAGCCCACACCTATATCAGTGGCCACGATCCCTTGCCTCTCTCCGCTCCACAGCTTCCCTAGGTTCACCGCCGCCCGTTCTCTGGCCTTTCTACATCACGCACAGAAAACCTGGAGATCTCGCCCCAAGCTCGAATCCGCCTCCATTAACAGCCTAAACCTACCCCGCCGCCAGCAGAGAAGTGTTGGTAGGGAGGCCACCGTGTAGGAGTCGCTGGCATCCGTCTCTCAACTCCATCCGCGGTCGGAGAGATCTCCTTGGCGCGTCTGGTGCCGCTGCGGTGCATGATTGGGGCCCCTGCCGTCTCGATTCAA…
>CK.1589.1
CCTCGACAGATCCTCAATCAAGCTTCATCTGTGCCGTCGTCGGCAATGGCTCCGGCCTTCCCACGCCGCCGTCCAACCTCCCCCGACTCTCCTCCTCACACCGCCGCCGCTCCCATGGCCCACCCTCCCTGCTCGCCTCCATGGCCACCTGGAGGCGGATTCGGCCTCCCCGAGTCACCGCCCAACGTCTCGCCGCCCAACCAAAGCGAGAAATCCACTGGGCGAAGCTTCTGCACCTCCCGAACGGGGGAGGGGAGGGGAGCACGCCAGCACTATGTGCCTGCGGGTAGGGTTTCTCCCGGTCCGATGGCGTCCGCCATGTCGTCGAGGTCACGACCCGCCGGCCACTTCGGAGTGTTCCCGGTGAACGCTATGGCCGGCACGGGAGGCAGCGACGGT…
>CK.159.2
AGACGCAGAAGCCAAAAGCAACCAAACCCACCCGGCCACCCCCCGAGCCCGAAGGCAGGCCTCTTTCTTCTTCTTCCTCCTCTTCCCCTGCTCGGTCGGCTACTCCTACTGTCCGGGGAACCCAGCCCAGCCCAGCACCTGAACCCCACACCACACACACAGGGTTGCCCACCCACGCCACGCACGCGCAGCCGCGGCGGAAGCCACCGGGGGGTGGGCTCCGATGGGCTGCTGCGGCTCCTCGCAGCGGGCGGGGACGCACCCGGAGAAGAAGCCGCCGGGGGCGCTCCCCCCGCACCGTCCCTCCTACTCGCTCAACCAGCACCAGGCGCCGGCGCCGCCGCCTCCCTCCGCGGCTCGCGCCGGCGCCCGCCAGGTGCCGCCGCTCAAGGAGTTCTC…
>CK.1591.1
TGGTTGCGCTGTAACCTAGCTGCTCTGCTTGCAAAGGAGGAGGAGATGGAGCGGACGACATCTTGCCCCTTGAGGCCTTGAGTCATTTGTAAGGGATGGATAGGATAGCCGACCGAGGAGCCGTCACGGTCGGTGACATCGACGTGTCTCCAAGATTTTGTATAGGACAGGTCGCGCCGCGTCCGTCCACCGCGTGTTCCAGACAGGCCCATGGGCGGCGGCAGCGGCAGCGGCAGGAGGAGCCGTGTGGGCGCGGGTGCGTCCGAGAGAGGGGAATCGGGCCGCTGCTTCCGGCGACGCAGTCACTCTGCTCCGGCGCTGACGAGATGAAATGACATGAGGAGGGAGCGGTCGAGACGGCGATTGACGACGCACCGCACGCCATCGGATCTGTCCTCT…
>CK.1597.2
AGCCGACCCGGCGAGCCTGGCCGGCCGGGCGGACCGAACCGAATAGCGAAGGCATAAGCCATCAGTTTCCACCGCACGTCCGCACCCCCTCTCCGGCGTGCCGACGGTATCCATGGCGGCGGTGGTGCGCGGCGTCTTGAGGGGCATCAAGGAGAAGGGACTCACCAACTTCATCCGCGACGTCCGCGACGAAGGATACTTGCAAACGAAAATCCACAATATTGGCGCAACACTTGTAGGAGTTGACAAGTTTGGTAACAAATATTATGAGAAACTACATGACACTCAGTATGGAAGGCATAGGTGGGTAGAATATGCAGAGAAAGGTCGTTACAATGCATCCCAAGTGCCTGCTGAATGGCATGGATGGCTGCACCACATCACAGATAGCACCGGGGA…
>CK.16.1
GTTTGTGTCTGACTCATCTTAGTTTATCTTCTGCTACCTGTTGGGCGTTTACATTGCAATCTAGTGTGCTTTGTTTTCATTTCCGTTTCTCAAGTGAGCAAATACATCCTGCACTGATGTTAGCGGTTCTTGTGTGGAAGTGAAATCATACCAATCTAAAGCCGGAGTGTTTAGAAGTATTGTTTTAGCTGATTTTTGTATTGCTCAGAACATAACAAACTTCCTGATAATTTGCTTGTTAGGATCAGCAAACGATCTGCCAACGGTGGGTTCCATGCTTAGAAATAGTTGTACCGTTAGGATTAATATATGGTTCAGACTTTGAGAATCCAGACTTGAACCTAGAAGGTAAATAGTTGGGTTTTTGAAAGCTTTTTTATTAGAAATAAATTTCTTTTG…
>CK.1607.1
CCTCGAGCTCGAGCTGCTATTGCCTTCCGTCGATCTGCTGCTCAGCACCCCTGAGGCAAGCTGAGCCTTAGGTTAATTGTGCGTGTGCTCGTTGGCGACTGTTGGAATAGAGCTGATTCTAGAGGAGACCAGCCAGAGCTCGCCGACCAGGAGCCCGACGTCGAGGAGGAGTACGCAAGTGAAGATTGCAACCTCGCTGACGGAGAGTACGTGCTCATCCCTGAGCAAGAAGCTGTCCACAAGAAGGATCAGGAGCCAGCTCCCGAGCCTGCCATCGAGGATCTCCCCGCAGCCCCAACAATTGAAGATTGCAACCTCGCTGATGGAGAGTACGTGTTCATCCCTAAGCAAGGAGCTGTCCACGAGGAAGATCAGGAGCCAGCTCCCGAGCCTGCCATC…
>CK.1607.2
CCTCGAGCTCGAGCTGCTATTGCCTTCCGTCGATCTGCTGCTCAGCACCCCTGAGGCAAGCTGAGCCTTAGGTTAATTGTGCGTGTGCTCGTTGGCGACTGTTGGAATAGAGCTGATTCTAGAGGAGACCAGCCAGAGCTCGCCGACCAGGAGCCCGACGTCGAGGAGGAGTACGCAAGTGAAGATTGCAACCTCGCTGACGGAGAGTACGTGCTCATCCCTGAGCAAGAAGCTGTCCACAAGAAGGATCAGGAGCCAGCTCCCGAGCCTGCCATCGAGGATCTCCCCGCAGCCCCAACAATTGAAGGTATGCTTCAGGATATGGTTGATGGTCTGACTTGGCCTACCACCCTGCCACCGGGTTGGACGGTCGAGTGGGATGCTGCTCCAGCAGGAGAG…
>CK.1607.3
CCTCGAGCTCGAGCTGCTATTGCCTTCCGTCGATCTGCTGCTCAGCACCCCTGAGGCAAGCTGAGCCTTAGGTTAATTGTGCGTGTGCTCGTTGGCGACTGTTGGAATAGAGCTGATTCTAGAGGAGACCAGCCAGAGCTCGCCGACCAGGAGCCCGACGTCGAGGAGGAGTACGCAAGTGAAGATTGCAACCTCGCTGACGGAGAGTACGTGCTCATCCCTGAGCAAGAAGCTGTCCACAAGAAGGATCAGGAGCCAGCTCCCGAGCCTGCCATCGAGGATCTCCCCGCAGCCCCAACAATTGAAGGTACGCTTCAGGATATGGTTGATGGTGTGACTTGGCCTACCACCCTGCCACCGGGTTGGACGGTCGAGTGGGATGCTGCTCCAGTAGGAGAG…
>CK.1607.4
CCTCGAGCTCGAGCTGCTATTGCCTTCCGTCGATCTGCTGCTCAGCACCCCTGAGGCAAGCTGAGCCTTAGGTTAATTGTGCGTGTGCTCGTTGGCGACTGTTGGAATAGAGCTGATTCTAGAGGAGACCAGCCAGAGCTCGCCGACCAGGAGCCCGACGTCGAGGAGGAGTACGCAAGTGAAGGTACGCTTCAGGATATGGTTGATGGTGTGACTTGGCCTACCACCCTGCCACCGGGTTGGACGGTCGAGTGGGATGCTGCTCCAGTAGGAGAGGAGCAGGAGGAGTAGTGGGCTAGGCCTTGCCCTATTCCTCATTTTTCGACGATATCGATTATCCGCTGCAAATTTACCTTATGAACTTGTTTCAGTTACTTGAAAAACTCTGATTTATGTAAT…
>CK.1608.2
TGTAATTCTCTCTATCTTGGATCCGCACATGCCTCTTCCTCCTGACATAGACCTCTGCAAAAGTTCAGTGCATGAGATTGATAAAGTGCCTTTGGCTGTTTTGGATAATCATGCACCACAGCCATGCAACCCAGAAAATATTGCTGGGCGAGATGCATCTGAAACAACTATTCGTCCTGAAAATTTTGAACAGTGCAGCTTTCTGTTTGCTCCTGAAGAATTAAACCAATCTGAGTTGACTAGTCTTTATACCTTGAAAGGAAAAGGCCATGATGTAATAACTCAAACAAGTCTGAACCATGACATTCCTGAAGGCAGAAGTAAAGAGAAACTATCATCTGACCCTTTCCTGCTAGATAATGTTGTTGCAGCTGATTATTTTGATTCACAGGCTGATTA…
>CK.1608.3
TGTAATTCTCTCTATCTTGGATCCGCACATGCCTCTTCCTCCTGACATAGACCTCTGCAAAAGTTCAGTGCATGAGATTGATAAAGTGCCTTTGGCTGTTTTGGATAATCATGCACCACAGCCATGCAACCCAGAAAATATTGCTGGGCGAGATGCATCTGAAACAACTATTCGTCCTGAAAATTTTGAACAGTGCAGCTTTCTGTTTGCTCCTGAAGAATTAAACCAATCTGAGTTGACTAGTCTTTATACCTTGAAAGGAAAAGGCCATGATGTAATAACTCAAACAAGTCTGAACCATGACATTCCTGAAGGCAGAAGTAAAGAGAAACTATCATCTGACCCTTTCCTGCTAGATAATGTTGTTGCAGCTGATTATTTTGATTCACAGGCTGATTA…
>CK.1612.2
CGTTCCCGTCTCCTTCCTCTATTCGTGTTGTCCGTTCGCTGCCGCCGTCGCCTGGTTCGCATCGCATACAGCGCCTCAGTCCAGATCGATCCTCCCTCTTCCCAGATCGGGTCTAGTTGGACGGCAGCAGCCGCCGCCGCGGCATCTGTCATATTCACGCCGCGTGTGCTCTCTCTTTCTGTCTCCCTCTCTATCTGCGACGACTGGGTGTGATACCGCAGCCGCCGCCCTACGCTGGGTTCCCGAGCCTTCGCCGATCTCTTCTCCGGCGAAGAGCGCCCACCAGATCCGCCGCGCATCGATGTCTCCTTTGGCTCTTCTCCAAGCTCTCATCTTCATCCTGTGCTGCTCGCCTCTGGCTTCTGCTTCGTCGTCGGAGCTAACCCTTGCAGGAGCTGC…
>CK.1615.2
TGGTTCCTACAACTTTTTCGGCCTGGCCAACCGTGCTGTGCAGGAGAGCAGTGCAGAGGAGAGCGAGGAGGCGTGCGATTGCTTGCTTTGCTTCCGAGTTTCGACACGCGTGCCCAGGAATCGGTCGGATTCCCCAATCCCGTCACCATGGCCGCGCCGCCTTCTCCTTCGTCCCGCTCCCCGTCGAGCGAGGTTGCCGTCCACAGATTCAGCGGCACCTTGGATGTATCATCATCGCCCTCAAGGACCGAGTTGTTGAGCATGGTGAAGAAGCACTCACATTTGATTGGGTGGACGATTATTGGTGCCGAGGATGATGCATCAGATGTGGGAATGGATGATAAATTCTGGCATGAAATGCTTGACCTATTCTTTGTGCGTGGCAGGCAATCAAAAAGA…
>CK.1616.1
CGCGGCGTCCCCGGCCCCGACCACGGAGCGGGTGCGGGAGATCCGGTCATGGTGGCACCGGCCCCGAGCCCTAGCCCTGGAGGCGACGCAACATTAAGCCCCGGCCAAACCGGTGGGCGCGGTCCCGACGACGGGCTCGATCCCTGCGCAGGCGTGCCGGCCTTGCATGGCCCCGGCGAGGGCGGCCCCTGCGCGGACGCGGCCCCCGGCCTCAGCCCCGGTGGCGGCGCGCTGCCCCACCGGCCCCCTCGCAGATCCCATCAACCGCTTTGAAGCTCCGCTCTGTGACCCGCGCTGTCATCAACGTCGTCCTCCCCCCAGATCTCGTGCAGACCGTCTCGCCTGCCAATCCGGCGTCCACCGCCGAGGAGTACACGCACATGGTCGCGCTCTCCAGAC…
>CK.1618.2
TCCACTCCAATCCATGTACGTGATGGTGATGGAGGAGATCTCAGCAAAACAACAAGAATAAGCAGTAACAACAATAATCTAGCCTGCCTGTCCTTAGCGTAGTCATGCCATGGCGGGCGATGCGCTCATCGTCATCGTCACTAGCTTCCTCCTCGCGCTGCCGTCAGCGACGGCAATAGGCAAGGTCTGCGGCAACGCCGGCAACTACACGGCCAACGGCAGGTACCGGTCCAACCTCGACTCCCTCGCCGCGGCCCTCCCAGCCAACACGTCCTCGTCCCCTCAGCTCTTCGCCAACGCCACCGCCGGCCAGGCCCCCGACGCCGTGTACGCGCTCGCGCTCTGCCGCGGCGACCTGACCGGCAACCTCACCGGGTGCAGCGCCTGCGTGAACGGCTC…
>CK.1622.1
ACTCCATATCAATCATCCAGAAGGTCAAACTCTCCCCTGTTTCGACTTGGTTCCCTGCTCCTGCCCTGAAAGGAGTTGTCTTGGTTCCCTGCCCCTGCCCTGAAAGCAGCAGTTGGAGAGTCGAATCGTCCTTCTTCTCTCCGGCGGGAGGAGGCGGGCGGTGGGCGGTGGGCGGCGGCAGGACCGTGATGACGAGCAGCAGCAACAACGGCGGCCGGCCAGACGACGGCGGCGAGGTGGTCCTGGACCACGAGTACCAAGAGGAGTACGTGAGGAACTCGCGGGGGATGAGCCTCTTCGCATGCAGATGGCTGCCGGCAGTTGCAGGCAAGAGGGGGAGGGCTCCAGCTCCAAAGGCGCTCGTCTTCCTCTGCCACGGCTACGCCGTGGAGTGCAGCG…
>CK.1623.1
GGCTTCCGCGTTGCAAACATCGAGAACAGTATCGCCACATGGGAGAGCTGAGAGATGGAGTGTTGCGGCCACCATTGATCCGACCTCGCGCCACCGATAAGCAACCAGAGAGCGCCTGAGGTGAACCACGAGGGAGCTTTGCCCACTATCGAATGCACTATTGGTTCGTGGGCGGCAGTTCATGGACCGAATTCGTCGCCAGGGTGCGCGCAACGGGGCGGGCGGCACTGCATCGTCGATCGGCCGCGTCTTCGTCCCCTCGGCAGTGAAGTCACGAGGATTTGAAGAATCATCCTGGTACCTGGAATCTCAAGTGCCAGGCAAGTTGAGAAGTACAGGTGGTTCAAGAGGAGCCACACAACGAGGAGTTTGACTTGATCTAGGTGGTGTCTCCCAGTT…
>CK.1626.1
AAAGTCAGAAACACGATGAAAGGAGACTCCATCATCACGAGTGAGGCGGAGGAGTCGACCCTGCCCCTTCTTCTTCCTCTCCATGCCGCGCCTTCACAGGACTATGAACAATTTACTTGCAATGGATCTGTCGATATCAGAGGTTACCCAGCGTCCAAACGGCATACGGGGAACTGGAGAGCCTGCTACTCAATTCTTGGGGGTGAATTTTGTGGCGCTATGGCCTACTACGGAGTTGGGACAAACCTGGTGAGCTACTTGACCAAGGCGCAGAAGAAAAGCAATGTCGCTGCAGCGAGCAACATCGCTTCCTGGCAGGGAACATGCTACCTGACTGCCCTCCTCGGAGCTTTCCTGGCAGATTCATATCTGGGAAGGCACCGGACAATCGTGGTGTCC…
>CK.1627.3
TTCCATCAGGATCAGGTCTCTCCCTCTCCGACTCTATCTCTCCCTGCCAATACTCATCTACAAAAAGAGAGATTATATCCATCCTCTTTGTGCACTGATTTAATTATGATCCTTCTTTTCGTTTGTTCTTATGCCATTGTTTGGCCACCAGCGGTGGGGTATCGATCTGCTCTAGTTGGACGGCGGCATCCCTGATTCTACCCTGATCGATCCCATGGATGCCCAAGACGGCGATGAGAGACCGCTGATCATCCATCGCCTGCCACTACTCCAGGATGAAAGTACTTCCGAATTCACTAGCGACGGGACGGTTGATCTTCGCAATCAGCCTGCTCGGAAGCAGAGAACTGGGAAGTGGAAAGCATGCTTCTTCATCTTAGGTGCCGAGTTTGCTGAATG…
>CK.1632.1
CCTCCTTCCCTTCTTCCCCTCCCTTCCCGGCCGCCGCGGTGCGCGCCCGCCTCCTTCCGTCCGGAGGCAACTACTCGCTTCTCTCTACTCTCGGGGAAGCCTGAGCTGATTCCTCCTCGTGCTCTCTCGTGGGAAGCATGGCGGATGGGGGTATTGTGGTAGCCATTTGCCAATATGGTGGAGAATTCACTTCTGGCCCCAATGGTAATTTGACATACAAAGGAGGCGAGGCGCATGCTGTTGATGTTACTCGTGACATGCCACTGGAGAACTTCAAGGATGAGGTGTCCAAGGTGTTCCATGTTGACGTCACTGACATGTCATTGAAGTACTTCCTTCCGAATAATTACAGAACGCTAATCACAATATCATGTGATCGAGATTTACAAAGGATGGTTG…
>CK.1632.2
CCTCCTTCCCTTCTTCCCCTCCCTTCCCGGCCGCCGCGGTGCGCGCCCGCCTCCTTCCGTCCGGAGGCAACTACTCGCTTCTCTCTACTCTCGGGGAAGCCTGAGCTGATTCCTCCTCGTGCTCTCTCGTGGGAAGCATGGCGGATGGGGGTATTGTGGTAGCCATTTGCCAATATGGTGGAGAATTCACTTCTGGCCCCAATGGTAATTTGACATACAAAGGAGGCGAGGCGCATGCTGTTGATGTTACTCGTGACATGCCACTGGAGAACTTCAAGGATGAGGTGTCCAAGGTGTTCCATGTTGACGTCACTGACATGTCATTGAAGTACTTCCTTCCGAATAATTACAGAACGCTAATCACAATATCATGTGATCGAGATTTACAAAGGATGGTTG…
>CK.1633.2
GTGGTGCCGGTGCTCTCACACAGAGAGATGGACTCCACGGCCAGTCATGAGTGGCTGGCAGAACTGGTCGGGGAGCTCGACTCCATCGACGCAATGACCATGGAGCAGCTCGCCAAATCCCTCGCCGACGAGCTCTGGGATCAGCCTGCTACTACTACTCATCATCAAGAACAGCAGCAAGTAGAATTGTCGGATCAGCGGCAGCAACTCACGAAGACGACAGGATTCCCCTTTCTCGGAGACATGAGCCGCAGATCGTACGCCGAGGCTGACGAGGGCTTCCTCCCGACGACGGCGGCCATCAGCGCAGGCGGCAACGACAGCTTGTTCTCCTTCACCGGCGGCAAGTCGAAGCAGCTGAGCTTCGCTTCTCGAGAGCCGAAGCACGAAAGCAACGGC…
>CK.1635.3
TACGACCTTAACGACTAGAGTTCGAGTATTCTCGTCTCATCTGTGGAAGAGGAGAGAAGACTGAAGAGAAGGGAAGACATGGCCGTGACGGCGGAAGCGGCGGCAGAGATGGTGTTGGAGCGGCGGGCGTACGCGCGGGTGGGGCTCCTCGGCAACCCCAGCGACGTGTACGGCGGCAGGGCCCTGTCCTTCGCCATCGCCGACTTTTCCGCCACCGTCCACCTCCGCCCTTCGCCCGAGCTGCTCATCCAGCCGCATCCGCACCACGACCTCGTCGCCTTCCCCTCTCTCCCTCAACTCGTAAGCACTGCTCTAGTCCCTGCTCCTCCTTTCTTTAATTCCTATTGTCTCGATCCTCGTATCACCCTAGCTACCCGATCCGATTCTATAATCATCTGG…
>CK.1636.2
AGAGCGTGTTATAAATTGCAGGGTAGAAACATAGATTAATGATACATAAAATCAATTTCCATCTCTCATCCTATGAATTTGAGATAGCCTTATATTTAAACTTTGGAAAGTGGTGGAATATCAAATTCCAAACTAAATAACCTACTCTTTTAAGTAAATTCCAATTCCTTTAAAATGATGGGATCCAAATGGGCCTTAAGAGGATTTCCTAAACATCTGAAAAAGCATTTCAATTCATTAGTCATTCTGACTTTCTGGTGGCTGTGGAAACACTGGAACACTTGTGTCTTCGAAAAAGCTGCGCTGCGCCTTGCATTGCCCAGTTGATACAGGACATCAAGGACGATGCCAAGAACTGGTGTCTCGCAGGGGCTGCGGGATTGGTTGGCATCTGGCCTT…
>CK.1638.1
GAAACTCTTTGCCACCAACCTTCACAAAAACTCTCACATCCTCATTCCCCTTATTATCATGTAATGCTATCTTAAAAGACAAATAATTGAAAAGTAAAAAAAAAGGAACTCCACAAAAATAATGTAAACCAATAGTGATCATTACTAGTAGTAGGTCACACTTCACTGTGGCTCCAGTTCTGCCTACAACTCCTGGAAATGTTAGCATGCCTTTTGGTCTCTACTCCTTTAAAAGGAGAGTTTCGTGCGTCGTTAGACTTTTCATGCGTCGTACCACATGCTACCCTCCCCCCTGCTCGCTATAGCGAGACGGCCGTTCCCGCCCCCACCTCTAAGATTGTTGTCGTCCTTTACCGCCGCGCCCCTTTCCTCCCATGGAGTACGCACCCTCCTCGCTCG…
>CK.1639.1
CTCCTATCCCTAACGCAGCCGCCGCCGCCGCTCGGCTCTCCCTTGCCAATGCACACATGCACTCGCCGCCGCCGCTCGACTCTCCCCTCCCAATGGCACCCCGTCGCTCACCATCAAATGTTTCCTCCCCTACAAGTGCAAGATCGCCAATGAGGTGGTATAGCCATCCGCCACACCTGCCACTGTCCCTTTGCCATTTCTGGTCCTAGATCTGTGTTACCTGCATTTTTCTTTGCCACGGGATCGGGATGGTGGAGGAGCAGCTGGTGGGGATTAGCATCTTGCTTCAGATATCTATTCTCGTGCTCTCGTTCATGCTCAGATATTGATGGCGCTGTTGGTGGACCCACCTGACATCAAGAGGGAGATGTAGATGGAGATGCAGCCCGCACCACCACC…
>CK.1642.1
TGACGAGTGGGCCACCCAGGACCGCGTCTTCTTCAACCGTCCACGGAATTTGCGAGCAGCTCCGTGCCCGCCCCAAATCACGCGCCCCAACTACCGATCTCCTCTGGCCATGGTTCGGGGGTTCGGCCATATAAATGCGGCGCTTCCTTTACCATAGCTCACCAGGTCAGGAACCCCCTTCTTGTATCGCAACACCACCACCGTCTGGGCGCTGTGCTGTGTGCGCAGCCGCCACCGTCGATCCGCGCTTGGGGTGACCATCCGGCTGGGGCGTGCCATCTAGAAGCCCGGCGGGATCATCAGGAGCAGGTTCATCAGAGTCGTGGGCCGGGGAAGCCCACGGAATTTGTCGCCAGCGCCGTTGGTACACTGAATCGTAGTGAGGTCACGAGGATTTGA…
>CK.1642.2
TGACGAGTGGGCCACCCAGGACCGCGTCTTCTTCAACCGTCCACGGAATTTGCGAGCAGCTCCGTGCCCGCCCCAAATCACGCGCCCCAACTACCGATCTCCTCTGGCCATGGTTCGGGGGTTCGGCCATATAAATGCGGCGCTTCCTTTACCATAGCTCACCAGGTCAGGAACCCCCTTCTTGTATCGCAACACCACCACCGTCTGGGCGCTGTGCTGTGTGCGCAGCCGCCACCGTCGATCCGCGCTTGGGGTGACCATCCGGCTGGGGCGTGCCATCTAGAAGCCCGGCGGGATCATCAGGAGCAGGTTCATCAGAGTCGTGGGCCGGGGAAGCCCACGGAATTTGTCGCCAGCGCCGTTGGTACACTGAATCGTAGGAGAAGAACAGGTGGTTCA…
>CK.1642.3
TGACGAGTGGGCCACCCAGGACCGCGTCTTCTTCAACCGTCCACGGAATTTGCGAGCAGCTCCGTGCCCGCCCCAAATCACGCGCCCCAACTACCGATCTCCTCTGGCCATGGTTCGGGGGTTCGGCCATATAAATGCGGCGCTTCCTTTACCATAGCTCACCAGGTCAGGAACCCCCTTCTTGTATCGCAACACCACCACCGTCTGGGCGCTGTGCTGTGTGCGCAGCCGCCACCGTCGATCCGCGCTTGGGGTGACCATCCGGCTGGGGCGTGCCATCTAGAAGCCCGGCGGGATCATCAGGAGCAGGTTCATCAGAGTCGTGGGCCGGGGAAGCCCACGGAATTTGTCGCCAGCGCCGTTGGTACACTGAATCGTAGTGAGGTCACGAGGATTTGA…
>CK.1646.2
TAGACTGTGGTCAATCTTCCCCGCTAGTCCTTGTTCACCTTCTCCGGCGGCAGCCTCCAAACCACCCTCGCGCTCTACCACTCCGGTCGTGTAGCTCCCCAGCAGGCAACCACCATCGCGCACCCACCGGCCACCGCGTCTACATTTGCCAATCTCTGCTTGAAGCGTTCTGCCCACTCTTTCAACCGAGAAGTTCACTATTATCCTGCGCATGTTCCCTTTCCCCCTTTCGTCGTGGCACGCACGTTAGGAGTTCGACCGATTGCCGGAACGTCTTCCGCCGTCTTCTGCGCCATCGAAAGAGCGATGAGGTTTGTGGTGACGAAAGTTTGCAGCGGCGGAGGGAAGGCGCGGGCGGGTGCGCTCCATATAGCCGGCGCCGGCATTGGCATTGAGACG…
>CK.1649.2
GCACCAAGCCCCCAAATTGATGACGCAGTTGATCCCTTTTCTCTTTTCTTTCCTTGTACACTGTTTGGCTCTCCTCCACTAGACCTCAAATGCCTGCTCGTCAGCCCTAGGTGCGAGGTGAGACATCCCGAAAGAATCAAAGAGAAGAAACAGAATTGCCTGGCAAAAACACTAGTGAGGATGTGCTGTATCGTTTCCCTTTCCTGGTCACATAAAGGGCAACTGTGTGGGTGTTGCAGCCCCCTCTTCTCCCGATTATTAGCAGTACACACTTGTTTCTTATTGCTAGCCAAAGTAAGAATTTGCATTTTTGAGGAGCCCAAGACTTCCAAAGTCTTTTCCAGGTTCAAAAGTAATAGACCTCAGAAGAAGGCCTGATAGCAAGATTTGGAAGAAAAG…
>CK.1657.1
TATGGAGCCGTCCCGTGGCGCCGCTGGCGGCGCGCGGCGGTGGGGGGAGGCGGAGACCGAGGGCGATGCGGCGGAGGAAGGGAGACGAGCGGAGGACGGCGGCGAGGTGAGCCTACGGGAGTGGCTGGACCGACCAGGCCGGGCGGTGGAGGCGGCGGAGTGCTTGCACGTGTTCAGGCAGGTGGCGGAGGCGGTGGCCGTCGCGCACGCACCGGGGGTGGTCGTGGGCAGCGCGCGGCCGTCGTGCTTCGTCGTGTCGCCGCCCTTCGCGCGCGTCGCCTTCATCGAGTCCGCCTTCGGCTCCGATGCCTCGGGTTCGTGCTCGGGCTCCGACGCCGACCCAGATGCCTCGCCTCCGCGGCGAGGGGACGGCGCCGGACGCGGCGAGGAGCGCGCGGG…
>CK.166.1
CGCCCTACGCTTTCGCTCTCGTCGCACACCTCTTCCTGTCCTCCTGGCCTTGCTGCCCGATGGCCCATCTCTGTAGGCACGCAAACGCAACCCACCGCCGCGCCGGCGCCGCCGCCGGCCCTACTTCCTTACCCTTCCCTGGCCGTCTCCCGAAGTTCGCTGTCTCCGCTTTAACCATCCGTGGTCCCGTTCTTCTGCAGTAAGCGGGTGTTTCTGTGCCCACGCACTGGCGTCACGCGGACCCCACTGTTTGTAGGGTTACAAGGACGATACCCCAGGCCATCACAGTCGCATTATTCAGGAACAGGAAAGATGTCTACACGTTACCAGCACACATGTAAAGCATGTTAACTGCATTTCAGTTTCAGAGAAAGTCTACCCCAGACAACCACCATGTTA…
>CK.1662.2
CTCCAACCAGCACAACGAAGTCCCGCGCACGCAAAGAAGTCACGTCCAAACTGAAGGTGACAACATGGAGTCCGCGCCGTCAACGGCGGCGGTCATGGAGCGCGAGCGCCTCACGGCCGAGCTGGCCTTCGCGGAGGCCGACGCAGAGCCTAGCAGCTTCGTCGTCAAGATCCGGCGTCGGCTGCCGGACTTCGCGCGCAGCGTCAACCTCAAGTACGTCCGCCTCGGCCTGCGCTCTGGCGCCATCCCTGCGCCCTCCTCATGGGTCCCGCTCGCGCTCGCGCCGTCGCTCCTCGTCGCGGCGGCATACTCGCTCGTTGGCGCGGACAAGTTCTACTCACTCGACCTGCTCACCTGCATCGCGTGGCTCGCCGCGGCGGTGCTGCTGCTCACCGTGTA…
>CK.1665.2
GGACCAAGCAAAGGTAACCTCTTGTCAGTTGTCTCCCACTGCAGTACCCTCTCCAATCTATAAATTTCTTCACAATATCTTCTGCACCTCTCACACAAGACATCCTTACATTTTCTTGCTGATCACAGCTAGTAGGGAGCGAGAGTTACCTTGAAATCAAGGCAGTACGTACGAGTACGATCGACAATGTCGACGGTCACTTCTTGCACCTTTCTGAGCCTCGGGTCCCCAGTGCGGCCGGCAGTCTCCTCCGCGAGACCGGCGGCGGCGGCGGTGGCTTCCCGACGGAGGCCCCGGTCCCTTTCTGTGTGCTGCGAGGCCGGCCGGAAAGGGGATCACAACCCAAAGACGGATCTGCATCCATTTAACATCCCTGCCTTCGTCCAAGGATGACCTCAC…
>CK.1668.1
GCTCGCTCCTGAGCCATGGAGTTCCTGTGCGCTCCCTCTGCCCATCTCAATGGCCGACCGCACGGCTTCCATGGCGCACGCTCAGCTCCAGCTCGGCCTCCTTCCCCTAATCTCTCATCACCGCGCGCCCTCTGCTCCTCCCTACTGGCCAGCGCCCAGCGCTGCGCCTAGCTCCCTCCTCTCAAGCTCCCATGCCGCGCGCTGTGCTTCTTGCTCGCCATGGCCTCGCCAAAACCCCAGCCGATCTCCTGTTTCTCTCTCCCGCGGTCCCTGACTTCCCATCGCCGGAGCTCCCTGTCTCGTCTTTGGTACTCGCCTGGCCGCGCCCTTGCTTCCCAGTCCCAGCTCGGAGCTCCTAGCGCCGGCTCGGAGCTCCTAGCGCCGCGGCTTCCTCCTTCA…
>CK.1669.1
AAACACCCCTGCCCTCTCCATCTCGGCTCCTGGGCATCAGCCCCCACGCCAGAAGCTAGGGCACCGTCCCCTTGATGTTTCCCATGGTGCCTCTCCTGTATTTCTCTGGCCGTCAGCTACGGCGCTCGTCGTAGGCGCTGCCTGCCGTGCCCCTGTCCAGTTCTCCACGTCGTCACTGAGCTCGCCCCTGCCCAAGTCCGGTCGCCTCTGTTCCCTCCTCTCTGTGCGTCTGGTGGCAAGTCACCGTCGACCCTGCCATGGTGCTGGTTGCCGCAGCACCTGCGTCCTTGCTTCGCCAGTCCGCCTAGGTCCGACCATGGAGCTCGCCCAACTCCCTAGTCACCTCTGCTCGCCACTCTCTATCTCAGTTTGAGCAGCAGCACGCTAGGGCAGACCTAT…
>CK.1671.1
TTGGTTTCCTCCTCTATCTCTCGTCTCCCTCCGACCGAATTAAAACGCTCGACCTGCCAAGCCGGACTGAACCCTAGGCCCCGATCCGGCGTCTCGCCGTGCTGCTTGGATTTGATCGGGCGGGGTTGGGGTCGTATCGGCGGCGGGATGACCATCCCGAGCGCGGAGGGGTTCCTCCAGGCGTCGAGCTGCCTCCCGTGCACGGCGACGGAGGAGCGGGAGGTCGTTGACGCGCTTACCAAGGAGGCCGAGAAGAATGTCAAGCACGGCGATCTCCGCTATCTCGTCTCGCAGAGCTGGTGGATGGAGTGGCAAGGATATGTGGGTCTAGTCAATTATGGAGAAAGTGGCACCGAGCAGTTTCCTCAGGCCACAAATAGACCTGGAGAGATTGATAAC…
>CK.1673.1
TATTACTGTAGCATTTGTAGGGCTACAATTCGCCCCCTTCCCGCACAACGCATCCCCCTTCCTCCTCCCCGTCGATGGTGTTGTCTTCTCTCTCACCCTAGGACAAGGGAGACACTATCGCTCCTCTGCCAACGATGTCGAGTGCTCCCCCACACGTACGGAGTTGTTCCAAAGACTCCTGTACTTCCCCTGCAAGCCTCGGCGGTGACCATCATCGATCTATGGACCTCGGTGAGTGGAGGTCACGGATCTACTCCACCGGTGTCGACGAGGTTTGTTTCCCCGTCCTGGAGAAGCGACGACGCAATAGATCTTCGTGCACTGCAGAGTCGTCTCCCCCAAGCCGCAAAGGAATCACTCCACTCCATCCTCGTTCTTTGAATCGATCTGGTGTGGATC…
>CK.1673.2
TATTACTGTAGCATTTGTAGGGCTACAATTCGCCCCCTTCCCGCACAACGCATCCCCCTTCCTCCTCCCCGTCGATGGTGTTGTCTTCTCTCTCACCCTAGGACAAGGGAGACACTATCGCTCCTCTGCCAACGATGTCGAGTGCTCCCCCACACGTACGGAGTTGTTCCAAAGACTCCTGTACTTCCCCTGCAAGCCTCGGCGGTGACCATCATCGATCTATGGACCTCGGTGAGTGGAGGTCACGGATCTACTCCACCGGTGTCGACGAGGTTTGTTTCCCCGTCCTGGAGAAGCGACGACGCAATAGATCTTCGTGCACTGCAGAGTCGTCTCCCCCAAGCCGCAAAGGAATCACTCCACTCCATCCTCGTTCTTTGAATCGATCTGATTGAAGAG…
>CK.1673.4
TATTACTGTAGCATTTGTAGGGCTACAATTCGCCCCCTTCCCGCACAACGCATCCCCCTTCCTCCTCCCCGTCGATGGTGTTGTCTTCTCTCTCACCCTAGGACAAGGGAGACACTATCGCTCCTCTGCCAACGATGTCGAGTGCTCCCCCACACGTACGGAGTTGTTCCAAAGACTCCTGTACTTCCCCTGCAAGCCTCGGCGGTGACCATCATCGATCTATGGACCTCGGTGAGTGGAGGTCACGGATCTACTCCACCGGTGTCGACGAGGTTTGTTTCCCCGTCCTGGAGAAGCGACGACGCAATAGATCTTCGTGCACTGCAGAGTCGTCTCCCCCAAGCCGCAAAGGAATCACTCCACTCCATCCTCGTTCTTTGAATCGATCTGGTGTGGATC…
>CK.1673.5
TATTACTGTAGCATTTGTAGGGCTACAATTCGCCCCCTTCCCGCACAACGCATCCCCCTTCCTCCTCCCCGTCGATGGTGTTGTCTTCTCTCTCACCCTAGGACAAGGGAGACACTATCGCTCCTCTGCCAACGATGTCGAGTGCTCCCCCACACGTACGGAGTTGTTCCAAAGACTCCTGTACTTCCCCTGCAAGCCTCGGCGGTGACCATCATCGATCTATGGACCTCGGTGAGTGGAGGTCACGGATCTACTCCACCGGTGTCGACGAGGTTTGTTTCCCCGTCCTGGAGAAGCGACGACGCAATAGATCTTCGTGCACTGCAGAGTCGTCTCCCCCAAGCCGCAAAGGAATCACTCCACTCCATCCTCGTTCTTTGAATCGATCTGGTGTGGATC…
>CK.1673.6
TATTACTGTAGCATTTGTAGGGCTACAATTCGCCCCCTTCCCGCACAACGCATCCCCCTTCCTCCTCCCCGTCGATGGTGTTGTCTTCTCTCTCACCCTAGGACAAGGGAGACACTATCGCTCCTCTGCCAACGATGTCGAGTGCTCCCCCACACGTACGGAGTTGTTCCAAAGACTCCTGTACTTCCCCTGCAAGCCTCGGCGGTGACCATCATCGATCTATGGACCTCGGTGAGTGGAGGTCACGGATCTACTCCACCGGTGTCGACGAGGTTTGTTTCCCCGTCCTGGAGAAGCGACGACGCAATAGATCTTCGTGCACTGCAGAGTCGTCTCCCCCAAGCCGCAAAGGAATCACTCCACTCCATCCTCGTTCTTTGAATCGATCTGGTAAACCTT…
>CK.1673.7
TATTACTGTAGCATTTGTAGGGCTACAATTCGCCCCCTTCCCGCACAACGCATCCCCCTTCCTCCTCCCCGTCGATGGTGTTGTCTTCTCTCTCACCCTAGGACAAGGGAGACACTATCGCTCCTCTGCCAACGATGTCGAGTGCTCCCCCACACGTACGGAGTTGTTCCAAAGACTCCTGTACTTCCCCTGCAAGCCTCGGCGGTGACCATCATCGATCTATGGACCTCGGTGAGTGGAGGTCACGGATCTACTCCACCGGTGTCGACGAGGTTTGTTTCCCCGTCCTGGAGAAGCGACGACGCAATAGATCTTCGTGCACTGCAGAGTCGTCTCCCCCAAGCCGCAAAGGAATCACTCCACTCCATCCTCGTTCTTTGAATCGATCTGGTAAACCTT…
>CK.1673.8
TATTACTGTAGCATTTGTAGGGCTACAATTCGCCCCCTTCCCGCACAACGCATCCCCCTTCCTCCTCCCCGTCGATGGTGTTGTCTTCTCTCTCACCCTAGGACAAGGGAGACACTATCGCTCCTCTGCCAACGATGTCGAGTGCTCCCCCACACGTACGGAGTTGTTCCAAAGACTCCTGTACTTCCCCTGCAAGCCTCGGCGGTGACCATCATCGATCTATGGACCTCGGTGAGTGGAGGTCACGGATCTACTCCACCGGTGTCGACGAGGTTTGTTTCCCCGTCCTGGAGAAGCGACGACGCAATAGATCTTCGTGCACTGCAGAGTCGTCTCCCCCAAGCCGCAAAGGAATCACTCCACTCCATCCTCGTTCTTTGAATCGATCTGGTGTGGATC…
>CK.1673.9
GTAAACCTTGGCCTTTCCCCCAAATCTTCCCGCTGTCCTTCCACCCCCTCGCCTCCATAACCCCACCCACTGTACTGCTTTTGTTTCACTTGCTTTCTGTTGAATCCATGCTACATTTGACTGTGAATTCAGGAAATCATTAAGTATAATCGAAGTCCCGTTGATTTCTGGTTTTGTAGGACATTATGATCTGTTTTCTTGATGGTACATAAACTGAGTTTTTATAGTTGTTAGATGCTTGTTGTATTCGTTTGTTTAGTTCAGACTGCAGAGGTTCAACAACAGCAGGCTTAGGGTATGTGTTGATCTTAACTCCATTTTCATTAGCCCATTAGAAGCAATGTGTTATTTTTTGGTTACATTATTATCTTTTGGCCGTGAATGGCACCAATACATAAT…
>CK.1674.2
TTAATATATTTAAGGCGCAGTTCCCCTGCGCTTTCGAGAAAAAAAAACATAAGTTTATTATATAGGATGTTTCAATACAATCAATTTTGTTGTTATTGTTACAGAGTAATTCACTACTGCGGTTTGGTATTGGGCCCTTGTAGTAGCATATAACCTAGTTCACTGTTTCTTTATACAGTTGGAGCAAAGGTAAATCACAGGTCATCGTTGGAACAGTATGCCCCACCTTCCACATACCCCAGACACCCCGGCTGCCCTGCACCTTTCTCACGCTCACATTTGCATTTTTTCTGTTAATTATGCAGGTGGCATTTGGAATGGGAATCAACAAACCAGATGTTCGATTTGTTATTCATCACAGCCTTAGCAAGTCTATGGAGACATACTACCAGGAGAGTG…
>CK.1674.4
GACAAATTAAAACATTACTCGATCGCCAAGAGGAGTTGTATGAACGCCAGGCACAGTTGAAGGCTTTGCTCGAAGCATCTAAATTGACCAGAAATACAACAATTAACACATCTTCAGTTGCTCCGGAAGATTGGTCTGGGAGCTTCCCATGGGATCTGGAGGCTGACGATACCAGGTTCAATATATTTGGCATTTCCTCCTACCGATCAAATCAACGAGAAATAATTAATGCAGTCATGAGTGGAAGAGATGTTCTGGTCATAATGGCAGCTGGTGGAGGGAAGAGTCTATGTTACCAGCTCCCAGCTGTACTTCGTGATGGAATTGCACTGGTTGTCAGTCCTTTACTTTCCCTTATTCAGGACCAGGTCATGGGACTGTCAGCTTTAGGTATACCAG…
>CK.1678.1
CCTTTGGAAACCTCTAGTCCTCACGCTAGCTCTCTGGAAGTCCAAAACGCTCGGCTCTCAATACTCCTTCCTCCGCGTCATCTCCCTCTCCTCCTCCCCAACGCTGGTGCAGCAGCTGCCAAACACCCGGTAAAGTCTGGACATCGATCGAGCCCTTCTCTTGCTATGCGCTTGGTGTCCTCAGTGCTTGCCTTGACACTCGCACGCGTAGCTCCTTCCATCAGGCAAGCTCGGTGGCTAGTTCCTCCATCAGCTCGGCACTGCCCTCAGGTGCTCGCGGTAAACTCCTTCACGCCGTGGCGGCTCCCTGGGCGTCGTTCCCCAGCCACCTCGCCGGTGTTCTCGCCTTGGCTGTGCTCGTCGAGTCCTCTGCCGATGTTTTCAATCAGCCACGCCAAC…
>CK.1679.3
CCACCAACCCGGGCTCCTCCATTGAACCGCCGTCTCCTCCATTCCTGGCTTCCCCTCCATTGAACCGCCACCAGTCTCTTCCATTGAACCGCGGTCGTAAGACGCCTCACCCAACACCGCGCCCACCACCCCAAACGACGCCTACATTCCTGACTTCCCCTCCTACGCGCAGACGCCGTCCCACCGCCGGGATGCCGCCGGCGATCCCAAGCCTGGTCCACCCGTCCCGTGTGCGGATTCTCCACCCGGGCGGAAGCCATATTCACGGGCCGGTGGTGTACTGGATGCTGCGGGACCAACGTCTCGCGGACAACTGGGCCCTCCTCCACGCGGCCGAACTCGCCGCTGCGTCCACCCCCGCGGCGCCGCTCGCCATCGCTTTCACGCTATTCCCACGGC…
>CK.1680.3
CAAATTTCCATACCAAACCAGCCCGTAGGCTCTAGGGCGCAGTCAGGTGGAGGGATTTTTCCCCTTTTGCGGCTTCCTGAACTCCATCTTGCCACTGCCACGAGCCCACGACGCCCGCAGCCGCAGCGAACCAGAGAGGAGAGCGGGAGATGAAGGGCGTCGGGGGCGGCGCGGCCTCCCCGGGGGACTATGTCTACTTCAAATCTGTCGTCCCGCTCCACAAGATCTCCATTGGGTCAAAACTGTGGAGGTACTATGACTTTGGACCCAAGGTTGTGCCACCTCTTGTTTGTATCCCAGGAATTGCAGGAACGGCTGATGTATACTATAAACAGATTATGTCCCTTTGTATGAAGGGTTATCGAGTAATATCTATTGACGTTCCTCAAGTTTGGAATC…
>CK.1681.1
TCCCTCGCCTTATCTCTCCACCGCTTTCTCTCTTCCATCTGATATGCCGCGTCGCTGTATTCTGGAAAGCAAAAGAAAATCCCACCGCTGTTCTTGTGTTGAAATTCCTGCCGTCTCTTCTTATCTGCTGCTAGGATTTTTACCGTCGTCATTCTCCCAGCTGAGCTCTCTCTCTGCTCTTTCTCGCATCCAGCCATGGCGCCCCTGTTCTTCTCTTTTCCAGTCCGGCCAGCTGAGCGCTCCTTCTCCCACCCATGGAGCTCCCGGCCGTGCAGCTCGCCCAATCCCTAGCCCGACCGGAGCTCCCTACAACTCGAGTTCCCATCTCCCTGTATCTCCCATGGGAGAGCGTCCTGCCGAGGTCTCTCCATGGCCGGCGCTCGGACTGTGTTATTTCTT…
>CK.1684.1
TTTATCCTCCCGTCGTTGATTTATTTTTCTGAAATCTGAACCGCGTCTGCTCTCTCTCTGCTTCGTCTCCCTCCCGGCGCCCTGCGTCTCCTACGGCGCGCACCCCTCCCCTGCACGCTCCATCTCTCACGCGCTGCCGCCCTAGTTCCTGATCCCTGGCCACCGTGGAGCTTCCCCATCGCCCCTGGCTCGGATCCAGCGCCCGAGCGACCTACCTTCGGCTTCTGCGCGCCGGATTTGGAGCTCCAGCCATGGCGCTTCGCTTCCCCCAGCAGCACTCTCCTCCTCTACTCCAACCATAGCCGCGCCCCTCAGCTCACCCTCCAGCGTCGTGACTTCCAGCGCTCGGCCTCCAGCTCCTACGCGCGCAGGAGCCTTATCCTCCATGCGCCGTCGCCC…
>CK.1685.2
GCGTGCTAGTGCCTCCGTCAAGTGACAAGGCGTGGCCGCAAGTCGCGCACGAGTCGTGGCGACGGCATCCAAGCAAGGAAAAGAAATAAAGCGGAAAACTTTAAACGGGTACGCAGGAGATCCAGCGAAATGGCGGCGCCGCCGCCGTCATATCCAGCGGCCTTGAAGCCGGAGATCGGCCCTGACGGCCTCGCTCGAGATTCTCCCGTAATCGCCTACACCGAGAAGGTCATTTTGGAGGAGCAGCTGCAGCTGAAGAAATACATTCAGGAGAACTATTCCAAAATTCGTGATGTAGAAAAGGAGTTAGAGAGTCTTACTTTAGAAATGAAACTGACAGCTGGACCAAAGAAAGCAGCACTAGAGCATCTGAGGAAGAAGATTGAAATATCAACAGAG…
>CK.1685.3
GCGTGCTAGTGCCTCCGTCAAGTGACAAGGCGTGGCCGCAAGTCGCGCACGAGTCGTGGCGACGGCATCCAAGCAAGGAAAAGAAATAAAGCGGAAAACTTTAAACGGGTACGCAGGAGATCCAGCGAAATGGCGGCGCCGCCGCCGTCATATCCAGCGGCCTTGAAGCCGGAGATCGGCCCTGACGGCCTCGCTCGAGATTCTCCCGTAATCGCCTACACCGAGAAGGTCATTTTGGAGGAGCAGCTGCAGCTGAAGAAATACATTCAGGAGAACTATTCCAAAATTCGTGATGTAGAAAAGGAGTTAGAGAGTCTTACTTTAGAAATGAAACTGACAGCTGGACCAAAGAAAGCAGCACTAGAGCATCTGAGGAAGAAGATTGAAATATCAACAGAG…
>CK.1686.1
CCCTAATCGCCATTGGAATTGACGCTGTTGGTGAGAGAGAAGTGGAGCGCGAGAGCAGTGTCTGGTGCGGACGACGAGCGTGTGTGCGCATGGGCGGAATTCGAGGTTGCGTGCCTCAGTGACTCACCGTATTGCTGGGGAGACATCATCCGGGGTCTCAAGGACGGCGGACCGACAAATCGACATTGCCGCTGGGCCACCGTCACTCCATCCCGGGGCGGCCTGTACGAGCCTGGGCGCTGGTGAGGAAGCAGCAAATTTTTGTTGCTTTTGTTCCAAGGTGGTGCCTAAGGAAGAAAACCAGGACTGAAGCCCCGGGAGGAAGTGTCCTCCTTTAAAAACTTTTTTACTGTTAATCGAAAGGGGTTTTTGCCTCCCGAGTATGTAATAATATTACTC…
>CK.1694.1
TTTGCCTCGACCATGCGGTCTCCACTCTTTCCCTCTTCTTCTCGATCTCTAGTGAGAGCACCATGTGACCTCTCGCTGGCATACGCACTCCCCTCTAGGTGAATGTGCTTCCATCAAGGGGCCCCGTGGCGGTGTTGTGGAATCTTGTGGCAGTGTCCTGGTCGTCAGAGATGGCCCTCTTCTCTATCCTTATCGTCGATGATGAACAAGTCTTAGAATGGAGTGGGCACTTGGATGTTGGTCTGACGACGACTTTACTTGAAACAAATACTTTCGTTCCATGACCAATCGTTCTGGCCTGTCGTGGTTATATATAATTGAGTTTGCCGGTGTACCTACCAAATCCATTGTTTACTACTCGGCAACGAGTACCTTATGGCAAGATAAGCATCAGTACGT…
>CK.1695.2
TACCAAACCCTAGCAACCACAAAATACAAAGGACTCAAACTCCTATTTAGCGCCTTAGTAAATAGAAATCTCCCAATCAAACCCATAACACCGATAGATCTTAACGGACATCGCTGACCAATGAGGCTCCACCCCATGATCCAACAAACATACAAGGAGGAGGGGCAAGATCAAGATGGAGGGGCTCAACTCCTAGGCCCATCCCCTATCTCTTCTGCCAATACGACTACCATCCACCTAAATCCTGAAGGTACCTTCGGACATGGACCTTTCGAACTTGAGTCAAAATCACTGTATGAAGAAACACAAGGGGAACGAAGGATGGAACAGAGCCGAAGCTGTGCGCAAGGGAGCTTCGGCATGATGACAGGAAAAGGAAACCGACTTAAAGAGGAAAAG…
>CK.1699.3
TATACACCTCGTCAGCCTGCCGGTCGTTGCTACTTAGAGGGTGTACCAACTTCCGGGCAGGCATCTGCATCCAAAGGGCGCTCGATTCTCTAGCTAGCTAGGATCTAGCAACACAAACCCGTCTGTCCATATATTATGGGTTGGTAACAATTAATTAGACTGAAGAAGATCATCTAACGAGGATGGACGCAAAGAAACCATACATGCTGGCTATTACTACAGTAGCAATCTACACCGGCATGTACGTGGTCTCAAAGGCTGCCTTCAACCAGGGAATGAACAGCTTCGTCTTCGTCTTCTACCGCCAGGCTGCTGCATCGCTTCTCCTCCTGCCCATCGCACTTGTTCTAGAAAGGAAAAATGTGCGATCCATGTCCTCTGGGTTGATCCTGAAGTTGT…
>CK.1699.4
TATACACCTCGTCAGCCTGCCGGTCGTTGCTACTTAGAGGGTGTACCAACTTCCGGGCAGGCATCTGCATCCAAAGGGCGCTCGATTCTCTAGCTAGCTAGGATCTAGCAACACAAACCCGTCTGTCCATATATTATGGGTTGGTAACAATTAATTAGACTGAAGAAGATCATCTAACGAGGATGGACGCAAAGAAACCATACATGCTGGCTATTACTACAGTAGCAATCTACACCGGCATGTACGTGGTCTCAAAGGCTGCCTTCAACCAGGGAATGAACAGCTTCGTCTTCGTCTTCTACCGCCAGGCTGCTGCATCGCTTCTCCTCCTGCCCATCGCACTTGTTCTAGAAAGGAAAAATGTGCGATCCATGTCCTCTGGGTTGATCCTGAAGTTGT…
>CK.1702.2
CCTCCTTCGTCCTTCCCCTACCCGCTCCGGCACGACCCCAAGCGCCCCCTCGGCCCCGCAGGACCATCGACATCGAAGAATCCCAAGAGCCCAAATCGCATGGCCATGGCGCCGGAGCCCTTCTTCACTCCGCCGCCCGCGCCGCGGCACCTCGCCGAGCTCCGCATCGACCCCGCGCATCACGCTGTTGCCTTCTCCGCGCCCTGCGCCGCCGACGCGAGGCGCAAGCGCCGCTGCCTCCTCCCGGCCTCCTCCGTGCGCAAGAGGATACTCCTCGAGCTTCCCCCCTTTGACACCACGCCGAACACCCCGTCAACTCCGCCGACGCCCCCGCCCCCGCCCATCTCACCGATGGTGCCGCGCGCCGCGTTCTCGTTCGAGCCGGGACTCCGCCCGCGC…
>CK.1704.1
CCGCACGCACGGACGCGCCCTCCCAGATCTCCCGCCTCCGGCAAACAAAATGCCCCCACTCTCACCGCCCGCATCGCTGACCCCCGCTGCTGGCGGTCGGCGACGGTGGAAGTGCCGCCTCAGTCCCACTATCGCACGTGACCGCTGCTACACTCGCTCCTTCCGCTCCGCGGGGCTCCGCCCGGCGGCCATTCCGCTCCCCGATGGCGCCGTCGTACACCTGTGGCTCCCGCCTCCTGCCGCCGACCCCGCCAAGCCCCTATACCCTGTTCTGCTTCTCCACGGCTTCGGCGCACAAGCCACCTGGCAGTGGGCGCCCTTCCTCGGCCCGCTCCTCGCTGCCGGTCTGGCCCCCTATGTCCCGGACCTCGTCTTCTTTGGCGCCTCATCCTCCCCCGC…
>CK.1705.3
GGCGTTCAATCACTAGCGCGGTTATGCTCTGAGCTAAACCCTTGTAGCAGAGCGAACGAGGAAAAGTTCTCCGTTTCCACTTTCCTCCTTTCTCCACGCCCCGAACCTGCAGAAATCACCCTTTCCACCCCACCCCCCGCCGCTCGGATCCCCAGGCCAGCACGGCCTCCCCTCCTCCCCGGCCCGGTCCAGCGGGTTGCATGGTCCGCGGCCGCCGCTTGTGAGCCCGATCGATGGCCACGACGGAGGCGCGCCGCCTCGCGGTCGTGCCGCAGCTAGATATCGAGCAGATACTGAAGGAAGCTCAACACCGATGGTTACGCCCTGCTGAAATATGTGAAATACTGAAAAACTACAGGAATTTCCGTATTGCTCCAGAACCACCAAACAGACCACCAA…
>CK.1705.4
GGCGTTCAATCACTAGCGCGGTTATGCTCTGAGCTAAACCCTTGTAGCAGAGCGAACGAGGAAAAGTTCTCCGTTTCCACTTTCCTCCTTTCTCCACGCCCCGAACCTGCAGAAATCACCCTTTCCACCCCACCCCCCGCCGCTCGGATCCCCAGGCCAGCACGGCCTCCCCTCCTCCCCGGCCCGGTCCAGCGGGTTGCATGGTCCGCGGCCGCCGCTTGTGAGCCCGATCGATGGCCACGACGGAGGCGCGCCGCCTCGCGGTCGTGCCGCAGCTAGATATCGAGCAGATACTGAAGGAAGCTCAACACCGATGGTTACGCCCTGCTGAAATATGTGAAATACTGAAAAACTACAGGAATTTCCGTATTGCTCCAGAACCACCAAACAGACCACCAA…
>CK.1708.1
AGGACCCAGCGATCAGGAGCTGACTGTTTTGTCCTCCAGCAATCGGCCATGTCGTCCCTGGTCAGGTCGTTCGGGTCTCTCTACTCCCAGAAGCTCCGCTCCACCACCCGTCTCGGATCCGCGACGGCGGCGCCACCGCGTTTCCAGGCGTTGGTCCGATCGGGATTCTCGGGCTCCAGCCACGGGGGAGACGTGAGACGTCCGCCGGCTCGGCCGAGCCAGCATCAGTCTCAGGACAAGGAGCGGACGCCTTTCTTCATCTTGGCAAGGCTGGCCGTCGGTTCTATTCTTGCTGCTGCAGCGCCAATGCTGCATTCCAGATGGGCGTCGTTCCTGCTGATTCAGAGTAGAGCAAAGAGCCCTGTACCGCGCGCCGCGAAACTCTGCACCGATGCAAAA…
>CK.1708.3
AGGACCCAGCGATCAGGAGCTGACTGTTTTGTCCTCCAGCAATCGGCCATGTCGTCCCTGGTCAGGTCGTTCGGGTCTCTCTACTCCCAGAAGCTCCGCTCCACCACCCGTCTCGGATCCGCGACGGCGGCGCCACCGCGTTTCCAGGCGTTGGTCCGATCGGGATTCTCGGGCTCCAGCCACGGGGGAGACGTGAGACGTCCGCCGGCTCGGCCGAGCCAGCATCAGTCTCAGGACAAGGAGCGGACGCCTTTCTTCATCTTGTGATTGCTCGACTGTTCTGTCCGTTGTACAGTTATTAGTGGGTCCCGGTGCGGCTCCTAATTCCTCTGCTGCACTGCAGGGCAAGGCTGGCCGTCGGTTCTATTCTTGCTGCTGCAGCGCCAATGCTGCATTCCA…
>CK.1708.4
AGGACCCAGCGATCAGGAGCTGACTGTTTTGTCCTCCAGCAATCGGCCATGTCGTCCCTGGTCAGGTCGTTCGGGTCTCTCTACTCCCAGAAGCTCCGCTCCACCACCCGTCTCGGATCCGCGACGGCGGCGCCACCGCGTTTCCAGGCGTTGGTCCGATCGGGATTCTCGGGCTCCAGCCACGGGGGAGACGTGAGACGTCCGCCGGCTCGGCCGAGCCAGCATCAGTCTCAGGACAAGGAGCGGACGCCTTTCTTCATCTTGTGATTGCTCGACTGTTCTGTCCGTTGTACAGTTATTAGTGGGTCCCGGTGCGGCTCCTAATTCCTCTGCTGCACTGCAGGGCAAGGCTGGCCGTCGGTTCTATTCTTGCTGCTGCAGCGCCAATGCTGCATTCCA…
>CK.1708.5
CCTCCAGCAATCGGCCATGTCGTCCCTGGTCAGGTCGTTCGGGTCTCTCTACTCCCAGAAGCTCCGCTCCACCACCCGTCTCGGATCCGCGACGGCGGCGCCACCGCGTTTCCAGGCGTTGGTCCGATCGGGATTCTCGGGCTCCAGCCACGGGGGAGACGTGAGACGTCCGCCGGCTCGGCCGAGCCAGCATCAGTCTCAGGACAAGGAGCGGACGCCTTTCTTCATCTTGTGATTGCTCGACTGTTCTGTCCGTTGTACAGTTATTAGTGGGTCCCGGTGCGGCTCCTAATTCCTCTGCTGCACTGCAGGGCAAGGCTGGCCGTCGGTTCTATTCTTGCTGCTGCAGCGCCAATGCTGCATTCCAGATGGGCGTCGTTCCTGCTGATTCAGAGTAGA…
>CK.1708.6
CCTCCAGCAATCGGCCATGTCGTCCCTGGTCAGGTCGTTCGGGTCTCTCTACTCCCAGAAGCTCCGCTCCACCACCCGTCTCGGATCCGCGACGGCGGCGCCACCGCGTTTCCAGGCGTTGGTCCGATCGGGATTCTCGGGCTCCAGCCACGGGGGAGACGTGAGACGTCCGCCGGCTCGGCCGAGCCAGCATCAGTCTCAGGACAAGGAGCGGACGCCTTTCTTCATCTTGGCAAGGCTGGCCGTCGGTTCTATTCTTGCTGCTGCAGCGCCAATGCTGCATTCCAGATGGGCGTCGTTCCTGCTGATTCAGAGTGAGGTGGATATGGTGAAAGACACGGCGGAGGTAGTGGCGGAGGCCGTCGAGGACGCGGCCACCGTCGCAGAGAAGGTGTCGTC…
>CK.1708.7
CCTCCAGCAATCGGCCATGTCGTCCCTGGTCAGGTCGTTCGGGTCTCTCTACTCCCAGAAGCTCCGCTCCACCACCCGTCTCGGATCCGCGACGGCGGCGCCACCGCGTTTCCAGGCGTTGGTCCGATCGGGATTCTCGGGCTCCAGCCACGGGGGAGACGTGAGACGTCCGCCGGCTCGGCCGAGCCAGCATCAGTCTCAGGACAAGGAGCGGACGCCTTTCTTCATCTTGGCAAGGCTGGCCGTCGGTTCTATTCTTGCTGCTGCAGCGCCAATGCTGCATTCCAGATGGGCGTCGTTCCTGCTGATTCAGAGTAGAGCAAAGAGCCCTGTACCGCGCGCCGCGAAACTCTGCACCGATGCAAAATTTAACTCTGCGCCGATGCCATCAGGTGAGGT…
>CK.1713.2
CAGGGCATGAGGGAGTTCGTCGTCGACATGATCACGCCACACCATTGTTGAGACCCTCAACGGCAAACTAGGGCGGTCAACGGTGCTCGCCTCTGGTGAGTCGCATCTTCACCAGGCGGGTGGGAGACTGGAGTCCAAGAAGTGCTCACCGGAGCCTAGGAGCCATGGCGCAGCCGCATCATCACGTGGACAAGGGTGCACACGCCGTCATTCTTCGGTCAAAAACAGGTACCACAGGAGGAGGCGCACGAAAGATGTTGTGATGAGTTTGTGAGTGGTATAGGTCGTCGTCTCCCAGTCAACTTTATGGTTGTTGGATCGTTGTCTGCATATGATATAATTATTTAGCTATTTTGTACATCACTTCTATTATATAGTAAAGATGTGACATTCGTTTCT…
>CK.1717.3
AGTCCACAACCCAATTGTCGTCGGCCACTGCTCTTCCACTTGCAGTCTTCCGTCGCCCTCGCCCCTCGCCCAGGCACAGCCGCACAGCAAGCATAGCCGCCACCGCCAGTCGCCACTGCTCAGCTCGGCGCTCCATGGCGTGCCCCCAAATTCCGTGACGGCGTGACTCGTCTTCCTCCTTTCCTCTCTGCCGGGCTGCACGTGCAGACCACGGACGAACACACTGCCCCCAAGGCCCCAATCCAGATAAACTCCAGTGCGCTTGGTTGGTGAGGATAAATAAACAGGAAGAACCAGATGCCAAACGGATAGCAAAGAGGATTCTAGAATACGTCGGGAATCAAGTTGCCACAAGCCACGACAACTTCCGCAGTCATAGTAATTAACCCCCAACAAAAT…
>CK.1724.1
CGATCTCAACCACCAGGCGAAAATCTCGGGTTCGCTCCGGTCGAGCATATCGAACTCCGCGCTATATAGTCTGGGATCCGCGACTGTCTCACCCATCTGGCCGGAGCATTACAAGCACCAAGTACCGTTGTGAGGTTGCTGTTTACGCCTTGGAAGGAAAGAAAGTCGTCGCGCCCCTCGCCTTGCCTCCATTGCCGCTCGGTGCTCGTCGTGGGGTTGGGGTGCATGGTTATCGAGCGTAGATCACGTACCGCCTGGCCCTTGGTCGCCAGAGTCGACGGTATCCTGTGGATTGCTCACCGGAGACCCGGGTTCGTCGCGGGTTGCACCTTGCCGGGGCCGGGGCCTCTTTGCCACTAAATCTGCAGCGAGGTTACAAAAATCTTGAAGACCAAGCTG…
>CK.1727.3
TTTTGACTGGCCGATTCGTAATTCAACAACTAGCTGCATCGTCTTCTCCACCGACCTTGCCGCCGTCGCCCCGCCGCTCCATCCGGTAAGACATGGAGGAGTACCTGGAGAGCATGAAATCTCTCCGCTCCTACATGAACGATCTGGAGGACGACGCCGCGAAGCGGTCTGTCGAGGAGCAGCAGCAGCGTACAGCCATCGACGCTCACGACAGCGATGTCGCGCTAGTGATGGCGCAAGCAAAGCAGGCGAGCGAGGAGGCCGAGCGGCTGGCCACAGCGAGGGCTAAGGTAGGCATGCAGATGGCCGAGAAGCAGGGAAGGATTGCCACGCTGGACATCGAGTGCGCCACACTGAAGCAGACCTTGGAGCTCCTCCGTCAGGAAACTGCAAGTACAT…
>CK.1727.4
TTTTGACTGGCCGATTCGTAATTCAACAACTAGCTGCATCGTCTTCTCCACCGACCTTGCCGCCGTCGCCCCGCCGCTCCATCCGGTAAGACATGGAGGAGTACCTGGAGAGCATGAAATCTCTCCGCTCCTACATGAACGATCTGGAGGACGACGCCGCGAAGCGGTCTGTCGAGGAGCAGCAGCAGCGTACAGCCATCGACGCTCACGACAGCGATGTCGCGCTAGTGATGGCGCAAGCAAAGCAGGCGAGCGAGGAGGCCGAGCGGCTGGCCACAGCGAGGGCTAAGGTAGGCATGCAGATGGCCGAGAAGCAGGGAAGGATTGCCACGCTGGACATCGAGTGCGCCACACTGAAGCAGACCTTGGAGCTCCTCCGTCAGGAAACTGCAAGTACAT…
>CK.1728.2
TCGCGTCGGTCACGCCAGGCCTGACGCGAGCACATCGCAATCCTAGCCACCAAAACAATGCCCGGCGGCAAGCGCCGCCGCGCACGCAACCCCACCGCCGGCGGGCCTCAGCGTAGCGCCGGCGCAGGTCGTCGTCGTCCCGTCCCCGAGCTCCCGTCTTTTGTCTCCCCCGCTTCTGTCGCCGCCGCCTTCTCCCCCGCCTCGGGCGGCCGCAGCCGCGGGCGGTGCGCCCGGCGTTGCGGCGCCTACTCCGATGGCGAGTCCTCCCACGCCGTCCCCTTTAGCTATCCTTCCCTCCGCTCCTGCTCCGCTTATCCGGAGCGTGATCAGGCGCAGGCACTGGAGGTGACCATCGACACCGCACCCTGCGCCGACCCAGCCGCTTCCGTCCCGATGTAC…
>CK.1728.3
TCGCGTCGGTCACGCCAGGCCTGACGCGAGCACATCGCAATCCTAGCCACCAAAACAATGCCCGGCGGCAAGCGCCGCCGCGCACGCAACCCCACCGCCGGCGGGCCTCAGCGTAGCGCCGGCGCAGGTCGTCGTCGTCCCGTCCCCGAGCTCCCGTCTTTTGTCTCCCCCGCTTCTGTCGCCGCCGCCTTCTCCCCCGCCTCGGGCGGCCGCAGCCGCGGGCGGTGCGCCCGGCGTTGCGGCGCCTACTCCGATGGCGAGTCCTCCCACGCCGTCCCCTTTAGCTATCCTTCCCTCCGCTCCTGCTCCGCTTATCCGGAGCGTGATCAGGCGCAGGCACTGGAGGTGACCATCGACACCGCACCCTGCGCCGACCCAGCCGCTTCCGTCCCGATGTAC…
>CK.1729.3
GAAGCTTTCGCAAGCTGGCCAGCTAGCTCCCTACCGACTAGATACCGAGGAGTGACGGATCAGGATGGGAGGGGTGACCTCGAGTGTGGCGGCGAAGATGGCCTTCTTCCCGCCGACGCCGCCGTCGTACGCGCTGGTGGAGGACGCCGGTGCGGGGGTCACCACGCTCAGCGGCCAGCCGCACCGGGAGAACGTCGAGTTGCTGCGCTTCCGCACCCGCAAAGGGAACACGCTGGCGGCGATGTACGTGCGCCACCCGGACGCCGCGTCCACGGTGCTCTATTCCCACGGCAACGCCGCGGACCTGGGCCACCTCTACCAGCTCTTCCTGCATCTGTCCTTCAACCTCCGCGTTAACATCCTCGGCCGAGTGAACACAATACTTATGCTGACATAGAG…
>CK.1730.3
TGAGAAAGCTCTATATATAGATCTGTAAACACTTGAATAAAGGCAAGCAGAAACAAGATTGTTTCCGACTTCCTTTAGGGAGTCGGGAGAAACCAACCCTAGCCGCCTCCTACTGTGCTGCGCCCTCAACCACGGCATCGGGCCGCCGTCCCTCGTGATTAACCCTTCACCCACCGATCTCTCACCACTACAATCTCAGATCGGTCAGCCGGAACGCGGCCCATACCATATACCTGCTAGAATTCTAGATTTTGTTTCATGAGTAAGTATGTATATTTTGGTGATACAGTAAAAAATGTTTAACACCATTCAAACTCTGTCTAAACGGTTTAAATGTTAAACACAACTGTTATCGTTTAGGATAGCACTGCATACTGTAGATAAACTCTACAGATATGT…
>CK.1733.3
GTCGCCATCAAAACACACCGCCAACGCCAGTACTCCACGGTACTGCGCCGCCCAGTACTCCGACAGCCACTTCGCTGCTGCTGCTATGTCCTGCGCGCAGCCGATGCGGCGCCGATCTCCATGGTTGTGCGAAACCTAGGCGGCGGGCGCGAGCGAGGCCACAAGGCGGCATCTGCCTCCTGAGTGGGGAGCGGGCTCCCCCGATCCACATCGTGCGGGCTGGTGGCTGCGTCGCGATGAACCCGTTATGCTGCATCGCGCCGGTCTCGCTCGAGCACGCTGCGGATCAGCTCCACGAGCACCCGCAGCGCATCCTCGCTGGTGCACCGCCGGCGACGCCGGCCCCAAAGCAGGATGCGGTTGTGGGGGTGCTGCACAAGTGGGTCAACTATGGGAAGG…
>CK.1733.4
GTCGCCATCAAAACACACCGCCAACGCCAGTACTCCACGGTACTGCGCCGCCCAGTACTCCGACAGCCACTTCGCTGCTGCTGCTATGTCCTGCGCGCAGCCGATGCGGCGCCGATCTCCATGGTTGTGCGAAACCTAGGCGGCGGGCGCGAGCGAGGCCACAAGGCGGCATCTGCCTCCTGAGTGGGGAGCGGGCTCCCCCGATCCACATCGTGCGGGCTGGTGGCTGCGTCGCGATGAACCCGTTATGCTGCATCGCGCCGGTCTCGCTCGAGCACGCTGCGGATCAGCTCCACGAGCACCCGCAGCGCATCCTCGCTGGTGCACCGCCGGCGACGCCGGCCCCAAAGCAGGATGCGGTTGTGGGGGTGCTGCACAAGTGGGTCAACTATGGGAAGG…
>CK.1735.1
AGCAATCGATCATAATAAGCACAAGGAAGGTAGCACATATATATTCACAGCAAGCAACCATGTCGGGCATATCGACTACGGTGCCTAAGCCAAAAGGATCGCAAGCAGACCATCAAACGGAATACCAGAGGCCCAAAGTTCATGACCAACATGCTCCTCCTCCTCGAGGCAGTGATGGTCTGTCAAGCCCTGCGCTAGCGACGGCGGGATCAAGGAAGAAGCAGCGACAGCAGGAGCCGTACAACAAACGACCGGATAGCGGAGAAAAAGCAGGCCCAAAAGCTACGGGTATTTCGTACCTCAATTGGCCATGACGGATCTACAGAAGCTCAGCAAAGGAATATATAGTGCAAGCTCCCTTGTCAAGGATCGTGTGTGTGCATCACGATGTTTTACATA…
>CK.1735.2
AGCAATCGATCATAATAAGCACAAGGAAGGTAGCACATATATATTCACAGCAAGCAACCATGTCGGGTAAGCGTCTAAACGCGTTACATATCTTGCATTGCCGTCTGATGACTCGGCTGGAAATGCAGGCATATCGACTACGGTGCCTAAGCCAAAAGGATCGCAAGCAGACCATCAAACGGAATACCAGAGGCCCAAAGTTCATGACCAACATGCTCCTCCTCCTCGAGGCAGTGATGGTCTGTCAAGCCCTGCGCTAGCGACGGCGGGATCAAGGAAGAAGCAGCGACAGCAGGAGCCGTACAACAAACGACCGGATAGCGGAGAAAAAGCAGGCCCAAAAGCTACGGGTATTTCGTACCTCAATTGGCCATGACGGATCTACAGAAGCTCAGCAAA…
>CK.1739.2
TTTCCCCTCCTCCCTCGCTAAGGTTCCTGTGCAGCAGCCCTGTTGCATGCCATCTTCCTAGCTTAGCTAGCAAGAATCTCTTGCCCTCCTTGCTTCCTGATCCTGCGCCCTTGGATCACCTTCCATGTGTTCTTGGCCTTGTTCTCTCGTGCATCTGACCATCAGTTCTTAAGAGTATATTTCCATTGGAAGCAAATTTTAGGGTTTCCTGGAAGAGACTCTGCCAACTTTTTTTTTTTTTTGCCCTGGTGCATCTGCATCAACTTGTTCGTTTCTCTCTCGTAAAAAAAACTCACTGTCGTAAACGTTTTCGTCAATTGATCCATGATAGACTAACGTGGTGTAGATGTCACAAATCCTCTCCGAGGTGAGTCACCGCTGCAGATTTATGATCAACTC…
>CK.1740.1
CTTCACGGGCGCGCACGCTTCTTCCTTCTCGTGTCATCTCCGCTTGCGCCGCCCCTAGCCCCACCATCGTCCTCCCCATGAAGCCGCCGGTTGAGCCGCCCCCTCTTGTGTCGCCTCCATGTCCGCGCAGATATGCCTCGCTCGCCACCCCGCCGTGTTCCTCCCCGAGACACCGTGGCCAGCCTCTAGCCCGCGCTCTTCCTCGTCACGGCGATGTCGGCTTCCCGGACCCCTTCCGGCTTGCTTCCATGCCTTCGCTTCGGTTTGTTCGGGCGCAGGAGAGGCTACACTTCCTCTATGAGTCGAGGTTGGCCGTCGGCAAGAGCTCCGAAGGGTTCCAGGCGCTGCAGCAATCTACACCAGGGCCAGCTTCGCGTCTACTTCTGCACAGATGAGTGC…
>CK.1740.2
CTTCACGGGCGCGCACGCTTCTTCCTTCTCGTGTCATCTCCGCTTGCGCCGCCCCTAGCCCCACCATCGTCCTCCCCATGAAGCCGCCGGTTGAGCCGCCCCCTCTTGTGTCGCCTCCATGTCCGCGCAGATATGCCTCGCTCGCCACCCCGCCGTGTTCCTCCCCGAGACACCGTGGCCAGCCTCTAGCCCGCGCTCTTCCTCGTCACGGCGATGTCGGCTTCCCGGACCCCTTCCGGCTTGCTTCCATGCCTTCGCTTCGGTTTGTTCGGGCGCAGGAGAGGCTACACTTCCTCTATGAGTCGAGGTTGGCCGTCGGCAAGAGCTCCGAAGGGTTCCAGGCGCTGCAGCAATCTACACCAGGGCCAGCTTCGCGTCTACTTCTGCACAGATGAGTGC…
>CK.1743.1
GCGGACGGCGCAGGCCGAGCGGGATGGGGGAAGGGAAAACCGCGCGACGGCGGCAGAGGAGGGAAGGGGTGGCCGCGACGGCAGGCCGGAGAGCTGGCCGCGATGGCAGCACAACGACGGCGCGACGACGCCAAAATTTTGGATCAGGGTCGGGTTTAGACGTAAACCCTAACCGTAACCTTCTCTGATACCATGTTACTGACCTTGATTAGCCGAGATAATCACCCCCACGGGTACTGTAGCATATATATAGGCATATAGGCAGACAATATGGGCCTTATGGGCCTTAACAATGAGAAATGCCAAAGGAAACTATCAGCAAGTCTGACGAAGGTGGGCTGGTTAGGTTGAAATACACCTTCAGATATGAAGGTAAGTTTGTTGAGCCAGATGATGATT…
>CK.1745.2
GCGCTTCACCTCGCTCGCTGCTCTCCTCTCAGTCCTCTGGTTCTCCGTCCTCTCGCCTCGCGCGGCCGCGCCTGCGCCTCGTCAGCAAGATAAGGCTGCAGCCTGCAGGCCACAGTGCAGGCCCATGCTTCCAGAATCTTCCGGAACCTTGCGCCGAGCCTGAACTCCCCGGCGGCGCCTGGCCCTGTGAAGGCTGCATGAGTAGTCGCGCCGCCGCCGCCGCCGCAGCGGAGCCATGGGGATGCTCGCCGCCGCCGTTGCCCCCGCTCTCCTCGCCTCGCCACAGGCATCCCTCGTCCGCCGCCGCCTCTCCGGTGCGTGGACGCTGCGCCTGAAGCCCGCTGCTGCCTCCCACGGCGTCGCGGCGCTCAGGGTACATAATTTTCTCCCAAAGTGTTA…
>CK.1746.2
CTTGCTAGCACAGTATCCGCGCCGCACGCATATGTGCCACTACCGGCTGGGGCCCGCTCGCCAGCGACCTTCCCTTCTGTGGCGCTCCTGAGCCTGCGGTGCCTCTCTCAATGACTAGCGGGGCCCACGTTGTCATCCCGCTGCGCGCTCACCTAACACCCGAGGTCCGATCGTGGATCTCCGTGGATCTCTAGCGGTTAGTTGGCGTGGTCCTGGCTATAAGACTATGCCTGGGCACGCATCTGAAGCCAGCTGAACTCCACGCTTGGGTCGTGCGGCCTAATCCCTTGAACCTCGCTGCCGCCTGCTAGGGGAAAGGCCTGCCATTGGCTCTGCTCTCGCCATGACGGTTGTGGAGCCGAATTGAAGCCCTTGGACAATCGGTGGCGATTACCAAAA…
>CK.1749.3
CCTCTTCTCGTCATCTTCTTCGTTTCGTCCTTCTTCCGCCGCAGCCGCCGTCGCCGTCGCCGCAGCTAGGGGTTTTGCCTTTTTGGCTATGGACGCGACGGGACAGCAGGAGCAGCATACAGGAAGTGCAGGCGGAGATCTCTACGGAGTGCTTCTTTACTACAAGTACGCCGAGGTGCCTGACGCCGCCGCGCTCGCCGCGTTCTACGAGGCGCACTGCCGCAGCCTTGCGCTCGTCGGCCGCGTCCGCGTCGGCCCCGACGGAGTAAACGCGACGCTCGGAGGGCAGATGAACGCGCTGGAGAAGCATATCGCGGAGATGAGCTCCAACGACTTGTTCGTGGGCACAGATTTCAAGCTGGCGTCCTGCGACGACCCTGTCGACGAGAGGGTCGCCCG…
>CK.1749.4
CCTCTTCTCGTCATCTTCTTCGTTTCGTCCTTCTTCCGCCGCAGCCGCCGTCGCCGTCGCCGCAGCTAGGGGTTTTGCCTTTTTGGCTATGGACGCGACGGGACAGCAGGAGCAGCATACAGGAAGTGCAGGCGGAGATCTCTACGGAGTGCTTCTTTACTACAAGTACGCCGAGGTGCCTGACGCCGCCGCGCTCGCCGCGTTCTACGAGGCGCACTGCCGCAGCCTTGCGCTCGTCGGCCGCGTCCGCGTCGGCCCCGACGGAGTAAACGCGACGCTCGGAGGGCAGATGAACGCGCTGGAGAAGCATATCGCGGAGATGAGCTCCAACGACTTGTTCGTGGGCACAGATTTCAAGCTGGCGTCCTGCGACGACCCTGTCGACGAGAGGGTCGCCCG…
>CK.1751.1
TACCCAAACCACTAGTGCCGGCAATCTCGCGTAGAGGTGGGCAGAGCATCACCGGAGTTGGCCGCTTCACCGACGTGGCAACTGCGGTGCCGTAGGAGACTCGACGTCGGCCGCGTGGTGTACACCTAGATCTTGGGGCGGGTCGATTTGGTGGCTGGGGCGCCAGGGGGAGCTCGTCGGCGACAAGAATCGCTGCGCTTCCCCCCTGCATCGTGGACAACCACCTGTGAACGCTTTCCCTTCGAAGAGCCTGTGACCGAGGATCCTGGTGCCCAGCAGATAGAAGTAGCTGAGCAGGAGCTCATTGAAGGCAAGTTGAGAAGAACAGGTGGTTCAGGAGGAGCCGCACAATGAGGAGTTCGATCTGATCTAGGTGGCGTTTCCTAGTTGACTTATTGG…
>CK.1755.1
AGCAGCCGCGCGCTCCCTGGAGCTTCTCTCCCAGCCGCCGCCACCGCCTCTATCTCTCCCTTCCCTCTTCTCTCTCCCCTCACATCTCTCCTCTCTGTCCCGACCGAGCAACAGCGGCCAAGCACTCAAGTGTTCCGCGCTCGGCACTTTGGCTTCGGGATTCCTGACCTAGCGCAGCCGCCACCACAGCGCTGCCCCTGTCGCGATAGCTCTGCGTCGCCGCTCAACGGAGGCCGACGAGGTGACGAGAAGCGGAGGCCGAGCAGTCGCACTTGCAGGTCCAGTCCTGCTGGTCCGCAGTCCACAGTTCGCCCTCTACCCTCTGCTCTGGGATCTGCAGTACCGTCTGCTTCGGCCTCAGCACTGCCATCCGCTTCAGCCTCTGCACTACCGTCCAAG…
>CK.1755.2
AGCAGCCGCGCGCTCCCTGGAGCTTCTCTCCCAGCCGCCGCCACCGCCTCTATCTCTCCCTTCCCTCTTCTCTCTCCCCTCACATCTCTCCTCTCTGTCCCGACCGAGCAACAGCGGCCAAGCACTCAAGTGTTCCGCGCTCGGCACTTTGGCTTCGGGATTCCTGACCTAGCGCAGCCGCCACCACAGCGCTGCCCCTGTCGCGATAGCTCTGCGTCGCCGCTCAACGGAGGCCGACGAGGTGACGAGAAGCGGAGGCCGAGCAGTCGCACTTGCAGGTCCAGTCCTGCTGGTCCGCAGTCCACAGTTCGCCCTCTACCCTCTGCTCTGGGATCTGCAGTACCGTCTGCTTCGGCCTCAGCACTGCCATCCGCTTCAGCCTCTGCACTACCGTCCAAG…
>CK.1758.2
AAAACGAATTACCCTCGGTGCCCTCCCTCTCGGCGGCGGCGCAAGTCCCCTTCATCTCCGGCGCGGCACTTGACGTCTGACTTCAACACCAGGCAAATGGCAGGTGGCAGGGTTGCACATGCTACCCTCAAGGGCCCCAGCGTGGTGAAGGAGATCTTCATTGGACTGACCCTGGGTCTGATCGCTGGAGGTATGTGGAAGATGCACCACTGGAACGAGCAGAGGAAAACTAGATCCTTCTACGACATGCTTGACAAGGGCCAGATCAGCGTCGTCGTCGAGGAGTAGTTCCCACGTGTCACCTCAGAAGTTTTTTTTTCCAGTTGTTTTTGAAAACTCACTCTGGAGGGCACGACAAAGTGAATGCTGTGGAGATTTGGCTTGAAAATAAGCATAACC…
>CK.1759.1
TGAATCAGACGGATAATATCGTTCTTCTCGGGACAAGGCACCTCACGAGCCCTTCTCATCCACATCAGATCTAGCGCCGCCTCCTTCATCCCGCTGGCCGGCGAGCTCCTCAGCGCGGTGAGTCCTCTTTCCCCTCTACTCTCCTCTTCCCCTATGCTCTCCTCTTCCTCCAATCCTGCTGACCGGCGAGCTGCTCAGCAGGGTGCGGTGAGTCGCCTATCCTCTGCTCTCATTTTCCTCCTTTATCCCGCTAGCCGGCGAGCTCTTAAGAGCCAGGCGCGGTGAGTTCCTTTCCACTCTGCTCTCTTCTTCCCCTCTGCTCTCTTCCGCGTGGTGAGCCCGGCGCGGCGAGCTCTTCCCCCACAGGCTCGTGACCAGCAGACGCATCAGGATCAGGCT…
>CK.1759.2
TGAATCAGACGGATAATATCGTTCTTCTCGGGACAAGGCACCTCACGAGCCCTTCTCATCCACATCAGATCTAGCGCCGCCTCCTTCATCCCGCTGGCCGGCGAGCTCCTCAGCGCGGTGAGTCCTCTTTCCCCTCTACTCTCCTCTTCCCCTATGCTCTCCTCTTCCTCCAATCCTGCTGACCGGCGAGCTGCTCAGCAGGGTGCGGTGAGTCGCCTATCCTCTGCTCTCATTTTCCTCCTTTATCCCGCTAGCCGGCGAGCTCTTAAGAGCCAGGCGCGGTGAGTTCCTTTCCACTCTGCTCTCTTCTTCCCCTCTGCTCTCTTCCGCGTGGTGAGCCCGGCGCGGCGAGCTCTTCCCCCACAGGCTCGTGACCAGCAGACGCATCAGGATCAGGCT…
>CK.1759.3
TGAATCAGACGGATAATATCGTTCTTCTCGGGACAAGGCACCTCACGAGCCCTTCTCATCCACATCAGATCTAGCGCCGCCTCCTTCATCCCGCTGGCCGGCGAGCTCCTCAGCGCGGTGAGTCCTCTTTCCCCTCTACTCTCCTCTTCCCCTATGCTCTCCTCTTCCTCCAATCCTGCTGACCGGCGAGCTGCTCAGCAGGGTGCGGTGAGTCGCCTATCCTCTGCTCTCATTTTCCTCCTTTATCCCGCTAGCCGGCGAGCTCTTAAGAGCCAGGCGCGGTGAGTTCCTTTCCACTCTGCTCTCTTCTTCCCCTCTGCTCTCTTCCGCGTGGTGAGCCCGGCGCGGCGAGCTCTTCCCCCACAGGCTCGTGACCAGCAGACGCATCAGGATCAGGCT…
>CK.1759.4
TGAATCAGACGGATAATATCGTTCTTCTCGGGACAAGGCACCTCACGAGCCCTTCTCATCCACATCAGATCTAGCGCCGCCTCCTTCATCCCGCTGGCCGGCGAGCTCCTCAGCGCGGAAAGAAATGGAAGCTCAAGGCTTCACTAATGGGCATGCTACCTGGACATCAGCAATGTCCTCTTTCATGTTGTCCTACCTGTCCAATGTGGTGTCAATTGGCGAAAGGACATCGTCTGGTTTTAAGAAAGTTCACTACAATAGTTGTGCAAAAGCTATCAATGAAAAGTTCCAAATCACCCTCAATGGCGAGCAGATTAAAAATCATCTGAAAACTTGGTCCAGAAGGTTTGCCAAGATAAATAGGATAAGAAAAGTGAGTGGTACAGGCTGGGATGAAGA…
>CK.1759.6
TGAATCAGACGGATAATATCGTTCTTCTCGGGACAAGGCACCTCACGAGCCCTTCTCATCCACATCAGATCTAGCGCCGCCTCCTTCATCCCGCTGGCCGGCGAGCTCCTCAGCGCGGTAAATTCTACCTTGTTGGTGCGGGATATGGAGCAAAACCGGGATTCTTGCCTCCTTTCCGTGGTGTGAGATACCATTTAAACGAATGGGGCAATAATCCCGTACAAAATGAGAAAGAGTTGTTTAATCTAAGGCACTCATCTCTTCGTGTCACAGTTGAGCATGCATTCGGGTCATTGAAGAGAATATTCAAGATTTTAGATGATATCTCCTTTCTTCCCTTTTCCAACACAGGTCGATATTGTTGTTGCTTGTTGTATCATTCATAATTGGGTCATACAA…
>CK.1759.7
TGAATCAGACGGATAATATCGTTCTTCTCGGGACAAGGCACCTCACGAGCCCTTCTCATCCACATCAGATCTAGCGCCGCCTCCTTCATCCCGCTGGCCGGCGAGCTCCTCAGCGCGGAAAGAAATGGAAGCTCAAGGCTTCACTAATGGGCATGCTACCTGGACATCAGCAATGTCCTCTTTCATGTTGTCCTACCTGTCCAATGTGGTGTCAATTGGCGAAAGGACATCGTCTGGTTTTAAGAAAGTTCACTACAATAGTTGTGCAAAAGCTATCAATGAAAAGTTCCAAATCACCCTCAATGGCGAGCAGATTAAAAATCATCTGAAAACTTGGTCCAGAAGGTTTGCCAAGATAAATAGGATAAGAAAAGTGAGTGGTACAGGCTGGGATGAAGA…
>CK.1762.2
GCCCAGTTACTACAGCGAATAGGCGGCCCATCAGGTCACGTTCCGTCCCGACGTAGAGTCGCCAGTCCTCCCACAATCTCCAGCCGCCACTACGCCTCCCTCTAGCTCCAGCCGCCACTACGCCGGTCGCAGAGTCGCCAGCTGCCTAGACGCCCGGAGGCCCGCGGGCGCTCCCTCCTGGGCTGCTGGCCTCCTTCACATTATTGGAGCCAGAGGAGCGGGCGGCGGCTTGCACTCCATCCCATCGCTTGGCTAGCGCGCCGGAGCCACAGCTGGAGCGCTCGCCGGCGACGAGTCGCCGCCCCGCAAGGAGCCTACGCAGGCACGCACCGCCACGTCTAGGCGCCAGGCGGAGACGTTATTACCACAACATTAAAGGAGATGCCTTCACTCCAGAAA…
>CK.1763.1
AGGCCACCATCGCATTACATCGCCGTGACCGGGGGGAATTGACCTTGTCGCAGGGAAGGAGATCGTGCTGCCATGGAAATTGCGGCCACACCATCACCCAGCTCTCGGCGTGTGTTTTGGGGTTCGACCGAGGCGCGTGGGTGTGCGAACCTCCGGGAAGGAAGTGTGCGGTGTGACCCGAATTTCTCGTTGCTAATTGAGCGGTGCCGCTGGTCCGCGACTCAACGGGAGCCACGACCTCTACCCCATAAAACCCGGTGAAGAGCAGGTGGTCGAAGAGGAGCCGCCCTACAATGAAACATACGAGTTGATCTAGGTGGCGTCTCCCAGTCAGCTTTGTGGCGCCAGAGAATAAAATTTAGTTCGCTTTATTATTATCATTTATTTTTGTAAGACTTC…
>CK.1765.1
TTCGCTCTCACGAACCCCTCTGGCCTCTGGCCCTCTCCAACCTTCTCTCTTCCCCGTTCCCCCGTCGCCTCGGCATTCCGCCGCCGACTCCGACGAGGGGGCCCCACCTGTCATCCTCCTCCCCCGCCGCCGTTCGCCGGACGGCAGCGCGACGAGGAGCCGTTTACCCCTTCCTGCCCCGCGGCATCCGCGTTCGCGTTGTGCGCCGCTGATCCGAGCGGACCGCTTCCCGCGCTGATCGCTTTCTCCGTTCGACCCCTAGGGTTTCGGCGTTCCCCTGTCTCCCCGCGCCCCCTTGGAGGCAGCACCAGAGATCTCGATCTTCCGCGGCCTCGGTCGCGCTACGCAGTTGACCCCGCTCGATTTATCACCGGGGAATTAGAGAGGCGTTTTCCGGGG…
>CK.1767.2
ACACCGAGCGTTGCACTGCTTCCTTCCTCTGACTCGCCTCCTCCCCGACCACTATGCCGCCACCTCCACCCTAGTCCTCTCTTAGTCGCCCGACACTTCGGCTTAATGCAGGGTGGAGGACGCGAGATCTGCTGTTGCATATGGAGAAGGGTAAGAAGTTAGGGAGGGCGTACATTTCTTGGAATGATGACATATTTGTGGAGTACTACAACAAGGGTGACAGATGCCAAAATGGGTGGAAGTCTCATGTCTACAACGGTTGTTATCAAGAATGACCGAGAAAAGTGCAATATAGATATCACAAAAGACTAAATCATGTCCAGGATCAATACTTTTGACAAGCTCCACACTATTATCAATGGTATGCTAGAAACAAGTGACTTTGGTTAGGCTTGGAAC…
>CK.1769.2
TATTAAAATTTGAGTCCTGTAGGAGGAAGTCGTTACTATTTGGAGGCATTGATTCTTTCTTTTTTATGGTGATGGATAGCAAAGATCTTAAACTGTCTATACAGACAATTGGGCATACTCCTGAATATCCTAGTGTGGCTAGAAGTTATGTTTTTCTGTTTCCTCGTCTTCTTTTAGGAAATGATGAACTTATCTACACCACACATGTGAACTTCTGTGTAGCAATACTTTATTTTGTTGTGCAGGTACAATGGAGCTGGAAAATGATGGTGCTGAAAAAACTGTTGGCCTCTCTAATTCTTGTAGTGGTCCTTCAATGGGCAACTGTGATCCTGAGGACAACATTTCCTCTCTCAAAGAGTTATGCATGCCATTGGTTATGGACAGTCTTATTTTTCC…
>CK.177.1
CTCTCCCCTTCCACTTCCAGTCTCCCCTCTCAGCAGAATCCATCTGATACAGTGAACCTTCTCCTTCCTGTCTGAAACAGCGTGCCTCTCGCTCGCTCCCCACGTCGCTGTGAGTGAGATCGATCAGACGGAACCACCAGGGCAGGAGCAAGCTGCTCATCTCCACTCCATCCACTGTTTTATTGGCGGGCGCACTGCTTCTGCGACCAGAGAACGGCCTCGCTCGTCGTCGTGCCACTGTGCCAGTGAGGCGCCGCAGACCCACGGCGGCGGCGGCTTGCTGGCCTGCGGCGTCATGGAGGACGTCGCGGTCGGCGACCTGGATCTCATGGAGGAGCTGTTTATGGCGGCGCCGGGCTTCGATTTCTCCGACTTCTCCCAGCCCGGGGCCGGCGGCGA…
>CK.1773.2
AGTTGCGGATAACGGGGAGGAGGCGGAGCGACCAACGGCACAGGCACCATGGCGATGCGAGCAGCTACAGCGGCGGCGACAGGCTTCTTCTCTCCATCCACCGTCCCTCCGAGGCGCTTCTCGTCCGTTACACCGCCGGCGTCACTCTGCACCGCGCGCTGCATCCAGCGTCACCGTCTCCGCGCCTTCCCAAGTACAGTGCTGCAATCTCTCCGTTCCTTCCTTTTGAGGAGAACTGCGGAGGCCGTTGGCGATTTCAGGAAAACGCCAATCTATATTGTTGGTACGGATTGCACAGCCAAGCGCAACATCGCCAAGCTGCTTGCGAATTCCATAATATACCGCTACCTCAGCAGTGAGGAACTGCTTGAGGATGTTCTTGGTGGCAAGGACGCCCTC…
>CK.1774.3
CGGTGACAGCGACCGCGACAGGTCCTCTCCCCCGGACCGCACCCGCTGTAGCCGCCATGTCGTCCGCCGCCGCCACAGCCTTTGCCGGAGTCTCCGTCGCCACCCCGAACCTCACCACTCCATTTCGCGGTCGCGTGCGCCTTCCGCTACGCGGGGTCTCCGCTGCCCCACGCCGCGCCGTCGCTTCGATGGCCGTGTCCGCCCCCAGGTCCGGCGCCGCCGCCTCGTTCCTGGAGCGCCGCGAGTCCGAGCGCGCTCTCCACTTCGTCAAGTACCAGGGCCTCGGCAATGACTTCATTATGGTGGACAACAGGGATTCGTCGGTGCCGAAGGTGACGCCGGAGGAGGCCGCGAAGCTGTGCGACCGAAACTTCGGCATTGGTGCCGACGGCGTCATCT…
>CK.1776.1
GAGCCGCGTCATGTCCCCAGATGGGGCTTCGGGCTTCGGCTATTACCTGGCGCGGAGAGGAGAGGGAGTGAGTCGAGATCCATTCCCAACTGCACCTGCGCGCCTCGACTGGTAGCCCGAACCCTAGCTAGCAGGTCGGAGGCGAGAGAGCAGCCATGGCGCGGTGCCTCGCGCTCGTCTCCCTCCTTCTCCTCGGCCTCGCCTCCGCCGCCTCCGCTGCCGATGCGCCCTTTGTCGTCGCGCACAAGAAGGTTTCGCTCTCCCGCCCCAAGCCGGGCGTCGAGCGCGTCGCCGTCTCCCTCGACCTCTACAACCAGGGATCCGCGACTGCCTATGATGTGTCACTTAATGACGACTCTTGGCCAACACAAGCATTTGAGCTTGTCACTGGAGAGAAAT…
>CK.1779.1
TCCCACGAAAAAGGAAAAAAGAAAACTCAAGAGCCCAGGCTTATCTAGAAACCTCGCTAACCCTCGAGGCCTCGAGTAGCTATGAAGCAGCGAGGCGACGACGGTGCCGACGGCGCAGCTGCTTTCGCCGGCTGCCTGGATTGCAGGTCCTCCGACCATTGCTTTTTGCGGTAAAGAGACCCTTTCCATACTATCCTTCGCTTTTCGATTGTGTCGATGTTGTAGCTTTCGTGCCGGCAGGGAGGCAACGCCGCCGCCGCCGCCGACAGTGACGACGCTGCTGCCGCCTTCGGTTTCTAACTCCTTCGATCATCGCTTTTCTGAGGTACAAACTTAGTTCCATGGCTTCCGATGACACTGCTGAAATGTGAATGTTCTGTTTCGACGACGTTGCCAAGA…
>CK.1784.1
GAGTGGGGACCCACCTGTCATCCCTTTGCGCTGTCGCGGCAACAAACCACGCGAGATCTGCAGCGAACTTTCCCCCTTTTCCGTCGGCGTCGTTGCTGGCGAGTTCATACTCCGCTTGCCATAAAGCTGTCATGCGCCACCTCTCCTCTAGTAACCCTAACCATCCGAATCCTCTAACCTACGAAGAACCAAGAGCCTCACCCCAGCTGGAGGCCGCCGCCATTGACTTCCCCGTACACCGCCGTAGAAACCTATTGGCCGTGGTCTGGGCTTCCCCAGAGACATCGTGTGACTACCCGTGGGAATTCTAGGGCTGGATTGCCGATCCAGCCGCGGCAATTTCTTGTCGGAGCACCGTCTCCGCACCTCTTCGTGTATTGCGCCATCATCATCACGGAC…
>CK.1791.2
CCTCCCCGCCGCGCCCCCTACAAAGCCAGCCAGCAGCTAAAAACCTCCTCATTCTCATCCACTTCCTCCCGCGCAACCGCTCTTCCCCAACTTCGCCGCCGCCATGGGCTCCTCCTACGACCCCTACCCGTCCCCGGCCGCCGACGACCTCTTCCTCTACCTCTCCGACCTCGGCCCCGCCTCGCCCTCCGCGTACCTCGACCTCCCGCCCACCCCGCAGCCTCAGCCGTACCCGCAGTCCCAGCAGCAGCAGCAGGGGAGCAAAGGCCCCACGCAGGACATGTTGCTCCCCTACATCTCCAGCATGCTCATGGAGGACGACATCGACGACACCTTCTTCTACGACTACCCGGACAACCCCGCGCTCCTCCAGGCGCAGCAGTCCTTCCTTGACATCCT…
>CK.1796.1
TCCCTCGCTCGTCTCAGAAGCCAGCTGCTCCTCCGGGTTGACTGGGAACTCAACTGACCTCGCCGCCGATCTGTGCAGGAGCTCGGGTGGCGTTGGATGACTCGGATCCTGGGCAATGCAGCCATGGAACCACCCATTGTACAAAACAGACCCGGCCAGGGGACAGAGGCTGGCGGATGGAGGCCGGAGTGACAACGTGGCACCGAGCAGGTCAGAGCGCCGAGCAGCTAACAAGAGCAGAGAAATAATGAACCATGGAGTGAAGCAAGAGCAAAACCCCAAGCCCCGGAGTCATTCCCATCGCCTTGGGCTTATTGACGAGAAATGGCCAGAAGTTATGTTCATCAACGACTATGCGGTGTTCATAGGCTACCTATCTATGGCCGTGACGGGGACAGG…
>CK.1798.1
TTTCTGGCAGCCGCCGCCAGGATGCCTCCACTCTTTCTCCCTCTTCTCTCCTCCCCTTGCTCTTCTCTGGCCGCCGCCACTTGCCAGGACTTCCTGCAGCAGAGCGCCCCTGCAGCTCCTTGCACCTGCATCCTACGCGCGCTCCAGCCGACCACGCCCAGGAACCAGTGCAGCGCTCCATCATCAGTAGGTGACTGACGGCACATGCGCCACCATGCCAATCATCCATATGATCCGTCTCCCACATGCCTGCCCGCCGTAGGCTGCAAACGGGCAGGGTCGTTGTGTCTACGCTGCGGCTGCGGCTACCGACGGCGTCCTGATTGGACTATTGGAGAGGAGAGGAAGCCGTCGTGCCGCGTGACAACAATGCTGCGGCTGGACGGACGTGTCGGCGAG…
>CK.1798.2
TTTCTGGCAGCCGCCGCCAGGATGCCTCCACTCTTTCTCCCTCTTCTCTCCTCCCCTTGCTCTTCTCTGGCCGCCGCCACTTGCCAGGACTTCCTGCAGCAGAGCGCCCCTGCAGCTCCTTGCACCTGCATCCTACGCGCGCTCCAGCCGACCACGCCCAGGAACCAGTGCAGCGCTCCATCATCAGTAGGTGACTGACGGCACATGCGCCACCATGCCAATCATCCATATGATCCGTCTCCCACATGCCTGCGTGATGAGGAACAAGTTTGCTACCGAGGATGAGTAAGACAATGAAGAATATTGTGCTTCTGAAGATGAGGAATTAGATGATGAGGATGATCAAATATTTCATTAGATGCAAGGTGCAAACTCACCAAAATCTACAAGGCACTTTGC…
>CK.1798.3
TTTCTGGCAGCCGCCGCCAGGATGCCTCCACTCTTTCTCCCTCTTCTCTCCTCCCCTTGCTCTTCTCTGGCCGCCGCCACTTGCCAGGACTTCCTGCAGCAGAGCGCCCCTGCAGCTCCTTGCACCTGCATCCTACGCGCGCTCCAGCCGACCACGCCCAGGAACCAGTGCAGCGCTCCATCATCAGTGATGAGGAACAAGTTTGCTACCGAGGATGAGTAAGACAATGAAGAATATTGTGCTTCTGAAGATGAGGAATTAGATGATGAGGATGATCAAATATTTCATTAGATGCAAGGTGCAAACTCACCAAAATCTACAAGGCACTTTGCTGAAGCTTCACACTCTAAACATGATGATCTAGCTAGCTATCTGTAAATGATCTAGTTGTGAATGATA…
>CK.1798.4
TTTCTGGCAGCCGCCGCCAGGATGCCTCCACTCTTTCTCCCTCTTCTCTCCTCCCCTTGCTCTTCTCTGGCCGCCGCCACTTGCCAGGACTTCCTGCAGCAGAGCGCCCCTGCAGCTCCTTGCACCTGCATCCTACGCGCGCTCCAGCCGACCACGCCCAGGAACCAGTGCAGCGCTCCATCATCAGTAGGTGACTGACGGCACATGCGCCACCATGCCAATCATCCATATGATCCGTCTCCCACATGCCTGCCCGCCGTAGGCTGCAAACGGGCAGGGTCGTTGTGTCTACGCTGCGGCTGCGGCTACCGACGGCGTCCTGATTGGACTATTGGAGAGGAGAGGAAGCCGTCGTGCCGCGTGACAACAATGCTGCGGCTGGACGGACGTGTCGGCGAG…
>CK.1798.5
TTTCTGGCAGCCGCCGCCAGGATGCCTCCACTCTTTCTCCCTCTTCTCTCCTCCCCTTGCTCTTCTCTGGCCGCCGCCACTTGCCAGGACTTCCTGCAGCAGAGCGCCCCTGCAGCTCCTTGCACCTGCATCCTACGCGCGCTCCAGCCGACCACGCCCAGGAACCAGTGCAGCGCTCCATCATCAGTAGGTGACTGACGGCACATGCGCCACCATGCCAATCATCCATATGATCCGTCTCCCACATGCCTGCCCGCCGTAGGCTGCAAACGGGCAGGGTCGTTGTGTCTACGCTGCGGCTGCGGCTACCGACGGCGTCCTGATTGGACTATTGGAGAGGAGAGGAAGCCGTCGTGCCGCGTGACAACAATGCTGCGGCTGGACGGACGTGTCGGCGAG…
>CK.1798.6
TTTCTGGCAGCCGCCGCCAGGATGCCTCCACTCTTTCTCCCTCTTCTCTCCTCCCCTTGCTCTTCTCTGGCCGCCGCCACTTGCCAGGACTTCCTGCAGCAGAGCGCCCCTGCAGCTCCTTGCACCTGCATCCTACGCGCGCTCCAGCCGACCACGCCCAGGAACCAGTGCAGCGCTCCATCATCAGTAGGTGACTGACGGCACATGCGCCACCATGCCAATCATCCATATGATCCGTCTCCCACATGCCTGCCCGCCGTAGGCTGCAAACGGGCAGGGTCGTTGTGTCTACGCTGCGGCTGCGGCTACCGACGGCGTCCTGATTGGACTATTGGAGAGGAGAGGAAGCCGTCGTGCCGCGTGACAACAATGCTGCGGCTGGACGGACGTGTCGGCGAG…
>CK.1799.1
TAGAGGCGAAAGAGCAAAACCCTTCAGAAACCCATCGGAGAAGAGGCGGAGGGCGATCGGAGAGCGGGATCATGGCGGGGCCAGTTGCGGCGGTGACGGAGGCGTGGGACAAGCTCACCGTGTTCCTGTACTCCCAGCTCTACGACGAGAGGAACTGGGCCAAAAACAAGAAGTTGGCGAAGGCTCTTGGTGTGTTCGCTGGATCCATCCTGTTCATGCGCACCTGTGGTGATATGGTGGCCATCTAGGGAGCCTTCAAAAGTTGCCTACCGTGAACTAGAGACACCCCCTTTTTTGTTGGCATTGGATGTGTTCTTACTTCGGTCAGGGACAGTTGAAGCGTATCTAGACTCTAGAGACTGTTTGTCTTGCTAGAATCGCAACCAAAAGTATTGGTCC…
>CK.180.3
GTGGTGCGTTGCCTTCTTCCTCCTCGCACACGCCAGGCACGAGACCAACACCCACAGCGCACGCACTCCAAATAGCGAGCCAAAGGCGGGCCGAGGCCACGAGTCCTCCGCCTCTCCTCCGCCGCGTCGCTCGCGCTCCAGGCACGCCGAAAGCCGAATCGGGGCCGCGAGGCAGCCTCCCCGGGCGGATCGACCCCAGGGCCAGGGGCATGGGCGGAGGGGACGCCGACGCCGGCGGCGAGCCCGCGGCCGCGCAGGCCACGCTGCACATCCGGTGCACCAACGGCTCCAAGTTCGCCGTGCGGGCCGACCTGGGCGCCACCGTGGGAACGTTCAAGGCGATCGTAGCCGATAGCTGCGACGTGCCGGCGCCGCAGCAGCGGCTGATCTACAAGGGCC…
>CK.1801.1
TTTCTCTCACTTTGTAATCGATCAGCTGCAATGAAGTGGGTAGAGTGGGTAGCCGCTGTCGAGGATCGCCATCGAGAGGGCGACGGCCGCGCTCTCGACGGTTCGGCCAGCATCAGTGCTCACCCCACGGTTCTTGGCCTCAAGGTTTACCTCCTCTGCCCTCCCTCACCTTATCTTCTTCGGTATGCACTTGTGTTGTGTTGTGTTGCAGGGCCAGAGCAGCAACTGGGTGGTCGTCGAGTTCAGGCATCCGAACCCCTCCAACGACGACTGGGTCGGCGTCTTCTCTCCCTCGGGTTTCAGGTACTCGACGGACTATGGCATGTTTAGGCTCTGCATAGCGAACACGGAGGAGGACTGGGGGCCGGGAACGGAGCAGTACAAGTTCATCGATCGAAG…
>CK.1802.1
TCTATAAGATGAGACCTGCCCACCGCCATGGCGCCATCCCCTCCGTCTCTGACCCGCCTACCCATCCCCACCATTTGCCGCCCAATCCGCCCCGCCGCGCTCCGCCTTGCCTCGACTCGAATTCTTACCAACCGTTTGTGGCTTGAATTTGAATTCCAGCTCGAATCACTCAGGCGGCCAGCCGGGAGCGAGAGCGAGCTGGAGGAGCTCGATTCGATGCGTTGCTGAGCGTGGGTCAATCGATTCGGGTCGGGCGGTGGCGCAGTCCGAGAGATCTGAACCCTAGCGGCCGTCTGCCCGTCCGGATCTGTGACCAGCCCTGCTCGGTGCTTCGGCGGCATGAGTGCCTGGAAGGCGTGGGGAGGAGAAGCGGCGGAGATATGAGCGGAGGAGGCAGCG…
>CK.1803.1
AAAATAATCCCTCCTCTCGATGAAAGAGAAAAGAGGTACTGAGGGAGCAAGAGTCGCACACTCAGACCAGACCGCCGCCGCCGCGCCGGTGATCGAGTCTCGTCGGCGCTACCTTCACGCCACAAGACAATAAGCATCGACAGCCAGGTTCGGCTCCACCAAACGTCCTTGCTGCAAAAACATCATCTTTTATACAGTCATTGTGCGCACTGGCCCCTTTCCACTGGCAAGAAGACCCTGAAGTCATCGATGTGCGGTATTGCCCTTGTCCTCGCCAGTGACCGCCTTGTCATCGTTCCCTGTGCCACTGCAACTACTGCCGCATTGGAGACCCAGCACTCCTGCAAGAGGAAGGGCGTGCCAGATGAGCTGAAGGAGGCCCTGCGCCGGCGGGGCCCT…
>CK.1803.2
GAGCAAGAGTCGCACACTCAGACCAGACCGCCGCCGCCGCGCCGGTGATCGAGTCTCGTCGGCGCTACCTTCACGCCACAAGACAATAAGCATCGACAGCCAGGTTCGGCTCCACCAAACGTAAGCGCTCACCTCGTCCTTGCTGCAAAAACATCATCTTTTATACAGTCATTGTGCGCACTGGCCCCTTTCCACTGGCAAGAAGACCCTGAAGTCATCGATGTGCGGTATTGCCCTTGTCCTCGCCAGTGACCGCCTTGTCATCGTTCCCTGTGCCACTGCAACTACTGCCGCATTGGAGACCCAGCACTCCTGCAAGAGGAAGGGCGTGCCAGATGAGCTGAAGGAGGCCCTGCGCCGGCGGGGCCCTGATAGCCTAGGCTACAGAAGTCGCTGCCT…
>CK.1803.3
TGACAAGTGATAACATTCTTCTGTTTTCTGGTTTAAAACTTTCAGGTTTACTTGGTCAAAATTCAGATGTGTAATGCCAATTCAACAGCTTTATGTTCCTTGCCTCTGAACACTATGCCTGTGTTTGGCCTTTTTGTTTCTTATTCTCCTGTATCTCTTGTTTGGTTGATGTGGTAATATCATACTGTGGCCTACCACAAGTTCTTGACTGTGAAGCCCAGACAAATTGTAGTCATTGAGTTAACCAGGGTTAAGCTTGTTTTATGTTCAGATGGGCAGGTAACAATAGAGAAGGTCTTTTGTTCCTTACCTCCAAACATTTGGTGGACCGCAGACTCCATATGTGTGTGTGGCCACATTGTCTCCATCATCAAATAGTTAGGGCGATACAGAGGAAAC…
>CK.1804.2
AACCCAGTTCGTCATCAAGTCGTTGCCTTTATTTTTTTTATCCCTTCCCTGGGTGATCGCTATTGCTATTGCTACAACAAGTGGTCAGGGAATTCAGGTGCATCTGCTGTTTGTTTTAGGCTCTCTGCTGGCAGTTCGTGAGGGCAGCATGAGGGCGCCGCTGCTGCTATGGGCGGCCGCCACGTGGCTGGCCGTCAGCGCCGTGGCGCACCCTGGCAGACGTGGCGGCGGCGGCGGGGAGCAGCCGCTGTCGAGGATCGCCGTCGAGAGCGCGGTCCTCGCCGTCGACGATGCGGCGCACGTCAGGGCGTCCCCCTTGGTACTGGGGCTCAAGGGCGAGAGCAGCGAATGGGTGGACGTGGAGTTCTTCCATCCCGACCCATCCAGCGACGACTGGAT…
>CK.1804.3
AACCCAGTTCGTCATCAAGTCGTTGCCTTTATTTTTTTTATCCCTTCCCTGGGTGATCGCTATTGCTATTGCTACAACAAGTGGTCAGGGAATTCAGGTGCATCTGCTGTTTGTTTTAGGCTCTCTGCTGGCAGTTCGTGAGGGCAGCATGAGGGCGCCGCTGCTGCTATGGGCGGCCGCCACGTGGCTGGCCGTCAGCGCCGTGGCGCACCCTGGCAGACGTGGCGGCGGCGGCGGGGAGCAGCCGCTGTCGAGGATCGCCGTCGAGAGCGCGGTCCTCGCCGTCGACGATGCGGCGCACGTCAGGGCGTCCCCCTTGGTACTGGGGCTCAAGGGCGAGAGCAGCGAATGGGTGGACGTGGAGTTCTTCCATCCCGACCCATCCAGCGACGACTGGAT…
>CK.1807.1
TCGCCTTCGTTGCTATCTTTAGGCTAGCCGCTGCTCGGATTGCTTGTTGTGGACGCAGGGGGAGGAGACTGATCGCCCGGGGAGGCAGAACAGAACAAGACAGAACGGAGGAGGAGGAGGAGGAGGAGAGAGAGGAGACCGACCCTCCCCCTCCCTCCCCTGTGTTCTTGCTCCTCCTCTGTTTCCAGTCCCCCGCCGCCTCCGTGGAGCCATAAGCAGGTGCTTGGCCCGCCGGTCGGCGGCGAGGGCGGCAGACATGGGTTGCGCGGTGTCGAGGCCCGGGGTGGTGTCCTCGCCGTCGTACGAGGACGACGTGTCGTCGTGCTCCTACAATATGTCCCGCAGCGCGTCGGCGTCGGCGGACCTGGGCTCGGCGTCGGCGTCGGCGTCGGCGATGTC…
>CK.1807.2
TCGCCTTCGTTGCTATCTTTAGGCTAGCCGCTGCTCGGATTGCTTGTTGTGGACGCAGGGGGAGGAGACTGATCGCCCGGGGAGGCAGAACAGAACAAGACAGAACGGAGGAGGAGGAGGAGGAGGAGAGAGAGGAGACCGACCCTCCCCCTCCCTCCCCTGTGTTCTTGCTCCTCCTCTGTTTCCAGTCCCCCGCCGCCTCCGTGGAGCCATAAGCAGGTGCTTGGCCCGCCGGTCGGCGGCGAGGGCGGCAGACATGGGTTGCGCGGTGTCGAGGCCCGGGGTGGTGTCCTCGCCGTCGTACGAGGACGACGTGTCGTCGTGCTCCTACAATATGTCCCGCAGCGCGTCGGCGTCGGCGGACCTGGGCTCGGCGTCGGCGTCGGCGTCGGCGATGTC…
>CK.1812.1
GTGCATCCTAACCTTTTGTGCGTCGTTCACCCCCTTCGCAGGCTTCTATGCCCCGGGTCCACAGTCCACACCCGCCGAGGCCACCCCCGTCCTCCCCCACGCGCCGCTCGCGTGATGCTCGAATCTACGCTCGCGATGGTTATGCCCCGCCGCTCGCTGCCCCAGCCCCCTCCCCTGCGTGCGTGCATAAAAAGGGAGAGCGACGATGGAAATATTCCGAGCATGGCTTGAACACCTGGTCAATGCTAGATGATCTGTTGGTTGAAAGACTAGCAAGCTGTCCAAGTGGAACTACGACGGATCGAGCACCGGCCAAATCCCAGCTGACACGACTGAAGAGACTGCTTTGATATCTGATGTTGTTGCAAATTCACCACAACAAGGTTTTCATAGTGGGCA…
>CK.1812.2
GTGCATCCTAACCTTTTGTGCGTCGTTCACCCCCTTCGCAGGCTTCTATGCCCCGGGTCCACAGTCCACACCCGCCGAGGCCACCCCCGTCCTCCCCCACGCGCCGCTCGCGTGATGCTCGAATCTACGCTCGCGATGGTTATGCCCCGCCGCTCGCTGCCCCAGCCCCCTCCCCTGCGTGCGTGCATAAAAAGGGAGAGCGACGATGGAAATATTCCGAGCATGGCTTGAACACCTGGTCAATGCTAGATGATCTGTTGGTTGAAAGACTAGCAAGCTGTCCAAGTGGAACTACGACGGATCGAGCACCGGCCAAATCCCAGCTGACACGGTGTGGACACGAGTTCTGCGCTACTCCTGTGGTCATTGTTTGGAGAAGTTTTCCTAAAGCTTCTTTAT…
>CK.1812.3
GTGCATCCTAACCTTTTGTGCGTCGTTCACCCCCTTCGCAGGCTTCTATGCCCCGGGTCCACAGTCCACACCCGCCGAGGCCACCCCCGTCCTCCCCCACGCGCCGCTCGCGTGATGCTCGAATCTACGCTCGCGATGGTTATGCCCCGCCGCTCGCTGCCCCAGCCCCCTCCCCTGCGTGCGTGCATAAAAAGGGAGAGCGACGATGGAAATATTCCGAGCATGGCTTGAACACCTGGTCAATGCTAGATGATCTGTTGGTTGAAAGACTAGCAAGCTGTCCAAGTGGAACTACGACGGATCGAGCACCGGCCAAATCCCAGCTGACACGGTGTGGACACGAGTTCTGCGCTACTCCTGTGGTCATTGTTTGGAGAAGTTTTCCTAAAGCTTCTTTAT…
>CK.1812.4
GTGCATCCTAACCTTTTGTGCGTCGTTCACCCCCTTCGCAGGCTTCTATGCCCCGGGTCCACAGTCCACACCCGCCGAGGCCACCCCCGTCCTCCCCCACGCGCCGCTCGCGTGATGCTCGAATCTACGCTCGCGATGGTTATGCCCCGCCGCTCGCTGCCCCAGCCCCCTCCCCTGCGTGCGTGCATAAAAAGGGAGAGCGACGATGGAAATATTCCGAGCATGGCTTGAACACCTGGTCAATGCTAGATGATCTGTTGGTTGAAAGACTAGCAAGCTGTCCAAGTGGAACTACGACGGATCGAGCACCGGCCAAATCCCAGCTGACACGGTGCGACACCTGCTCCTGATCCCCTGAGCCGCCTCATGGTACGAAGCTTCTATTTTTCGATTCGGTGG…
>CK.1812.5
GTGCATCCTAACCTTTTGTGCGTCGTTCACCCCCTTCGCAGGCTTCTATGCCCCGGGTCCACAGTCCACACCCGCCGAGGCCACCCCCGTCCTCCCCCACGCGCCGCTCGCGTGATGCTCGAATCTACGCTCGCGATGGTTATGCCCCGCCGCTCGCTGCCCCAGCCCCCTCCCCTGCGTGCGTGCATAAAAAGGGAGAGCGACGATGGAAATATTCCGAGCATGGCTTGAACACCTGGTCAATGCTAGATGATCTGTTGGTTGAAAGACTAGCAAGCTGTCCAAGTGGAACTACGACGGATCGAGCACCGGCCAAATCCCAGCTGACACGGTGCGACACCTGCTCCTGATCCCCTGAGCCGCCTCATGGTACGAAGCTTCTATTTTTCGATTCGGTGG…
>CK.1812.6
GTATATTCTTAGTCTTTTTTTAGAACAATGTCATAACCTACTAATAGTTGTTTATCACTATATTCTTTTGTTCCTACTATTCCTTGATATGCCAGATCTCAACTTTTGTGCTAATATACATCTCTAGGCATGTTGTATGTGCATCATTTCAAAAAAAACACTTACCAAAAGAGTGGTCTGTACCAAACATTTTGCCTTCAAGACTTCAACTCATAACCTTGTATAGTCTGAAATCCTTAGGATTGGTTCTGAACCTCAGTTTGATGGAGGTGTTACAAAACTTAGAAGGGATACTAAATTTCTCTTTGTAGTATGAGTGAACAGAAGTAGGATTTGTCACAATCTCACTATTTTACCAAGCTAACCAAATAACAAATTTGGCCAGTATGTATGTGCATC…
>CK.1818.1
ATATATATATATATATATATATATATATATATATATGTGTGTGTGTGTGTGTGTGTGTGTGTGTGTATCTACATAACATGAATAGGACATAATAAATAGCTATATTTAGCGTGAAGTATATATGAGAATACAGACTTGGGCCGGCGACATGGTTGAAGCTCGTAGTTTTGAATTGTTGGCATAATGATTTGCCAATGGATTCATTGAGCGAGATGGCACAGCAAGGTGAGTTTCTGATTGGACTCCTCAATGAACTAGCCTGTTGGGCTTTGGCACCTGGAGCAGAGTCATTCTTCAGGTCCCTTCTGTTAGGAAGGATTTGGATGCGCTCCTTGTTTGAGTGCTCCAAATATGAAAACCAAGCAGGTAAGAAAATGTAAAGGCATTGGTCCAATCAGT…
>CK.1819.1
CCCAGATCCAAATTGCGAAGAAGTTGTCGTCCCTGCACATGGCGGTTCCCGATTGTGATCCATTTCTGAACTTGGAGGAAATTGACGGTCAAGCTTCGGTGACCAAGAGATCAAACTCTTCGAGTTCCACAAAGTTGAAGACCCTGAGCATCTGTTTGGTGGAGGCAAGAGTTCCAGGACGTCGACGAGTTCGAGGGTTAGGCTAGCGACCTCCCCCAGTCAGCTGCCTGTGGTGGGTTGTTTACGTTGGCTACGTTTCGACTCTGTGTACTTTGATTTATATTATGTAAATGGCTCTAGTCTGTAATATTATTACTTACTTTTTATTGTAATTTGAAGCATTGTGCTATGATTAGTCATTTATATAATCGCTTTGTACGTGAATTA
>CK.1819.2
CCCAGATCCAAATTGCGAAGAAGTTGTCGTCCCTGCACATGGCGGTTCCCGATTGTGATCCATTTCTGAACTTGGAGGAAATTGACGGTCAAGCTTCGGTGACCAAGAGATCAAACTCTTCGAGTTCCACAAAGTTGAAGACCCTGAGCATCTGTTTGGTGGAGGCAAGTGTCCCTTGACCTATCTCTGTCCTATACATTCTTTAATTCACCTCCCGCATTTCACAGTTATACCTAAGGATTGACTAGCTTTTGTTATCCATGTCCTTGTTTACCTATTTGGGTTGGATTATTATTGTTTTGCTTTATGCTATTGCTCAACACTAAACAATGAACATGATGAGATTTATCAATGATACGCTGTTTTCCCCTCCTTTATTATGATGCTATACTTGTGGTA…
>CK.182.1
ACGGATTTATCCCGTGACCCTGATGCAGACCTGTCTGAGTGTAGGGACGGCGAAGAGTTGGCTCGAAAAGTTTTTGGTTGCAGAGTTGAGCACATTCACCAGCAACTCTAGGAGCTAGCTGCTGCTGTATATGTGATAATAACGTGTTTTCCCCCCTATGGTACTGTCAAACGATAACAAAACAGCGCGCGATTAGTACACTCCAGTAGCCGGTCATCATTCACCGGCCCTCGCCGCCGCTGAGCTGGGAGAACACCTTGCTGTCGACGGCGCCCACGCCCGTGACGGCCGAGTCGTCCGGGTCGGCCGTGGTCATGAAGCTGGTCGACGACGGCACCCAGCGCGGCACGACGACGTCCTCGGGGAACTGCGCGCCCACGGCGCCGCTGTCCTCGAACG…
>CK.1820.1
TCCCAAGGATGCGCTCTTGCCGCCCCTCTTCTCGCGCCGCCGCTGCCATCGCCATGTCGAAGCGCGCTACGTACGCTCCGTCCTCCATTCGCTCCCGACGATCCGACTCGTTCGTTTGTTGCTCCTTTCGCTTACTGCCAGACCTAGCCGGCTTCTGCGTTGAAATGGATGAACTGCCGCGGTCTCATACATTTTCTGGGATCCAGAAATTTCGGACATTGTGATCTTCTCGGCCCCCCAGGACTTCAGGTGCTATTTCTAGCCTCCCTAGGGATTGGAGGATTGGAGGGAACTAATTCCACCTTAATCCCCTCCAATTCCGAAGAGGATTTGAGTTTCGTTAATATCTTTAGATCCAAAGTCTGATCGACATGATTTTAGTTGGGTTAGTTGCGTAAT…
>CK.1820.2
TCCCAAGGATGCGCTCTTGCCGCCCCTCTTCTCGCGCCGCCGCTGCCATCGCCATGTCGAAGCGCGCTACGTACGCTCCGTCCTCCATTCGCTCCCGACGATCCGACTCGTTCGTTTGTTGCTCCTTTCGCTTACTGCCAGACCTAGCCGGCTTCTGCGTTGAAATGGATGAACTGCCGCGGTCTCATACATTTTCTGGGATCCAGAAATTTCGGACATTGTGATCTTCTCGGCCCCCCAGGACTTCAGGTGCTATTTCTAGCCTCCCTAGGGATTGGAGGATTGGAGGGAACTAATTCCACCTTAATCCCCTCCAATTCCGAAGAGGATTTGAGTTTCGTTAATATCTTTAGATCCAAAGTCTGATCGACATGATTTTAGTTGGGTTAGTTGCGTAAT…
>CK.1820.4
TTCTTTCTTAGTGTGACACGGACACACTTGCTCGTCCACATCCCTTCCTCCAGCCACCGACCTCCCAAGGATGCGCTCTTGCCGCCGGCCTCCCAAGGATGCGCTCTTGCCGCCCCTCTTCTCGCGCCGCCGCTGCCATCGCCATGTCGAAGCGCGCTACGTACGCTCCGTCCTCCATTCGCTCCCGACGATCCGACTCGTTCGTTTGTTGCTCCTTTCGCTTACTGCCAGACCTAGCCGGCTTCTGCGTTGAAATGGATGAACTGCCGCGGTCTCATACATTTTCTGGGATCCAGAAATTTCGGACATTGTGATCTTCTCGGCCCCCCAGGACTTCAGTCTCCTACCATGAGCTTGTTCGCGCCACACAAAGATTTAGCGATAACAACCTGCTGGGGA…
>CK.1822.1
CCCACCCCTCTAAATTTTTCAGCCGCCACTCTCTTCCTCCTTCTCCCTCGCGCAGGTCTGCTCCAGCCGACGCCCTGTCTTCTTCCTCACGGTGGTCAGCAGGGAGCTCGGCCAGCAGCCATGGCCTCCTCCACTTCTTCCCCATGGAAGCCGGCTCCTTCTCCATGCTCCCTCCCTAGCCGAGCACCTCCAGCAGCCATGGCCGAGCTTCTTTTCTCCCCTGCTGTCCCCTGCGCGCAGGGAGCACCAAGGCCAGCGTCCCCTTCTCCCTGGTTTCCCTTGCGCAGTGGCAGAAGAATCCATGGACGTCGCCTCCCCATGCTCCTATGCGTGCAGGGAGCTGCGCCCTTTTCTTCTCGACAGCGCTCGGCTCCCTCCTCCCTGCGCATTCCCTGCCCC…
>CK.1826.1
CAAGGCCAGTAGAAACCAGCCCAGCTTGCTCTCTCTGCTCTTCCCCCTCACACTTCTCCCTCGCTCATCACTCATAGTCACACAGTCACACTACAGAGCCCAGAGCCCTAGTGTCCTCCCCTCCCCTCCCCATGGCCCCTCACCGCCTCCTCCAGCTTCTACTGCTCCTCGCCGCCGCCATGACCACCGCCCGGTCCCAGACCCAGTCACCAGCCGCCGCGCCATCCACCTCACCCTCCTCTACCGCCGCCGCCGCCCCAAGCCCCTCATCCTCCTCCTCCCCGCCGCCCTCCAAGGACACCCACATCTCCACCTCGCCCGCCGCGTCCCCGTCCTCGTCCCACGCCGGCGCCAAGCTCACCTCCCCGGCCGCCTCCCCCGCGCCCACCCACTCCCCGA…
>CK.1831.1
ACCAGCGTATCACCATCAGAGCCTGAGGTCCAAGTCGATCTTACTCGGCTGAATCGGCTCACACGCTTGCTCATACTCCGAGTGCGGCGCTCTCAGCCTGAAGCTCCCAGGCCAGGCCGAGCTCGGCGCCTCCTCGCACGGGACCGTTGCCCAGGCCGCCGCCGCCACGCCGCCCTCGAGGAACCTCGCCGCCGTCCTGACCGCCGGCGCCGGCGCCGGGTTGGCTCGGAGGGAGCGCATGAGGGCGGCGTGCGCGTGCAGCGGCAGGCCGCCCACGACCACCCGCTGCGCGTGGTACGAGGATCGCTTGGCGGCGCTGCGCTCCCGCTTGTGCGCGTTCTGGTGCCCGCCCAGCGCCTGCGAGCTGAAGAACTTGCGCAGGCAGAAGTTGCAGGAGAA…
>CK.1835.1
TCAGCCACAGTCGCCGCGCACCCACGCTCGTACACTCAGCTGCCGCTGCGCCAAGGAGAAGCTGTGCGCGGTCCAGGCACAGGTGCAGGGTGAACAGGAGGCGGCGACAACACTCCAGAGGAGGGTGGATGAGCTAGAGAGCGGCGGATAGGAGAGGGCCGGTGTGTTGGCGGTGGAGGGCGTGGAGCTGCGCAGGGCAAACACTGTGCTAGAGGAGAACAACAGGGAGCTTGCCTTGAGGCTGCAGGACGCGATCGAGCAGGCTACTGCATCTGCCTCCGCTAATCTAGCTCCTAAGGTTCGACATGCCCCGTGCCTACCATCACTCTCGATTTGAAGAAGAGTCTCAAGATTTTGCAGGTGTTGTGTTACTCCTGATTCAGTTACCTTACTGGCAGT…
>CK.1835.2
TCAGCCACAGTCGCCGCGCACCCACGCTCGTACACTCAGCTGCCGCTGCGCCAAGGAGAAGCTGTGCGCGGTCCAGGCACAGGTGCAGGGTGAACAGGAGGCGGCGACAACACTCCAGAGGAGGGTGGATGAGCTAGAGAGCGGCGGATAGGAGAGGGCCGGTGTGTTGGCGGTGGAGGGCGTGGAGCTGCGCAGGGCAAACACTGTGCTAGAGGAGAACAACAGGGAGCTTGCCTTGAGGCTGCAGGACGCGATCGAGCAGGCTACTGCATCTGCCTCCGCTAATCTAGCTCCTAAGGTTCGACATGCCCCGTGCCTACCATCACTCTCGATTTGAAGAAGAGTCTCAAGATTTTGCAGGAGGGAGGTCCTAGAGGTAGCAAGCAGATCGTGGTGGTA…
>CK.1840.1
GAACCCTAGGGCCACGGCCCGCCACCAGTAGCTCGCTCGGCTCCAGATCCCGCGCCACACCACATAGCATGGCAGAAGATACAGCGTAGCAAGGTCCGGACGTTCACCAGAGGGCAGTGGGGATGGGGATGGGGCCGGCCCGCGTGCGCTCTCCGTGCGGGAGGCCTCGGCGGCGGTGCCGCTCCCGCACCCATCGGCGGCGGCTGCGCTCGACCTTAGGCGGCGGGGCGGCCAGGCTGGCGCTGTGACCTGAAACGGTGGCGGGATGGGGAGGAGGAAGGAGCACCTAGAGAGAGTCCGAGTGGAGGCGTACTGCTGGGACGTGTTCAAGCCAGTGGAGATGGTGGAGATCGACAGCATGGAGAAGCTTGACGACGCGTTCAGGATGGCAAGTTGGTG…
>CK.1840.2
GAACCCTAGGGCCACGGCCCGCCACCAGTAGCTCGCTCGGCTCCAGATCCCGCGCCACACCACATAGCATGGCAGAAGATACAGCGTAGCAAGGTCCGGACGTTCACCAGAGGGCAGTGGGGATGGGGATGGGGCCGGCCCGCGTGCGCTCTCCGTGCGGGAGGCCTCGGCGGCGGTGCCGCTCCCGCACCCATCGGCGGCGGCTGCGCTCGACCTTAGGCGGCGGGGCGGCCAGGCTGGCGCTGTGACCTGAAACGGTGGCGGGATGGGGAGGAGGAAGGAGCACCTAGAGAGAGTCCGAGTGGAGGCGTACTGCTGGGACGTGTTCAAGCCAGTGGAGATGGTGGAGATCGACAGCATGGAGAAGCTTGACGACGCGTTCAGGATGGCAAGTTGGTG…
>CK.1842.2
TTCTCGGGAGAGCCCAACTAGACTCGCAGTCGCGTCCATGGCGATCTTGGTAGGCCTCGTCGCCGTCCTCTCCGCCCTCTTCGCCGCCGCGCTTCGGCGCCTCCTAATCTCTTGTCGCCACCCCGCATACGCCGCCGGTTTCTTCCACCCGTACACCAACGACGGCGGCGGAGGCGAGCGCGTGCTCTGGTGTGCGGTGCGCGCCGTGCAGGAGCTTTGCCCGGACCTCCCCTGCGCTGTCTACACCGGCGATGCCGATGCGGCGCCCGAGGCCCTCGCCGCACGCGCTCTCGACCGGTTCGGTGTCCGTCTCCTCCGCCCGCCGCAGGTTGTTCACTTGAATAAGAGAAAGTGGATCGAAGCAAGCACGTATCCCCACTTCACAATGATCGGGCAAAG…
>CK.1844.1
AATTCCAACCTCCAAACTACTCCCGTCAGAACAGGACCTCCATGATCGCTACTGCCATAACTCGTTTCGACATCTCCTTCATCCTCGTCGCTGCTGCTCACCTACCCAGTGGGCCCAGGCGCCAGGCCGCACCATGTCTCACGCGCGTGCTCGTCGCGCGGACGCGCAGCAGCCCATCAGCTGCTCCAAGTTCTCCTCTTGTCCAAAACTGCTTCTCTCGCGCAGCAGAGCAACCGCGCCAGGCTTCTTCTCCAGGTCCGCGTGTGAGAATCGCAGCCTCTGTTCATCTCCCAAATTTCAAACCATCTCCTACCAACGTCGCGAAGACCTGGGATCCATGGCGCCCTTGCAGCAGACCAGCCGGTCTTGGCACCCCAACCCCTGCGGCTCCCCTGCCAT…
>CK.1844.2
AATTCCAACCTCCAAACTACTCCCGTCAGAACAGGACCTCCATGATCGCTACTGCCATAACTCGTTTCGACATCTCCTTCATCCTCGTCGCTGCTGCTCACCTACCCAGTGGGCCCAGGCGCCAGGCCGCACCATGTCTCACGCGCGTGCTCGTCGCGCGGACGCGCAGCAGCCCATCAGCTGCTCCAAGTTCTCCTCTTGTCCAAAACTGCTTCTCTCGCGCAGCAGAGCAACCGCGCCAGGCTTCTTCTCCAGGTCCGCGTGTGAGAATCGCAGCCTCTGTTCATCTCCCAAATTTCAAACCATCTCCTACCAACGTCGCGAAGACCTGGGATCCATGGCGCCCTTGCAGCAGACCAGCCGGTCTTGGCACCCCAACCCCTGCGGCTCCCCTGCCAT…
>CK.1844.3
AATTCCAACCTCCAAACTACTCCCGTCAGAACAGGACCTCCATGATCGCTACTGCCATAACTCGTTTCGACATCTCCTTCATCCTCGTCGCTGCTGCTCACCTACCCAGTGGGCCCAGGCGCCAGGCCGCACCATGTCTCACGCGCGTGCTCGTCGCGCGGACGCGCAGCAGCCCATCAGCTGCTCCAAGTTCTCCTCTTGTCCAAAACTGCTTCTCTCGCGCAGCAGAGCAACCGCGCCAGGCTTCTTCTCCAGGTCCGCGTGTGAGAATCGCAGCCTCTGTTCATCTCCCAAATTTCAAACCATCTCCTACCAACGTCGCGAAGACCTGGGATCCATGGCGCCCTTGCAGCAGACCAGCCGGTCTTGGCACCCCAACCCCTGCGGCTCCCCTGCCAT…
>CK.1847.2
GACGCGACGGGACTCCCCCCTCCCTCCCTCCCTCCGCCCGTTCGTTCCCCAACAGCACAGCACGAAGACACTAGACAGCAGCCGCCGCCGCCGCCGCCTTCGCCCGCGTAACCGGGACAGCGTACGCGCACGGTGGATCGCACGGTGTGCCGGCGATGATGGCGGGGAACGAGGACCAGCTGCGGGCGGTGGCGGCGCGGGCCGTCACCGACTCGCTGCGCGCGGCCGCGTCCCGCTGCTCGGCCGCCGACCGCGCCGCGCGCTTCCGGGACTGCGTCCGCAGCCTCGAGGCCGAGAAGGCCAAGATGGAGGTCTTCCGCCGGGAGCTCCCCATCAGCGTCCACCTCGTCGCCGACGTGATCGACTGGCTCAAGGAGGAGCTCGCGCAGCACCGCCGCC…
>CK.1849.2
GGCGCCGCGACATCGACTTGTGTCGTCACCCTCCCACCCCAATTTCCCCGCAGCTTCCTTCCAGTGTCGCTGCCGCAGTCATCACTCTGCAGTCAGTCTGCACCCCTCCCTCCCTCCCTCCTTCCCTCCCTGCCTGTTGGCCGCGGCTCGCGGGAACCAACACCCCATCGCCACGCCGATCCCCCACCGACCAGCCAAGCCGCTACAAGTCAGCCGTGCCCCGCACGCGTGCACCTGATTGGTGCTTGGCCGGCCGGCTGACCCACCCGGGGCGGAAGGAGGAAGGAAGGACCGGAGAAGCTGCTTCCTTGCCGTCGCCCAGGGGGACAGGGTAAGCAAAGGAGCGGGATGGAGAGCTACCTGGAGGAGCGGTTCGGCGGTGTGCAGGCCAAGAACTCC…
>CK.1851.2
CCTGGAATCGATCCACGAAACAATAGTTGTGGAACTCCTCCACGCGTGGGTGTGGAAGCGACGGCGCCGACGCTATTCACAACGGCAACGCGTCCCTTCCAACGCCGGCCGCCGCCATCTTCATCAGCCACCTTTTCTCATGTTCTTCTGGCTGCTCTTACCCCACCAGTGCAAGAACAAGGAAGTGGTGTTGCAAAGAAACTGTGTTTGATTTTTGCTGTAACTTGACTGAAGAAACATCTCTGTTTATCATCTCCCAAACATATAGCTATATGCTCAGTACTGCTCATTTTTTTTTGCAATGGCAATGAGATGTGTTAGTGCTTAAAAGTGTTAGCTTTGATCTATTGTGATGTAAACTTCATTATGTTTCCTGCATTTGCTTTGATCTACTGTGAT…
>CK.1851.3
CCTGGAATCGATCCACGAAACAATAGTTGTGGAACTCCTCCACGCGTGGGTGTGGAAGCGACGGCGCCGACGCTATTCACAACGGCAACGCGTCCCTTCCAACGCCGGCCGCCGCCATCTTCATCAGCCACCTTTTCTCATGTGAGTCATCCTTCCCTTTCTTCCCTTCTCTCCCATGTCAGTGTGCCTCTCTCCCCTTTCTCCACCGCTCGTTCCGCTCCCTTGTTGGCTACAGTTGGAGAATAGGACGAGCGTGACCTCGGCGTCAGGTTCCCCGACCAGCGGCCACGCCTCGAGTGCATCGCCTTCTACGTCGACCCCACCAAGCACTACCCCTTCACCTGCACATCCCCCTGCGAGCTTCTTGGGTACATGGCGCACAACCATGCTCACCAAGAC…
>CK.1851.4
CCTGGAATCGATCCACGAAACAATAGTTGTGGAACTCCTCCACGCGTGGGTGTGGAAGCGACGGCGCCGACGCTATTCACAACGGCAACGCGTCCCTTCCAACGCCGGCCGCCGCCATCTTCATCAGCCACCTTTTCTCATAACAAGGAAGTGGTGTTGCAAAGAAACTGTGTTTGATTTTTGCTGTAACTTGACTGAAGAAACATCTCTGTTTATCATCTCCCAAACATATAGCTATATGCTCAGTACTGCTCATTTTTTTTTGCAATGGCAATGAGATGTGTTAGTGCTTAAAAGTGTTAGCTTTGATCTATTGTGATGTAAACTTCATTATGTTTCCTGCATTTGCTTTGATCTACTGTGATGTAAACACGATTTATGTTGGTTCTGCTATCTTTT…
>CK.1851.5
CCTGGAATCGATCCACGAAACAATAGTTGTGGAACTCCTCCACGCGTGGGTGTGGAAGCGACGGCGCCGACGCTATTCACAACGGCAACGCGTCCCTTCCAACGCCGGCCGCCGCCATCTTCATCAGCCACCTTTTCTCATGTTCTTCTGGCTGCTCTTACCCCACCAGTGCAAGGTACGAGGCGAGCTTAAATTAACCGTACACCATGATCCATGTAGTGTGAACCATGATTCATGTAGTGATCCATGAACTATAAATTCATTTGTTCAGTGTGTTTATTGTCAGTTCAGCTACATATATTGCAATGGCGCGCTTTGTAACACAGTGAATTGATGAACAAATATGAGCTAATGTTACACTACAGATTGACACATTCACTTGCATGCAGAACAAGGAAG…
>CK.1855.1
TGCTGCAGGCTCTCCTTCCCCTTCCTCTCCTCTAACTTGGAACCACCAAGAAGCTCAGCTCACCGTCTGCAAACCCGTTGGGAGCTACCATGAGCGGCACGACCGGCGGCGTCGTGGGTGTGCAGACGACGGCGGCGGCGGTTCCTGATCTCTCACTCCACATAAGCCCTCCGTCGCCGCCACCGGCCGGCGGCGTCGAGGCGCTGCCGGAGCCGAGGCTGCTGCTGGGGCTGGGGCTGGGGCCGGGGCCGGGGCTGGAGCTCGACGACGACGACGACGCCGTGGCGACGAAGAAGGTGGACGACGACGACGACGCGGCCGCGGCGGCGCGGGAGCACAACCTTCACGCGCAGCGGCTCCGGCTGCAGTTGCACCAGCCGAGCCAGACGGCCCACGGGT…
>CK.1857.1
ATCAGCGCAGAATCCGGTCCACGACGACTCTTCACCCCACCCTCTCCTCCTCCAACTAGTCAGGCTGCTAGTGCTACCTTTCAAAAAACCCCTACATCCTGCCATACATCCATCCGCCGCCGCCGCCGCCGCCATCTCCTCCCACTCTCTTCCCACTCCGACGAAACCCTATTCAGTATCCATCTCTCCATCCATGGCGTGGCGCGGCCCCGCCACCCGGGCCGTCCTCGCCGCCGTCCGCCGCCCGGCAGCGGCCGCGCGCCTCCACGCCCCGCGCCGCCGCGTCCCGCCCGCCTTCGCCACCACCTCCTCCCCGCTCCCGTCCGCGCGGCCTCTGGCGGCGTTGATGGGGTCCCCGGTGACGGTGGCCGCCGTGATGGCGCGTCTCACGGCGCATCC…
>CK.1861.2
CACGCTATTTAAAGTTGTAAACTTTTATAAAAAAACTAATTTGGCCACATGCCACATCAGTGGTTTGCAACACCGATTCAGTTGTTGTGTGTATAGTTAGGGCTGGTGCAAACCGATTTAGTTCCTTGAGCACCATTCAAAGACTGCTTATGGACGAAGTGGAGTGTTGAGTAGGGCTGGTGCAAAGCAACTTGAAAGCTTTGGTCTCCCAGCTGCCTTTTCTAGAGTCAAGACTATTTCTAGCGCTTAATGCTGTGACAGCTGAGGTCATCCTATTATAGCATGAGATAAGAATAGAGTTTTTTCCCTGTTTGTATTAGGGTTCTAGTCTTTTTTTTCCTGTGTTCTTTTTGCCTTGTTTGGGCATTGTATTGTGGTCCATTTCGGACCTCTCTCTCT…
>CK.1862.1
TCCGTTCCATCCCTCGCCTGCCTTCGCACGGGTGCGCCGCCCGCTCGACGGCCACGCCACGCCGCGCCGCGCCGCTCAGCTGCCCCGGCACCCGCCCTTCCTCGCCGAGCTCGGGATCGACGTCTCCCGCACCTCCTCGCGCCCGTTCCGGGCTCCGCATCCGGCCCCTCCCCGTCCCCAACCCCATTCCGCAGCTGGCGACCAGCACAACATCCCGAATCCCCCACCTCGCATTCGGCTCGCCGTAGCTCCTCCTCCGCGTCCCGCCGCCCCCGGCACGCACAAGTTTACTATGTCTGGGATGGCATTTGATGATTCACCTGCCCAAGTGAATGTTGAAGGAGATGTTTCAGAGAAAAAAGTAGAAGTTCAAGACCAGAATGAAGTGGGTGGGATGCC…
>CK.1862.2
TCCGTTCCATCCCTCGCCTGCCTTCGCACGGGTGCGCCGCCCGCTCGACGGCCACGCCACGCCGCGCCGCGCCGCTCAGCTGCCCCGGCACCCGCCCTTCCTCGCCGAGCTCGGGATCGACGTCTCCCGCACCTCCTCGCGCCCGTTCCGGGCTCCGCATCCGGCCCCTCCCCGTCCCCAACCCCATTCCGCAGCTGGCGACCAGCACAACATCCCGAATCCCCCACCTCGCATTCGGCTCGCCGTAGCTCCTCCTCCGCGTCCCGCCGCCCCCGGCACGCACAAGTTTACTATGTCTGGGATGGCATTTGATGATTCACCTGCCCAAGTGAATGTTGAAGGAGATGTTTCAGAGAAAAAAGTAGAAGTTCAAGACCAGAATGAAGTGGGTGGGATGCC…
>CK.1862.4
TCCGTTCCATCCCTCGCCTGCCTTCGCACGGGTGCGCCGCCCGCTCGACGGCCACGCCACGCCGCGCCGCGCCGCTCAGCTGCCCCGGCACCCGCCCTTCCTCGCCGAGCTCGGGATCGACGTCTCCCGCACCTCCTCGCGCCCGTTCCGGGCTCCGCATCCGGCCCCTCCCCGTCCCCAACCCCATTCCGCAGCTGGCGACCAGCACAACATCCCGAATCCCCCACCTCGCATTCGGCTCGCCGTAGCTCCTCCTCCGCGTCCCGCCGCCCCCGGCACGCACAAGTTTACTATGTCTGGGATGGCATTTGATGATTCACCTGCCCAAGTGAATGTTGAAGGAGATGTTTCAGAGAAAAAAGTAGAAGTTCAAGACCAGAATGAAGTGGGTGGGATGCC…
>CK.1862.5
TCATACTTTCATAGTAAGCATATGTCTTAATCGAATGCACTACATAACTATCGGGCTGCTAACAGTCTATTAAAATTTTAAAAAGATACTCCTTTTTTCAAAGCAATTACTAACAAAGAATACATGATTACCTGAAGGGAAGAACACAGTAGCCTCTGGCGATGATACGTGCTCTATGTATAGGTGTGTATATATACACGACGACATTTGTATTGTTGGTTGGATGTTGTCGGTGAAAACAATGCAAATATTTTTTCCACCATTAATTAGGAAAACACGATCATATTGCCCTTTTGCTGCCAATAACTGTAGTTCTCGACCATAACAATGCAGGCTTTGACTTAGTAAACATCATCATATCTCCTTGTTCACAGGGGGGCAGCTGAATGCCCATACTGT…
>CK.1863.1
CACAAGTTTACTATGTCTGGGATGGCATTTGATGATTCACCTGCCCAAGTGAATGTTGAAGGAGATGTTTCAGAGAAAAAAGTAGAAGTTCAAGACCAGAATGAAGTGGGTGGGATGCCCTCACGACAAGAGGAGGAGGCAGCAATTAAGAAAAAGTATGGAGGAATATTGCCCAGAAAGACTCCACTTATATCTAAGGATCATGAACGTGCTTACTTTGATTCTGCTGATTGGGCTCTAGGAAAGCAAGGTGGTGTTCCCAACAAGCCTAAAGGTCCTCTTGAGGCACTCCGACCCAAGCTTCAGCCTACGCAACAGAATGCCCGCGCCCGCCGAACTTCATATGCGTCTGCGGACAGTGACGACACTTTGAATCTGTCCCCCGAGGATCTGGTCCCG…
>CK.1867.1
TCTCCCAGCTCGTGTCACCGTCGCTTGGGCTCGTGTCGTCAAGGCCTCCTTCCCTGTCCGCGACCTGGCTTCTCAACTGACCGTGCGGATCGCGCGTCCGCCAACAAACTCCAGCTGGAGATTGTGGACCGACGTCCCTGGGCCATAAAAACTATGCACAAGACCTTCTATCCTCTCCCTTCGTCGTTCCTCAACCGTTAATTTCTAGAGAGAGATAGGGCATCGTTGTGCCAGGGACTCGGCGGCGGCTCCGCCTGGGGCTCTCGGCTACCTGCTCTTGGCTACCTGCCCTGCCCTGGTGGTGCGATCGAGCGAAGTCGCAGCGGCGCTGGGTACCAGTACGGTGCATCCGCGGACGTTGAGGACCGACAGGATCTCGTGAATTCCTCATCGGAGTTC…
>CK.187.4
AAACCAAAACAGAAAAAAAGTAAAGTCCTGCTGGCAGCTGTCAACCACCCGTGGTCCCGTGGAAGAGAAGAGAGCATCGCCGGACCCGGGGACGGCGCGCCGAGAAGGAACAAAAGAAGACGGCGGCGGGGCGGAGATGGGGAGCCCTCTGGGCGGGTGGCCGTCATACAACCCGCACAACTTCAGCCAGTTGGTCCCTGCCGACCCCTCCGCGCAGCCCTCGAATGTCACACCAGCCACTTATGTTGCGACCCACAGGACAGATCCGCCACCCAATCAAGGGCGTGTTATTTGTGAGCAACTGGACAATTCAAAACATCTGAATGGGTACTTCAGCCACAGACTTCTGGTGAGGTGCAGTGATAACAGCAGAGATATCCCAATTTGTATAGCAGATAA…
>CK.1873.2
CTCTTTCTCCAGTCCATTGGCATGGCATGTTCCTCCAGCTCTGCGTTGCAATATTAGGCAGGCCGCAGGCGTATATGACTAGACTAGCTAATAAGCAAGCAATCGAAACAACTACTCATCGGTCATTGCAAGCACACAGCGCGCGGAGACCGACCGGCAGCGTGAACTGACTGCCTGCCTGCCTGCCTGCCCACATGCGCCGCCTGCACTTCCTCCTCCTCCTCTTCCTCCATGCAACCTCCTCCGCAGCCGCGCCCGCGGCCGCTAGCGGCGGCGTCGGGTGCGACCGGCAGTGCGGCAACACCACAGTGCCGTACCCTTTCGGCTTCTCCGGCGCCTGTCCCATCCGCCTGGACTGCAACGTCACCACGCCGCAGCTCGTCACGAACAGCTCCGCGG…
>CK.1877.1
TGGCCGCTGTCTTCCACCATTGCCCCTCCCGGGCTCGCCTCGACTTGCCTCGATTTCTTTCGACGCCTCTTCCTCTCTTTGCCCTCGAACCGCTCCCCCTCCCTGCCCCTGCCCCTGCCCCTGCCCCTGAGCGGCCTTCAAATCCACCCGCTGTTTCCCCGCCTTCCCCTTGGCGCGCAGCTCCGGAGCGCCCGGCCGGCGCCGTCCGGTGGGTCGGCTCAGCTTCTTGGATCTCGGGCGAGACTGACAGACCCGTCGGTCCCGGCGCTCTCGCGGCGATTCCGATTGCTCGCTTGCTGATGGATGTGGCTACTCCCTGTGCGATGGCTGCGTGAAGGTTGGATTGGGTCTGTCGGCCACGGGATTGGATCTTGGCGAGGTTCCAGAAGCCCGAATTTG…
>CK.188.2
TAGCTAGGGTTTCTTCTCTGCCCCCTCCGGCAACTCAGGAGAGAGCGCGGCTCCTACCCGGCGGCGGTGAAGCCGCGACGATCCAACGGAGCAGAGGCGCCATGGCTGCTCCCGAAGCGCCCGCATGCTACGTCGGGATCGCGCGGCAGTCCGCCGCCTTCCGCCTTATGAAACAAATGGGATGGGAAGAAGGTGAAGGCCTTGGCAAAGACAAGCAAGGCATAAAGGGTCATGTTAGGGTGAAAAACAAGCAGGACACACTAGGTGTTGGTGTAGATAGCCCTCATAACAAATGGGTATACGATACCACCCAATTTGACAACATATTGAAGAAACTGAAAGTGAGGTTGCAGCTGTAGAAAGTGATTCACCTGACATCACACCCAAGAAAGACAAATC…
>CK.1881.1
CATCTGCATGTAGCTTGAATATACGTGCATGCCAAGAAACACTACTGCAAAGACTACAGAAGAAGACATCAATACTTAAAATTCATTCTGCAAACGATGGTGATGTGTTCTCGTCCGCCCGGAAGAACTCACCGGGGCCGCCTCCTTCTACTACTACTTGCTGCCATCTTCATACTTGCTTCCGGGAGCGGACCACGCAGCTCGGTTACTACAGCTCGTCCTCCTCCGGTATATCGCTGGCCTCCATGAAATTTGATATGCACATGCTACACACTACTGGAGAAAGTGCAATATGTACTAGTTAGCAATGCAACTGGCTACAGTACCAACGATGTGGATATCTATAACTAAAAACCCAAATCATTAGTCCGAGTTGTATAGATCATATACTAAATAGTG…
>CK.1882.1
CCATCGATCTTCTTATTACATTGCGGCTTATTACATATGCATATGTAGCTAGAATACATGCATGCCAAGAAATAAACACTGCAAGACAATAGAAGAAACCATATATACGTATATACAATTATACATATGCATAGGATTAATTTACTGCAATTCATTCTGCAAACGATGGTGATGCCTTCTCATAGTCATCCACCCAGAAGAACTCACTGGGGGCACCTTCTGCTACTACTTGCAGCCATCTTCATGCTTGATTTCGACCTCCCTACGCCCAAGGTTAGTACAATTTTTCCTCCTCCGGTACATGGTGGGCCCCCATAAAATGTGATCTGCACATGCATGCTACAGGCCTACAGCAACGCCATTCTTAGTATATACTAGTTGAGTTAAAAAAGAACGTGT…
>CK.1883.1
GCCAAACACACACTCTCCAAGCACTAGCAGTGGCAGTATATACTACTAGGAGAAGATGATGTTCCTGCCTTCTTCTCCACGCGGAAGTTACCGGGAGTACCTTGTGCAACTGCTTGCTGCCATCGTCATTGGACTGCTCACGATACCTAGCGCCGTTTCTCCTACTTCACTACCTGTTGATCAGCATCGCTGTGTTGATCCCGACCGCTGTCTCCAGTATGGCCTCCACATAAAATGTGATCTGCTGTAGAAGCTACATACAGCCACGTGCATACAAGGGCACACTTCTTTCCACTCATCTCCAGCCGCCGTACGTCTTCGTGTGTGTGCTCGTCACAACACCATAGACTAGAAAAACAAACGAGCTACTACTACTTGAAATGCATACTAGTTAATAAA…
>CK.1889.1
ATATGTTTGTTATGAGTTTCATTGGAATCACATTCATTGGAATCGGATACCTACGTATAGAAACCTCAATCCCTTCCACACCAGCCGGAATCAACGTTGAGTCATCCCGATCCACCCTCCTCAGTCCTCACCGATGCGGCATCATGGACGCCGCCACCCGTCGCGCCGCCAGTGAGCCCAACGGCTCCTCCCTCCCCGACGCCTCCCTCCTCCTCCACACGTTCCGACGACACCTGCCAGCGCCGACGACGAGATCTGCTAGCGCCGACGTCGTCTCCAGATCCACCGTTCTGAGTATCTAGCCATCGAGAATGGACATTTCGGAGGGCTCTATTGCTGTTCGTGGTAGGGGGGAAAACAAAAGGAAGTGGATCCCTGTTGAAGATGATGAACTGATCA…
>CK.1889.2
ATATGTTTGTTATGAGTTTCATTGGAATCACATTCATTGGAATCGGATACCTACGTATAGAAACCTCAATCCCTTCCACACCAGCCGGAATCAACGTTGAGTCATCCCGATCCACCCTCCTCAGTCCTCACCGATGCGGCATCATGGACGCCGCCACCCGTCGCGCCGCCAGTGAGCCCAACGGCTCCTCCCTCCCCGACGCCTCCCTCCTCCTCCACACGTTCCGACGACACCTGCCAGCGCCGACGACGAGATCTGCTAGCGCCGACGTCGTCTCCAGATCCACCGTTCTGAGTATCTAGCCATCGAGATTTATCCTCAAGAACTCGACGAAGGAATATGGCATTTAGGGGTATCTTGAGTTCTCTCCTTGTCACGTACTATTATGTCTGGTTGTTC…
>CK.1889.3
ATATGTTTGTTATGAGTTTCATTGGAATCACATTCATTGGAATCGGATACCTACGTATAGAAACCTCAATCCCTTCCACACCAGCCGGAATCAACGTTGAGTCATCCCGATCCACCCTCCTCAGTCCTCACCGATGCGGCATCATGGACGCCGCCACCCGTCGCGCCGCCAGTGAGCCCAACGGCTCCTCCCTCCCCGACGCCTCCCTCCTCCTCCACACGTTCCGACGACACCTGCCAGCGCCGACGACGAGATCTGCTAGCGCCGACGTCGTCTCCAGATCCACCGTTCTGAGTATCTAGCCATCGAGAATGGACATTTCGGAGGGCTCTATTGCTGTTCGTGGTAGGGGGGAAAACAAAAGGAAGTGGATCCCTGTTGAAGATGATGAACTGATCA…
>CK.1889.4
ATATGTTTGTTATGAGTTTCATTGGAATCACATTCATTGGAATCGGATACCTACGTATAGAAACCTCAATCCCTTCCACACCAGCCGGAATCAACGTTGAGTCATCCCGATCCACCCTCCTCAGTCCTCACCGATGCGGCATCATGGACGCCGCCACCCGTCGCGCCGCCAGTGAGCCCAACGGCTCCTCCCTCCCCGACGCCTCCCTCCTCCTCCACACGTTCCGACGACACCTGCCAGCGCCGACGACGAGATCTGCTAGCGCCGACGTCGTCTCCAGATCCACCGTTCTGAGTATCTAGCCATCGAGATTTATCCTCAAGAACTCGACGAAGGAATATGGCATTTAGGGGTATCTTGAGTTCTCTCCTTGTCACGTACTATTATGTCTGGTTGTTC…
>CK.1890.3
CGCTGTGCCAGCGCGAGGCGGACGTCACCTCACCTCCCCGCCCCGCGTAGCTTTTCTGACCCGGATGCTACGCTGCGTCTCCACTACTCCGCCTCCCGCCCTGCCGTCCATGTCACGCCTCGGCTCCTTCCTTTCGCCTCCCGACTCCTGCCTGCTGCCCCTTGTCCTCTTCCCCACCTCCTCCGGAATCTGGCCGCGCACCTACTCGTCGCCCTCTCGTTTTCCCGTCTCCGCTTTCTTTATCCTGCGGGCGGAGCGGGTAGGGTGGGGCGGTCGTTGCTCTCGGATCAAGAGAAAGGGAGGAAAAAAAAACAGCGCTTTCTTTCTGTGGCCGGCGGTTCGCCCGTCGCTCACTGGCTGAAGCGGCTGCACCCGCGCCCTCTTGCTGTGTGGCCACTG…
>CK.1890.4
CGCTGTGCCAGCGCGAGGCGGACGTCACCTCACCTCCCCGCCCCGCGTAGCTTTTCTGACCCGGATGCTACGCTGCGTCTCCACTACTCCGCCTCCCGCCCTGCCGTCCATGTCACGCCTCGGCTCCTTCCTTTCGCCTCCCGACTCCTGCCTGCTGCCCCTTGTCCTCTTCCCCACCTCCTCCGGAATCTGGCCGCGCACCTACTCGTCGCCCTCTCGTTTTCCCGTCTCCGCTTTCTTTATCCTGCGGGCGGAGCGGGTAGGGTGGGGCGGTCGTTGCTCTCGGATCAAGAGAAAGGGAGGAAAAAAAAACAGCGCTTTCTTTCTGTGGCCGGCGGTTCGCCCGTCGCTCACTGGCTGAAGCGGCTGCACCCGCGCCCTCTTGCTGTGTGGCCACTG…
>CK.1890.5
GTGAGCAGCTTTGCTGAGTTGTGAAGCTTTTCATGGTGTCTTGGGATTTGGCTTAGTGGTGTGGTACTCTGGGTAATCGCTCGGGCTCGGAGGATAGGGTCATCACCAATGATTCGGCTTGTTTGGATAGAACGCCGAGTCCCTTTGTTGACTGAATTTGTAATCAGGAGCCCAAGGATTAGTATCCATGTTGCTTCGTCTTGTTCGTGTGAGGTCAATTCTGAGCTGTTCCCCTTTGTACCGTCAGCTCAGTACCTTGTTTTTATTGTGCTCTCTGCTCTCTCACCACTGTACTAGGCGTGTCTTTCATGTTGACAACATACTGGGTTCACAGGAATTTTTGGCACTTTTATGTTTTGTCCCTCGGCTCTTCCTAAGGCTAAAGGGATTCTGATCATC…
>CK.1891.2
AGTTGGCTCAGCCGGAAGGCCCAATTGATGAAGACGGATAAGCTCGGCTCAGGTTAGGCCCCGGCATCGCCGTCGACTAGGCTGGCCCTCCGCCGTCTGCCATGACGAGATCCGCGTCCCCGAGCGTGGACGCTCCACGCCTCCGCCTCCCGGACGCCGGCGAGGTGCGTCCGGCGTCCCTGCTGCACACAACCTGACAACCTACTTCTCTCTTCTATCTACCACAAGATCCTTCCGCCGCCTCCCCCTCCTGACAGAGCAGAGGCAGAGCTGAGGCCCGGCCTGGCCGGGCTTCGGCGGCCCAGCCCAAATAACCCGACGGGTCCGCATCCTGAGCTCCGCCTCCACACACCTTGGCACCTCGCCCTCGCCTCCAGCTCCGCACGTCCCGTCGCCCGC…
>CK.1891.3
AGTTGGCTCAGCCGGAAGGCCCAATTGATGAAGACGGATAAGCTCGGCTCAGGTTAGGCCCCGGCATCGCCGTCGACTAGGCTGGCCCTCCGCCGTCTGCCATGACGAGATCCGCGTCCCCGAGCGTGGACGCTCCACGCCTCCGCCTCCCGGACGCCGGCGAGGTGCGTCCGGCGTCCCTGCTGCACACAACCTGACAACCTACTTCTCTCTTCTATCTACCACAAGATCCTTCCGCCGCCTCCCCCTCCTGACAGAGCAGAGGCAGAGCTGAGGCCCGGCCTGGCCGGGCTTCGGCGGCCCAGCCCAAATAACCCGACGGGTCCGCATCCTGAGCTCCGCCTCCACACACCTTGGCACCTCGCCCTCGCCTCCAGCTCCGCACGTCCCGTCGCCCGC…
>CK.1894.2
GCGCGAATCTCAAAGCCCCGCCCCCGCTTTCACCAGTTGGCTTTCCTTCTCTCGTGCCATCCCTCTCTAGTCTCTACCCTTTCCGCCTCGGCACCTCCCCACCCCTCTCGCCTTCGCTTCGTCGCCACGGCGAGCCCCACGCCGCCGATCGGGGCGCCGCCAGCGGCGGCGGCGCCCGATCCGATGGAAGCGGAGGTGGGGCCGCCGAATCCGCCGCGGCCGGAGCCAGCCGGATCGGAGCCCGACGACGCGCGCCTCTCCCCGCCTCCTCCTGCTCCTGCTCCGCCGCCTCCGCCCCCGCCTCCTCCCGCCGCCGAGGCTGCCGCCGCGCCCACCGCCTCCGCGGCCTTCTCGCTGCAGGCTCCAGCTCCGGCGCCGGCGGAGGCGAACGGCAGCTCC…
>CK.1899.1
GGCGTGGGAACCACACGCGTACCCCCGGCTCAGCCGCCATGGTCGCAACAACCCGCCGGAATGCGCGCGTTCCAGCCAGGCACAACAACGGCCTCCCAACCACCCCGCATCGAGCTCGGGCCTACATGACCCATGCCACCGGCCCACCGCAACCCTGAGCCCTTGATTCGGGCGGATCGAAGTTAGCCTCAGCCTTGCACGCGGAAAGGGGCGTGAACGGAGAAATTGGGGGCAGGCGCCGCAGTCGATTGCGCCCGTACACCATCGGAGGGTCCATGGGCCGTGTCCGGGAGCTTCCTTAAGCCACCGCGGGGGTGCTCGTCTCATCTCGGGCGTGTGCGACGGTCGGCGAGCAGCAATTTCTCGCCGAACTTTGACTTCGCCGCACAACTACGTATC…
>CK.19.2
GACAATTCCTGTTCCATTGAGTTTGACCCTTCTGGTTTTTCTGTGAAGGATCTGGCCACTAGGACCCCACTCGTCGCTGTGACAGCACCGGACCTCTCTACACGCTCCGCCCTTCGTCCACCGGCGCGTCCCCACCTCCCGTCCTGGTCTCCGCCACCACCTCCACCACCTGGCATCGTCGTCTCGACCACCTAGGACCTGACGTCATGACCAAGCTTTCCAGCAGTCTAGACTCTACTCGTAGTCAGAAACATTTTGAGGGCTGTCATGCTTGTCAGTTAGGCCGACATATGCGTCTCCCATTTCCCACTTCGTCTTCTCGGGCTGAGCAGGCTTTTTGACTTGGTACATTGTGATCTTTGGACATCCTCTGTAATCAGTCTCTCTGGATACAAATAT…
>CK.1904.1
GTTTAAATTACATACAATCGGGTAAACATTAGAACAGCGGCCAACACAAATTGAGCATTATTCCCATTCGACCTCTTCACTTGGCGCAACGAGTGAACATAGGCCCTTGACTCTTGCTACACCATGGTTTTAGATTTCGTCACCAGCCAAACTCAACACCGTAGATAGGCGAGGGGAAATTCTGTTGAAGACACACTCATTCTTGTGTTTAGGGTGTTCAAACCCTTTTGAAGAGTGTTAGGAACTAAGATGGACGCTCGCCGCCACCATTCAAGAAGTAAAAAGAGGAGACCTCATCGGGCTGTGGGGAGAGAGCCACTAGCCCCAATCGCTGGAGAAGGATAAACCAGAAGTGCCTTGTTAAGACGCATCTAACCAACAGATGGTTAATCGTTTGTT…
>CK.1905.1
AATCACGCAACTCTGTTTTTTTTTGGCAGGACATGCAAGCCCTCATTAGCAAGATCACAAAGTCGATAGTATCGCCGTTGCCCACGAGATATTCTGGTTCCTTTAGGGGACTCATCAAGAGCATGCTACGGAAAAGCCCAGAACACCGACCAAGCGTACTTTCTCAGTTCCTCTTCTTTTTTTAACTGATGTACCATTCATGCTTATGTACATTTGTTTGCTCAAATAAAAACATTTTTGCATATTTACGTATGCAGGCTGCAGAACTGCTGAAGCACCCACACCTCCAGCCATACGTGCTGCAGGTCCAGCTGAAGTCCAGCCCCTCTCGCACCACGTCCCCAATCTACCAAGCTCTGACGGACAAAGTGAAGAAGATGACGTTCGTGAGCGACACCG…
>CK.1905.4
ACTGGACTGGATTGGATTGGAAAGGGAGCTCCCGGCGAGTTTGAACCCACCCCACCCCACTTTTCTCGCCTCGTCCCCTCGCGCTTCCCGCCGCCGACGCCGCGTCTATCTGGTCTAGGACCAAATGCCGCGAGATCTTCGCGCGTGACGCCGTCCCCCCCGCCGGAGCCGCCCTCCGAGCTCCGGGCCACGGAGCGCTTCGTCCCGGATCTCTCTGGTGGCTCAGGACAGTAGAAAGGAAAGGAGAAAAGCTTGTTGTGTCTGTGTGTGAGCTGCAGACCCCGAGAGGATGGATCAGTATGAGGTGCTGGAGCAGATTGGGAAAGGAGCATTTGGTTCTGCACTCTTGGTGAGGCACAAGGCCGAGAAGAAGAAGTATGTGCTCAAGAAGATACGGCT…
>CK.1909.3
TCTCGCAGTCGCAGCACGGCAGTCGGCAGCAGGCAGGCAGCCAGCCAGCAGCCAGCAGCTGCGAATCGAAGCGGAATCGAAGCCCACCACCAGCAGCAGTGCCCACTTGCTTGGAGCGCGAGTTTACCCCGAGCAAATCGCGGCGGCGCTCGTGCCCGTGCCTCCCGCGTCGAACCCTAGTGCAACTACCAGATCCGGAGATCCCGCGCGGGCGCGGGCGGGACACCAAGCTTCTGACTCAACTCAATCCCCGCACCTGCCAATGCCACCCCCTCGGCGCTGATCCGATCCCGCCGCCGCCGACACTCGCGGGCCCGCCCCATGGATTCCGCCCGGAGCTGGCTCCAGAAGCTGCAGCCGCGGGACAAGGACAGAGAGCGGGGCGCCAAGACGCCGGCG…
>CK.191.2
GGAGGGGCGCGCGCGTGTAGGGTCGCAAGCCGAGCCAAAAGCAGCTGCACTGCAGACCGACCACCACGCGACGCTCCTGCTGGCTGCTGCCGCGGAACCCGGGACAAGCGACCTCCTCCACCTCCCCAGCTAGCTATAGCTTCCTGCTTGCAGCTGCAGGTGCCAGCCGAGCCGCCTACCGGGTACAGCCGCACAGGCAGGCGGCGGCATGCGCTCCAGCCTCCAGCAGTGAGGGAGGGAGCTGTCCCGCTCCCGCCCCTTCTACTTCTACCCCTCCCCCCCCGCGGGCCGAGAGGGAGTCCGCCCGCCGGCGCCGCGCGACTCACCGATGCCCAGCCATGAGGCCTGCTGCGGCACCATGTTCTGGGTGTACCTCATGTCCTGCGTCGGCCTCGTCGT…
>CK.191.3
GGAGGGGCGCGCGCGTGTAGGGTCGCAAGCCGAGCCAAAAGCAGCTGCACTGCAGACCGACCACCACGCGACGCTCCTGCTGGCTGCTGCCGCGGAACCCGGGACAAGCGACCTCCTCCACCTCCCCAGCTAGCTATAGCTTCCTGCTTGCAGCTGCAGGTGCCAGCCGAGCCGCCTACCGGGTACAGCCGCACAGGCAGGCGGCGGCATGCGCTCCAGCCTCCAGCAGTGAGGGAGGGAGCTGTCCCGCTCCCGCCCCTTCTACTTCTACCCCTCCCCCCCCGCGGGCCGAGAGGGAGTCCGCCCGCCGGCGCCGCGCGACTCACCGATGCCCAGCCATGAGGCCTGCTGCGGCACCATGTTCTGGGTGTACCTCATGTCCTGCGTCGGCCTCGTCGT…
>CK.1917.3
TCCTTTCCCACTTCCCCTTTTTTGCCCGCCCGCTACCCAACCGCCGCCGCGGTTCTCGCTGCCAGCGACGGACGGGCCACACCGCGCAGGGGCTCAGCCCCGCCACCCACCTTAACCCCGCCGTCGGGAGGCGTCGTCCCCGGCCCGGCCCGGCCCGGCCCTCGCCCTCTACTGCAACTGGACTGGCGCGTAGACCTGTCCCCGCCACGAGATCGTTCCGCCCTATGTCGGTGAAGATGCTCTTTGCATAGCTCAAGCTGCAATCTGATGGACCCTGATGACAAGAAGTTTGGAAATGGACCAAGGGAGCTCACTGGTGCTGTTGATTTGATCAGCCACTACAAACTGCTGCCACACCATGATTTCTTTTGCAAGAAACCTTTGCCGCTGGCAATATCA…
>CK.1917.4
TCCTTTCCCACTTCCCCTTTTTTGCCCGCCCGCTACCCAACCGCCGCCGCGGTTCTCGCTGCCAGCGACGGACGGGCCACACCGCGCAGGGGCTCAGCCCCGCCACCCACCTTAACCCCGCCGTCGGGAGGCGTCGTCCCCGGCCCGGCCCGGCCCGGCCCTCGCCCTCTACTGCAACTGGACTGGCGCGTAGACCTGTCCCCGCCACGAGATCGTTCCGCCCTATGTCGGTGAAGATGCTCTTTGCATAGCTCAAGCTGCAATCTGATGGACCCTGATGACAAGAAGTTTGGAAATGGACCAAGGGAGCTCACTGGTGCTGTTGATTTGATCAGCCACTACAAACTGCTGCCACACCATGATTTCTTTTGCAAGAAACCTTTGCCGCTGGCAATATCA…
>CK.192.1
TCTAGACTTGTATGCTTGCGTTGCGACCCAACGGAAGGCACGCGCACAACGCCTGCCTTTCTTCTAGATTCCGTCGGTTTCGTGGGCCGAAGTTCCGCGCCTCTGGACGGGGGCCTGGCGTGTATCGTGGTGCGTTGCCTCCCGCGCCACCACTACTCCGTCTCCAAGTCGCGTCGTCGCACTCGAATCCATCCATCCATCGATCGCCTTCCTCTCTTTTTATATCGCACCCCCCCGCTTCCGCTCGCTCGATCGTCGGAGTAGGCGGGCGGCATGCTGCAGGCCAGCTCGGAGAGGCCGGCGGGCCTGCTGTGGGTGCCCGGGACGAGCCCGTGGCCGACGATGGACGCGGGGCCGTCGGCGAGGGCGCAGGAGATCGCGCGGCGGCGGGAGGAGATG…
>CK.1920.2
GTCTTGCAGCAACGTCTCTCTCCTCTGGGCGGTGGGCGCTCGATGTTCTTGGCTCCTTCACTTGGACTTCGCCCCGTCGGCGTCCACTGATCAATTGATCATCTGCAGCTTTCACAGAAACAGTAAAGTTGCTAAAACCAACAGAGTTTTTGATTTCTGAGTGCGATCACCATGAAGTTCCTGATTGGTCTCTTCAAACCCGCTACTTGATTTCTTGCTCAGGTAGATAAGCTACCAGCATCTATTTTGCGTATCTGAACTCCAAAAAGGAGAGCTCGAAACTACAGCAATGGGTTGCTACCCTGTGTTCTGGAGGAAGAAGAACTCCAGAAGCCAGGTTGTGCAGCTTGACCAAGACATCCCAATCGCGGGCAACGTGAAAATCTACTCGTCCAAGGA…
>CK.1923.1
TCGCTCCAACAACAGCACATAAAATATCCCTTCTGGTCGCATTTCATGGCGAAAGGGCATACTGCCATTTTTACACCTATCAAGGTTGTTTTAGGTTGCGCATACGCAATAGCGATGCGAGAGAAAACTGCAAAACCATTGTTGGATCGATGAAGACCATACATATAAATAGCTAGTGCTTTTCGAGTTCCGAACTCGGCAAGGAGTTCCACAGATGGCAGTGCCAAAGCTACCATGCCCAGATGGCGCTGACGCGGTCGGCGACGAACGAGGCGAGGCGTCGAGCGGAGCGAGCGAGGAACGCAGCGGGGTCGTCGACGCAGCCCTGCCATGAGCAGGCGCGCATGAGCACGCGGCCACGGCCGCCCCGACCGCGCCGCCCGCCGGCACGGAGCTGTG…
>CK.1926.2
TCATTTTTGGCGTGGCACGAACCTTGACGCGCTCCCTCTCGTACTGGGAAGCGGTCCCTACCAACTGGCGGCGGCGGTTCATACCCTCGCGAAGACCACTAGGGCCGCCGCCGGCGAATCTCAAGTTCTCAACACCTGGCAGAAGCAAATCGGCGTGGCACTCGCCGGGCACCGCTCCCTTCTCCCTCCTCCCACTTCCCAGTTCTCGATCGTCTCAACTCTGCGGGCTGCGGTTCCGCCTCCGCCTCCTGACGACCTCGCCCACACGACCGCTGCCCGCTTCGCTCGTCGCCCACACCGCCGTTCTCTCCCCCGGGTGCCCATAAACCCCCTTCTCCGCGCCATCGTTGGCCCGGCGTAACCATCTCCGCTGCGGGGACGAGGAGGAGCAAGCAAACA…
>CK.1927.1
ACGCCGGACTACATCCGGAGGAGCGCCGCGCGGCACAGGGTCGCGCCGCTCGAGCTCTTCTCCTCCGCCTCGCCACCGCCCGCGGGACTTGGCGCCGCTGATGCGGTGGCTTCTAGTGCGAAATGCCATGCCACGGAGGGCGAGGCCGTGGGCGGTCGGCAGCCGCAAGAGACTCGAGTGGATAAATCCGATTGCTGGGGTATCTCCGAACAACAGTATGGTGTCCTTCTGCGGGAGGAGGAGGAATGCAGGAAGCTGTTAGATGACCTCATGGCAGAGAATGAGCTCAAGACCAGGGAGTGCCGTGAAGCCCAGGAGTCGCTCCGTGATCTGCGGATGGAGCTGATGAGGAAGTCCATGCACGTTGGCTCACTAGCCTCTGCTGTTGAAGGGCAAGTG…
>CK.1929.3
TGAGTTGAGCACCCCTGCTGGCTGCTTGCCCTGCTCCTCTCTTCTGCCCATGTCTTCTCCCTCCCCCATTCCACTGACGACAGTAGCAACCAACGGTGTCTCCTCTGTCCTCTCTCCTAAGTTACTTGCAGCCCTATCCTGTCTATCCTCATCTTCCTCCTCTCCCTGCCATCTTTTGCAAGATCTCTCCTTCGTCTTCTCTTTCCCCTTTTAAATCCACCGGAATCCCTCTTTTGTCACGAGCCAAGCCGCCGAGCGCAGCATAAAGCGAGCGAAGCACCAGCAAAAGAGAGCGACGCCGCCTGCGCCAAAGCTTCGGATTCCCGTCTATTTTACCCCCCACCCTCGCCGACTCACCGGCGCGAGATCCATCCGCAGGTGTCGGCGGCCTGCAGCCCC…
>CK.193.1
GCGTGGGGCTACCCGCTCTGACACCGCCAGTCCCTCTTCCCTCATCTCCCTCTCCCCAAAGCAAAAGGCAAAGCAAAAGCCCCCGACCCCCGTCTGGCGCCGGGAGTCCCACTTTGTGCCACACTTTGTCTAAGGTTAGTCGTTCGAATTGAAGAACTAACCTTAGGCAGAAAAGTTAGGCAAAGTGTGGCAAGTTAGGCATCAAACCAAACAGACCCCAAAACCCACGCCACGCCACGCCACAGCCCCGCCCTCGCCGCCGTTTCCCGAATCCCCCAAGGGCAAGCGGAGCCATCCAGGATGGCCCATTCGCCGGCGCCCAGCGGCGGCGGCGGCGGGGGGCCGCTGCCGCTACTGGTGTCGCTCAACTGCCTCGACGACCTCTCGCTGGAGCAGGAG…
>CK.1930.1
CCCGTCCCTCACCCGCGACTCCGCGAGCCAACCCGACCACCACTTCCGCCATGGCCATGCTCGCTCTCTCCTCCCGCCCCCTCTCCTCCTCCTCCTTCCTCCGCTCGAAGCCGCGCGCGCTCCACCTCCACCGCCACCTCCTCCCCAAACCCCTCGGCTCCGCCTCCCCGCTCACGCCGCCTACTCCCCGCGCCGACCCCGCCCCGGCGCCGGACGCGGACCCCACCCCGCTCTTCCTCCGCCCAGCGTCCCACCGGGTCCCACGCGCCGCCCTCGCCGCGTTCCGCCGCCGCGCGGCCGCGCTCGTCCCGCCCACCGCGCCGCACCTCCACCGCCACCTCCGCTGGCTCCTCGCCGACGCCACCGGGGACCCGTCCGCCGCCACCACCTCGTCCTCCG…
>CK.1930.2
CCCGTCCCTCACCCGCGACTCCGCGAGCCAACCCGACCACCACTTCCGCCATGGCCATGCTCGCTCTCTCCTCCCGCCCCCTCTCCTCCTCCTCCTTCCTCCGCTCGAAGCCGCGCGCGCTCCACCTCCACCGCCACCTCCTCCCCAAACCCCTCGGCTCCGCCTCCCCGCTCACGCCGCCTACTCCCCGCGCCGACCCCGCCCCGGCGCCGGACGCGGACCCCACCCCGCTCTTCCTCCGCCCAGCGTCCCACCGGGTCCCACGCGCCGCCCTCGCCGCGTTCCGCCGCCGCGCGGCCGCGCTCGTCCCGCCCACCGCGCCGCACCTCCACCGCCACCTCCGCTGGCTCCTCGCCGACGCCACCGGGGACCCGTCCGCCGCCACCACCTCGTCCTCCG…
>CK.1933.3
ACGCGACCACTCTGATACAGGTCACCAGCGGTGGGCCCCACCACCCAGACGGGTCCTGGTTCCTCCCCCTCCAAGCCGGCTCCCAAATTTGAGGCCCAAAGCCCCGTCGGCCCCCATCGCCACGCCGCCGGCCACGCCCCAGACGACCCCGCCCGCCGCCGCCGCCTCCCGCTCCCTCCGCGCGCAGCCCTCGTCCGGCCGCCCGGGTCCGAGCGCGCTCGCTCCTCCTCCCCACGTCGGACAGTTTAAGTGTGGCTTCATTGCATGAGTAGTTGCAGTTAGCGTGGCTTTTCTCCGTGCTTGCTCCTGGTCGTGCTTTGCCTTGCAAAGGAAGGAATCATGACATCTGTTGTTCACAGTGTTTCAGGTGACCACAGGGCTGAGGATCAAAATCAACAG…
>CK.1933.4
GTAAATCTTTGTAACCATGTTCTGCATTGCCATATGAATTGGAAATGTTAATTAGCTTTTTTTCTGCCCATGATGCTAGAGCAAATAACCAAGCGAATTTCTCCAATCTACCTTCCCTACTTCCACTTCAAGATCGATCTGCCTCACGTTGTACTGTAAATCTGCTGGTGAATTTTATTTTAATTTCGATGTTCTCTGAAAGGAAGATTCGTGAAAGGAAGACAAGGGATGTCAACCAAGTCAAATGCATCAAGGACGAAGCAAACCAACTATTAGTGAAGAGTGAAGAGATCAAGAACAGATGGAAGGAGTACTTCAACAAATTGTTCAATGGAGGGAATGAGAGTGCTACAATAGAATTGGACGAACCATTCGATGACAACAACAGGGGTTTTGTAC…
>CK.1935.1
GGGAGGAGGGTTGTTGCAGCCATGAAGGCCCGCATTCTCGTCAGAGGCTTCGGCATCCGCCTGCGCCTGTTGACGCTCAGTGTGCCCAAGCCGTTGGTGGATTTCAGCGACAAGCCCTTGATCATGCACTAGTTTCGCCTTTTCCAGTGGGCAGTGGTAATACTTGGCAGAGAAATCCTGAGCCAAGCGCAAACCTTCTGCAAGACCTGGTAACGTATTTTAGGGGCTAGAAACAGGCGACGACAGTTTACGCCTTGTTTTTTTAAACCAATCTAGCCCTGGATTAGCAATGATTTTTTATGCAGCTTTTGTTTGTTACGACTACTCATGGCACCATTTATGCATACATCTGAACTATTTATGTTGTTGATATGTTTCTAGTGTGGCAATGATTTTTTT…
>CK.1935.2
CACAACATGATGTCAGCTATTTGCAACCCTAATCTAATAGCTCGTCATCCCATCCCGGATCTCTAGCCGCCCTCATCCCCTCACGCCCAAGCCGCCGCCATCCTACCGTTCCCTCCCGGCGCTCGCCTAGTAGCATCACCCAGTGGGGCCGACGACGGAAGGCTGTGGCGCCGTGCGGGGCTGCGCCAGGCGATAAGATGTACAAGATGGTCAACTCCATCTACTTCGACGCCGTCGACTCCTGCCGCTCCTTCTTCGACGACGGTGGTGTCGCGGCAAGAGGCGTCTTCGACTATTAGGGGGGCTTCTCCCCGAGGACGTCCTCGGAGGAGTGGTCCGAGGTCGCGATCTGTAGCTTCGGTCAGGCCTCCACGGACCACTTATCCTTCGACGCAGGCT…
>CK.1935.3
CACAACATGATGTCAGCTATTTGCAACCCTAATCTAATAGCTCGTCATCCCATCCCGGATCTCTAGCCGCCCTCATCCCCTCACGCCCAAGCCGCCGCCATCCTACCGTTCCCTCCCGGCGCTCGCCTAGTAGCATCACCCAGTGGGGCCGACGACGGAAGGCTGTGGCGCCGTGCGGGGCTGCGCCAGGCGATAAGATGTACAAGATGGTCAACTCCATCTACTTCGACGCCGTCGACTCCTGCCGCTCCTTCTTCGACGACGGTGGTGTCGCGGCAAGAGGCGTCTTCGACTATTAGGGGGGCTTCTCCCCGAGGACGTCCTCGGAGGAGTGGTCCGAGGTCGCGATCTGTAGCTTCGGTCAGGCCTCCACGGACCACTTATCCTTCGACGCAGGCT…
>CK.1935.5
CACAACATGATGTCAGCTATTTGCAACCCTAATCTAATAGCTCGTCATCCCATCCCGGATCTCTAGCCGCCCTCATCCCCTCACGCCCAAGCCGCCGCCATCCTACCGTTCCCTCCCGGCGCTCGCCTAGTAGCATCACCCAGTGGGGCCGACGACGGAAGGCTGTGGCGCCGTGCGGGGCTGCGCCAGGCGATAAGATGTACAAGATGGTCAACTCCATCTACTTCGACGCCGTCGACTCCTGCCGCTCCTTCTTCGACGACGGTGGTGTCGCGGCAAGAGGCGTCTTCGACTATTAGGGGGGCTTCTCCCCGAGGACGTCCTCGGAGGAGTGGTCCGAGGTCGCGATCTGTAGCTTCGGTCAGGCCTCCACGGACCACTTATCCTTCGACGCAGGCT…
>CK.1935.6
CACAACATGATGTCAGCTATTTGCAACCCTAATCTAATAGCTCGTCATCCCATCCCGGATCTCTAGCCGCCCTCATCCCCTCACGCCCAAGCCGCCGCCATCCTACCGTTCCCTCCCGGCGCTCGCCTAGTAGCATCACCCAGTGGGGCCGACGACGGAAGGCTGTGGCGCCGTGCGGGGCTGCGCCAGGCGATAAGATGTACAAGATGGTCAACTCCATCTACTTCGACGCCGTCGACTCCTGCCGCTCCTTCTTCGACGACGGTGGTGTCGCGGCAAGAGGCGTCTTCGACTATTAGGGGGGCTTCTCCCCGAGGACGTCCTCGGAGGAGTGGTCCGAGGTCGCGATCTGTAGCTTCGGTCAGGCCTCCACGGACCACTTATCCTTCGACGCAGGCT…
>CK.1937.3
AATCAATCCAAAGTGCGGGCGAAACCGAAAGCGAGAGGGGGGAGACTGGGAGAGAGAGGGACGAGCGGCGCGGTCTGCTGGTCCGTCGGCGGCGACCGCGACGCCTCGCTGCAGCGGCCGACGCATCCGCCGCGGGCGTGGAGCTCGCCCTCTCCTGGCTCGCAGGAGCTCGCGAGTTGTTTCGGGTGCGAGTGCTAGCTGTCGAAGGCAACGAGGAAAAGACTGCCATGGGGATTTCAGCTAAGTGGATCAAATCACTTGTTGGGATAAAAAAGCACGAAAAAGGGCGAAATGCTGAATGCAGCGATGCGAGGAGCTCTGCTGTCCAGTTGCTACGCAAACGGGAACATTCTGTTGATACAGAAAGTGTTCCTGCGGCTGAAGAACTCAGAGTACAGG…
>CK.1937.4
AATCAATCCAAAGTGCGGGCGAAACCGAAAGCGAGAGGGGGGAGACTGGGAGAGAGAGGGACGAGCGGCGCGGTCTGCTGGTCCGTCGGCGGCGACCGCGACGCCTCGCTGCAGCGGCCGACGCATCCGCCGCGGGCGTGGAGCTCGCCCTCTCCTGGCTCGCAGGAGCTCGCGAGTTGTTTCGGGTGCGAGTTGCTTCTTAGTGCTAGCTGTCGAAGGCAACGAGGAAAAGACTGCCATGGGGATTTCAGCTAAGTGGATCAAATCACTTGTTGGGATAAAAAAGCACGAAAAAGGGCGAAATGCTGAATGCAGCGATGCGAGGAGCTCTGCTGTCCAGTTGCTACGCAAACGGGAACATTCTGTTGATACAGAAAGTGTTCCTGCGGCTGAAGAACT…
>CK.1937.5
AAAACAGTGGTGGAGCTCAATCAATCCAAAGTGCGGGCGAAACCGAAAGCGAGAGGGGGGAGACTGGGAGAGAGAGGGACGAGCGGCGCGGTCTGCTGGTCCGTCGGCGGCGACCGCGACGCCTCGCTGCAGCGGCCGACGCATCCGCCGCGGGCGTGGAGCTCGCCCTCTCCTGGCTCGCAGGAGCTCGCGAGTTGTTTCGGGTGCGAGTGCTAGCTGTCGAAGGCAACGAGGAAAAGACTGCCATGGGGATTTCAGCTAAGTGGATCAAATCACTTGTTGGGATAAAAAAGCACGAAAAAGGGCGAAATGCTGAATGCAGCGATGCGCATGGACTCTGCAACCACTTCTATTGTTGGCGTGTCTTTGTCATTTGATACCCATCAAGGGTTATTGGCG…
>CK.1940.2
CCCCTCTCTCTCTCTCCCTCTCGCGTCTCGTCTTGGCCACTCACCCCACCCGCCCCCTCTCTCTTTCTCTCTCTCTGCCACAGTGCACTGCTCAGTCGGCAGTCGCAGCGCTGCGGCTGTGGTTCTTCTTGTCCTGTTCCGCCGCCCGCCCGCCCGCTGCTACTGCTGGGATAGTGAAACCTGGTGCCTGGTGGTTCGGTTAGGTGCTTCCCTCGTCAACGTCAGACGCCCCCACTTCCGCCAGCAACAACACCAGCAGCAGCACGATGATGAGCTTCAGGAGCAGCAGCCACGAGGGCTTCGGCTTCGGCCACGCCGCCGCCGCGGCCAGCGGAGCGCCGCTGCCGTGGTGGGCAGGGCCGGCCCCGATGCTGAGCGGCGAGCCGCTGGCCCTGTCGC…
>CK.1941.1
CGGTGAACCCATCGCCACCGTGCCAACGGGGCCCGAATCCGTGGCCGAGGCCGACCGCCTCCTGGCGCTGGCTGAGTCGGAGCTCTCCGCGGGCAGGCTCCGAGCCACGCGCAGGCACGCCCTCCACGCCGCCCGCCTGTACCCGACCTCCCCGCGCGCCCCGGTAGTGGCCACCACCGCCAACGTGCTCCTCGCCGACGCCTCCTCCCACCACGCCGCGCTGCTGCTGCCCGAGCCCGACGACCCCGACGCCTCACCGCTCTTCGCCTCCGAGCTCCGCCGCCACTTCAAATCGCTCGTCAAGTCCCTCCGCGTCGGCCTCAACGCCGCCACCGCAGCCGCCTACCCCTCCGTCGCCGCCGCCGCCGAGGAGGCACTCGGCCACGCCACCGAGGCCTA…
>CK.1943.1
GGAACCTACGAGGAAGGCTTAGGCGTTTTCCTCGTTCGCTCGCCGCGGCGTCGGACGATGCCTCTGGGGCTGACGCTGGGGTCGCTGGGGCGGGCTATGCGGCAGAAGCGGCCGTCCTCGCTCGACATCCTCTCCTCCAAGCGGGCGCCGCGGGACTACTACAAGGGCAAGAACTGCAAGCCCACCGGGTTCCACACGCGCAAAGGCGGATACGTGGTTGTCGATGAAAAGCTGCCAAGGTTCGCAGTTCCTGACAATGACTCATTTCAAGGACGAGGTTGAGGTCCAGTCCTCGCCATGAACCGGATGCCATGTGTGGGCGATTGCAGCTGAAGCCGTTCGTGTCGCAGTGCACCAGGGACCTCGCAGCGTCGACGACATCCTCGGCCTCTCTAACTT…
>CK.1947.3
CCAGTCCCAGTCCATCATCGGACACACCTGCTCTCGGCTCGTGGTTCGCGGCTTCGCGCACGCGCAGCAATGGCGCTCCGGCCGCAGCTGCTTCGCCTCCTCCTCCCATCGCCTCCCCACCGGAACCCTCCGCCTCCGCCCTCCTCCCCGTCCGTCGCACCCATTGGCCGCCGCACCGCCGCAGCAGCCGTCCTCCTGCTCGCCGCGGGCGTCTCCGCCCCGCCCCCGCGCGCCGCCCGCGCCGAGCCCGACGGCGAGGACGTCGACGAGGCCCGCATCGTCCGCCTATTCCAGGAGGCGTCGCCGTCGGTCGTGTTCATCAAGGACCTCGTCGTCGCGGGGCCGCAGGGGCGGAGAGTTGGTGAGGATGAGGACGGGGACGAGGAGGGCGGCGGTGCT…
>CK.1948.1
TCGGTGCCCGCTGCCCACCTCCCTCTCCTCCTTCCGACCTCGCCGCCTCCCTCCCTAAACTCTAAACCCTCCACCAGCCGAAGCTACTGCCGCGGCCGCAGCAGAGGTCGCGACGACGAACGCTGAAGAAGCGCCGGCGAGGGAGAGTCCTTTACTTTTTCCTATGCTGTAGCAAAACAAGCCTATACCATCTTCCAAATATACTCGTTCCGTGCCGGCGGCCTCCCCTCCTACGCCCCTGTCGATTCTTCAATCTTCACCAACGTCTGCGCGTAGCAGGCTAGCAGTCGGCACGGCTTCCTCAGATCTGCCGGACGACTTGTTGTTCGTCACCGACTCACCAGCAACCAATGTCGGCCATCAGCCGGCAGCAGGGGAAGCTGGGCGGAGGGTCATTGC…
>CK.1948.2
TCGGTGCCCGCTGCCCACCTCCCTCTCCTCCTTCCGACCTCGCCGCCTCCCTCCCTAAACTCTAAACCCTCCACCAGCCGAAGCTACTGCCGCGGCCGCAGCAGAGGTCGCGACGACGAACGCTGAAGAAGCGCCGGCGAGGGAGAGTCCTTTACTTTTTCCTATGCTGTAGCAAAACAAGCCTATACCATCTTCCAAATATACTCGTTCCGTGCCGGCGGCCTCCCCTCCTACGCCCCTGTCGATTCTTCAATCTTCACCAACGTCTGCGCGTAGCAGGCTAGCAGTCGGCACGGCTTCCTCAGATCTGCCGGACGACTTGTTGTTCGTCACCGACTCACCAGCAACCAATGTCGGCCATCAGCCGGCAGCAGGGGAAGCTGGGCGGAGGGTCATTGC…
>CK.1948.3
TCGGTGCCCGCTGCCCACCTCCCTCTCCTCCTTCCGACCTCGCCGCCTCCCTCCCTAAACTCTAAACCCTCCACCAGCCGAAGCTACTGCCGCGGCCGCAGCAGAGGTCGCGACGACGAACGCTGAAGAAGCGCCGGCGAGGGAGAGTCCTTTACTTTTTCCTATGCTGTAGCAAAACAAGCCTATACCATCTTCCAAATATACTCGTTCCGTGCCGGCGGCCTCCCCTCCTACGCCCCTGTCGATTCTTCAATCTTCACCAACGTCTGCGCGTAGCAGGCTAGCAGTCGGCACGGCTTCCTCAGATCTGCCGGACGACTTGTTGTTCGTCACCGACTCACCAGCAACCAATGTCGGCCATCAGCCGGCAGCAGGGGAAGCTGGGCGGAGGGTCATTGC…
>CK.1948.4
TTGTTGTTCGTCACCGACTCACCAGCAACCAATGTCGGCCATCAGCCGGCAGCAGGGGAAGCTGGGCGGAGGGTCATTGCGGCACGGCGTCCAGGCGTACAGCAGGCACCAGCAACAGCCCATGGCAAACGATGACCCTATGGTAGATGAAGCCGGAGTAGAAGATGCCTTCACACATGAGATCACCGATTATTTGTACGTCCCTAGATACCATGTGTTGAGTTGGATGGAAACTGTGGAGGGGATGGTGGCCGGTGTGGCGGCGCTTCCGCCGGTGTATTTGATACTGAACAGAGATCTTCTTGAGACGGGATGGGGATGGAAGAGGCTGGTGCCCTACAGACCTGGTTATGTTGAGTGGCATGTGTTCAAGAAATACCTTGGGGACTATTTCGACCA…
>CK.1948.5
GTAAACTTGCTGTTATATCTTTTGTGCTCTCAGTAGTCGCCTATTACTTGTTTTAATTCGCTGATCCATGTGCAGTGTATCAATTTGTCTTAGTATTTTTATTCGTGGGGATGCCTGACTCAAATGAACTCATGTTCAACACTGAGCAACCTACTTATAATTTTGGAGCCTATAAAATTTCTAAGCTAAAAAAGGTAATAAAAAGGAATGATATTATAGTCACATCATCTGAACAACAGTGAAGGGAAGGGAGGGATAGATGGTCTGAATGCCTATAAATGTCGTTCCCTTGGTCTGCTTCTTAAATTTGAAACCAAGATACTATAGTCAAATACTTCTAAACTTGAAGCCTATAAATTGGAATCACCAAGTTAAATAAGAACAGGGGTAACTATTCAT…
>CK.195.1
GCACCAACGCTACCTCCGCGCTCTGCATCTCCTCTCCACTCCTGCTATTTAGCGCCGCCCTGCGCCTCCCACTCCCGAATTCCCCTGCGCCTCTCACCTCCCTGCTCGAATCCAGCGCTCACCCGCGCCGCGTCGAGACATGTCGAAGAAAATCGTGGTGAAGCTGGACCTGCACGACAACAAGGACAAGCAGAAGGCGCTGAAGGCCATCTCCGTGCTCGTCGGCATCGACGCCGTGTCGGTGGACATGGCGGCGCACAAGATGACGGTGATCGGGACGGTGGACCCGGTGCAGGTGGTGAGCAAGCTGCGCAGCAAGTCGTGGGCGGCGCACATCGACTCCGTCGGGCCGGCCAAGGAGCCCGAGAAGAAGGAGGAGAAGAAGGACGGCGGCGGCGA…
>CK.1952.1
TTTTGCTCGGTCCATGGAGGTGGTGGCACCGGGCGCGGGGTTGTGGAGCTGCAGGCGACAGCGCCGACTGACGGAGAGAGGCCAAGAGGCGCCGGGTGCACCCGGTGTCGGTGGGCCCACTGGCGGGGGCAGCGGTGGCTGGAGCGCTGGGGCGCCGCTGCCGCAGGCGCCGCGCCGTGCAGCGCCTCTCTGAGGCCTGCCGCCACGTCTTCTGGGGCTCCAGCACTGTGCCCAGTCCCGGCGAGGTCTAGCTCCTCCGCCACATGCTCGAGGTCCTCGACTATGCCATACAATGCAGCTTCGGTCAAGTTCTCCGGGTTTCCTCGTTGAAATTGCTGTAAAGGAATTTTATAAACATCATCTATTTATACTCAATAATAACACATTTGCATCTTTAAT…
>CK.1953.4
TAGTGGTGGTTGAGTCCTCCGCTACCGTGACAGCCTGCGAGTTCGCCGTCCGCCCGTCCGCGTCCTGCCGACCTCATCCACGCCGGCGCCGCGCCCGCCTCCGCGCCCGCCTCCGCGGACCGCATATTCGTTGTGACGCCATCAGCTGCGCCGCGCGTCCTTAGGCCTGCCTCAGCCGCGTCGCCGCGCCCGCCTCAGGTTGCCCAGCCCCCACGCGCGCTGCGCCTGCCTCAGTCCCCACGCGCGCCCGCCGGCGGCCGGCCTCACGCCTCAGCCCTCAGGCGCTCAGGCTCAGCAGCGCCTGCGCCACGTGCCGATGCGCGCCCTCCTGGCCGCCGCCTCCCTGCTTCGTGGTGCCTGCAGCCTGCCTGTCTGGTGCTAGACCCTCTTTTGATCTGT…
>CK.1953.5
AAATGGCAACCCTGTTCCACAATTCCACTTCCTTCCCAGTTCGGCAGTTCCCTCCCTCCCTCCTCGTCACCTAATCCGCCCCGTCGCCCCCGGAAGCTTCAAGAAGGTGGACGGTCGGAGGGACGGGCTACATGGGGGGCTGCTTCTGGTAGCTTCGGTCGCCCGCCGCGCCGCCGCCAGGAGAAGACATGCTTTGTTGTCCTCAAAGAGGCCTACATAGCTGGAGAAGACACTGCAATTGAGGCGCACCCCATGTTGGAAGTGTTCAAGAAGTATGTTGAGTTGATGGAGCAGTCACGGGAAATCATAAGATGTCGACGGAGCGGGAAGCCTATTGAACTAGAGTCCAAGGCATGCGGGGATAGCTGAGAAGAAGGATGGGAATACATGTGCAAATAT…
>CK.1959.1
TTGACTGCAAATGACGTACTAATGGCAGCCAGACACCAAAAGTCGATGAGCTTGAGCGCGGAGACGAAACCACCAAGGAGGACAACGGTGGACCACGTCAGCAACAGATACGCGAGGCCGGTGGCGACCTTCCGTGCGGCGGACTCAAGCAGCAGGCCCCCCTGCTGCAATGGGAGGCCGCCGCCGCCCTAGGCCTACGCCGGAGGCGGACGAGGACGACGGCATCTGATCCGGTCGATCCCGTGAACAAGTGTGTGCTATCCGCCCAACTTGTGGCTGCTCTCTGCTCTCTGCTCTGAGCCCTATATTATTCACAACAGAGGAACTTTCGGCATCTTTGGTTGGCTGGCTGGCTACCATCCTAGACATATTGAGTTTATTTGGTTACCTAAATGCTTA…
>CK.1962.2
CAATGACACGTTTCGTTGCAGTGAGCAACAGGGAGGAAATCTATACAAAGCAGTGGAACTGCGAACTCGTCGCCGTCGTGTTCACAAAGCCGGCGCCTTTTGCTCCCCGATCTCAGTTCCCGCCCATCTCTAAGCTCCCAAGGCGACGCTGCGGCGGCGGGGCAAGCGGGAGGACAAGAAGCGGACTTGTCTCCCTGCCCCCACCCCCTCCCTCGCTTCGCGCGTACCCCCTTCAGTTCAGCCGGGCGGTACCGTCGACGGCGCCGGCATTGTACTTCTGCTGCGCAGCTATCACTGCTCTGAGAAAATGGTTGCATCAGCCTTTACTGTTGATTTGGACAAGCCTCTAGTATTCCAGGTTGGCCATCTAGAGGAGCAGTATCAGGAGTGGGTTCACCA…
>CK.1963.3
GTATATAGACGTGGTCAGGATGACGTCGTCCTCCGTCTTCTTCCTCCTGCTCGCTTGCTTCGCCACATGCGCCGGCGCCGCCACGTTCACGGCCGGGACCAGCGGAGGCAGGATCTGGGGCCGCACCGGCTGCTCCTTCAGCGGCGGCCGGGGCCGCTGCGCGACGGGCGACTGCGGAGGCGCCTACTCCTGCAGCCTGTCCGGGCAGCCCCCGGCGACGCTGGCCGAGTTCACCATCGGCGGCGGCAGCAACCACGACTACTACGACATCTCGGTGATCGACGGGTACAACCTGCCCATGGACTTCTCGTGCAGCACCGGCGCCGCCCTCCGGTGCAGGGACTCCGGCTGCCCCGACGCGTACCACCAGCCCAACGACCCTAAGACCCGTTCGTGCAA…
>CK.1964.1
CCGCAGCTGCACTGCAGCACACGCGCCACCGAAGCGCTCTGCCCACCTCGCTCCCCTCCAGTGGCCGCCAGCGCGGCTCAGCGGTCCATCCTCCTGACGCCACCTGCAACGGCGTCAGGCGGTGATCCATTCCAACTCGCGCTCCGTCCTGGCAATCACTTTGGGAAGGTGGTCAGTGGAATAGCTTTGCTTAAAAAGCTTGAAGCAGTTGGTAGTGAAACTGGAAATCCTTCTTATCAAGTGAAAATTGTAGACTGTGGTGAAGTTTCCAACACAAATTCTCAGGATCCGCTAAAGGGAGATAAAGTAAGCTCAAAGACAGATAACAGCAGTTCAGACAGTGAAAAGGGTGGCCATCGTACCAAGCGTTCCTTACCGAAAGGAATGATCCAGGTGGAA…
>CK.1975.1
ACGCAGCCGATCCTCCCTTTCTTCTCTACCCGGCCAGACTTCTCCTTTTCGGATCATATAAACCATCACCTACGTACACCAAGAAATGTCGTCCATGCATCTCTACCTCGATCGTCAGTCCAGCTTGTGGTCGACGTACTACGTCATCCTAGGTTAAATTTCCACCGTCGTCAGCCACAATATGGCTGCCATGCTCGTCCGCTCGTCGCCTTGCCTCCTCCTCGTCGCCGTCATCGCGTTGTGCGCGTCGTCGTCCTGTGTGCTTGTTGTGCCGGCGGCGGCGACCATGGCTGAGAACGCCGTGCAGCAGCCCGCGATGCCGTCGTCGCCCCAGCAGCCGGGCCTAGCTGCTACTACCGCAGGTCAGACGACCACCGCCACGCCAGATGCATCGTCGTC…
>CK.1976.2
CACCCGCACGCCCAGGAGGTGGACCTACCAATCATCACTGTCCCTGTTCTCTTCCAGCGGCGCGGGGGATAGCTCGCCGGAGTCCGGAGTCGCCGCTGCCAGTCCACAGCCCCACCGTCTGCTTCACCTCGCCCGTCATGTCTGCTGCCGCAGCAGCTGCAGCTGCCGCTCGGTGCGTCCCTCTCCGGGTGTCCTCGCCGGAGACCGCGAAGTCCGCCGCTTCCATTCCCACCTCCTCGGCCGCCTCTGCGTCTGCTCCCCTCCGCGCCGCCGTCGCCGCGGGACCCGGCCGCCGGCTTCCGGCGCCGCCGTTCCGGTGCTCCTCATCGTCGCCGGAGAACTCTGCCCCGCGCGATCTTGGATTGCTTCTGGAGGTGGAAGGCATTTCGAAGCCTCGGA…
>CK.1981.1
CCAGACCACTGCACCGCAGGCTCCATCCCAAAGTACTCCAAATCAAAAGAGCCGCCCGGCACAACAAGCTGCCACCTGGGGCCCCCACCACATCCACCTCCGGCGAGGCGATGAAGCCCATCGCCCACTCACTCCACGCCGCCGTCGACCGCCGCTGGCTGCTCCCTCTGGCCGTTGGCTCCGCGCTCTCGCTCCTCCTCCTCGTCGCCCTCACCACCTTCCCCTCGCCCTCCGCGCCCTCCTCCTCCTCAGCGCTCTTCGTGGAGCACAAGCTCGCCCCCTCCCCGCCGTCCCCCGCCGCCTCGCTGCCCCGCATCGCCTTCCTCATCTCCGGATCCGCGGGGGACGCCTCCGCGCTCCGCCGCGTCCTCCTCGCGCTCTACCACCCGAGGAACCGCT…
>CK.1981.4
CCAGACCACTGCACCGCAGGCTCCATCCCAAAGTACTCCAAATCAAAAGAGCCGCCCGGCACAACAAGCTGCCACCTGGGGCCCCCACCACATCCACCTCCGGCGAGGCGATGAAGCCCATCGCCCACTCACTCCACGCCGCCGTCGACCGCCGCTGGCTGCTCCCTCTGGCCGTTGGCTCCGCGCTCTCGCTCCTCCTCCTCGTCGCCCTCACCACCTTCCCCTCGCCCTCCGCGCCCTCCTCCTCCTCAGCGCTCTTCGTGGAGCACAAGCTCGCCCCCTCCCCGCCGTCCCCCGCCGCCTCGCTGCCCCGCATCGCCTTCCTCATCTCCGGATCCGCGGGGGACGCCTCCGCGCTCCGCCGCGTCCTCCTCGCGCTCTACCACCCGAGGAACCGCT…
>CK.1984.1
CAAATCGTCAATCGCAACCACTCCGGCCGCCAGCGCCAGGCGCAAACGCGCGCCCCTCCCATGTCCATGGCGTCGCCTGTCCTCCACCGCCTGATCCTACTCTCGGTCTCGCTGTCGGTGGCAATCGCCGCTGCCGATGCCAGCGCTGTGCCCGTCGAGTACCTCTACCCGACCCTGAATCTCACCTACATACACTCCATCGACACCGACGGAGTCTTCCTCCGCTCCCCCAGCGCCAACTTCTCCGCCGCCATCTACAACGCCGCCGGAGCCGGCCAGTCCTCAGACGACTCCCAGTCCCGCTTCTTCTTCTCCGTCCTGCACACTGCCTCACGGACCCCAGTCTGGACCGCCACCGCCACCGGCTCAACCATGTTCAACTCCATCGTCCTGTCCGTC…
>CK.1984.2
CAAATCGTCAATCGCAACCACTCCGGCCGCCAGCGCCAGGCGCAAACGCGCGCCCCTCCCATGTCCATGGCGTCGCCTGTCCTCCACCGCCTGATCCTACTCTCGGTCTCGCTGTCGGTGGCAATCGCCGCTGCCGATGCCAGCGCTGTGCCCGTCGAGTACCTCTACCCGACCCTGAATCTCACCTACATACACTCCATCGACACCGACGGAGTCTTCCTCCGCTCCCCCAGCGCCAACTTCTCCGCCGCCATCTACAACGCCGCCGGAGCCGGCCAGTCCTCAGACGACTCCCAGTCCCGCTTCTTCTTCTCCGTCCTGCACACTGCCTCACGGACCCCAGTCTGGACCGCCACCGCCACCGGCTCAACCATGTTCAACTCCATCGTCCTGTCCGTC…
>CK.1984.3
CAAATCGTCAATCGCAACCACTCCGGCCGCCAGCGCCAGGCGCAAACGCGCGCCCCTCCCATGTCCATGGCGTCGCCTGTCCTCCACCGCCTGATCCTACTCTCGGTCTCGCTGTCGGTGGCAATCGCCGCTGCCGATGCCAGCGCTGTGCCCGTCGAGTACCTCTACCCGACCCTGAATCTCACCTACATACACTCCATCGACACCGACGGAGTCTTCCTCCGCTCCCCCAGCGCCAACTTCTCCGCCGCCATCTACAACGCCGCCGGAGCCGGCCAGTCCTCAGACGACTCCCAGTCCCGCTTCTTCTTCTCCGTCCTGCACACTGCCTCACGGACCCCAGTCTGGACCGCCACCGCCACCGGCTCAACCATGTTCAACTCCATCGTCCTGTCCGTC…
>CK.1985.1
CATACTCAAGGCATCAGAGTGAAGCTCATTCAAGAGATCACTTGAGATCTGGAGAAAGAGGTGATGATACTAATGGTTCTGATCGTGAGAGCAATGATCAGAATGGGAAGTCTGGCAGACATACGACTGGGACCCAGGAGAATGAAAGAGAAAGGAGCAGCAGCCATGGTATTCATGATAGACATGGTGATAGGCATAATGACAGACATGGCAGCCAGGAAAGGTACAGAGACGATAGGACATATAGAGACAAAATTGATTCGCTAGAAGCTACTTGGAAGCACAGAGAAAGAAGCAGGAGTCATAGTAGATCGGATCTAAGGGAAAGTACACGTCTTCGTGATCAAAGCCGGGAGAGTGAAAGACGGATTGGTAGTTCAATGCATAGGGATCATGGCA…
>CK.1985.2
CATACTCAAGGCATCAGAGTGAAGCTCATTCAAGAGATCACTTGAGATCTGGAGAAAGAGGTGATGATACTAATGGTTCTGATCGTGAGAGCAATGATCAGAATGGGAAGTCTGGCAGACATACGACTGGGACCCAGGAGAATGAAAGAGAAAGGAGCAGCAGCCATGGTATTCATGATAGACATGGTGATAGGCATAATGACAGACATGGCAGCCAGGAAAGGTACAGAGACGATAGGACATATAGAGACAAAATTGATTCGCTAGAAGCTACTTGGAAGCACAGAGAAAGAAGCAGGAGTCATAGTAGATCGGATCTAAGGGAAAGTACACGTCTTCGTGATCAAAGCCGGGAGAGTGAAAGACGGATTGGTAGTTCAATGCATAGGGATCATGGCA…
>CK.1985.3
CATACTCAAGGCATCAGAGTGAAGCTCATTCAAGAGATCACTTGAGATCTGGAGAAAGAGGTGATGATACTAATGGTTCTGATCGTGAGAGCAATGATCAGAATGGGAAGTCTGGCAGACATACGACTGGGACCCAGGAGAATGAAAGAGAAAGGAGCAGCAGCCATGGTATTCATGATAGACATGGTGATAGGCATAATGACAGACATGGCAGCCAGGAAAGGTACAGAGACGATAGGACATATAGAGACAAAATTGATTCGCTAGAAGCTACTTGGAAGCACAGAGAAAGAAGCAGGAGTCATAGTAGATCGGATCTAAGGGAAAGTACACGTCTTCGTGATCAAAGCCGGGAGAGTGAAAGACGGATTGGTAGTTCAATGCATAGGGATCATGGCA…
>CK.1987.1
GCTAGAAGTTGTGAGATTTAGCGACGCTTTCTTAGCACCGGTTGCAAAAAGGCGGTGTATCTCTGCTAGTGACTATAAATATAACATGATCGACCTCCTTGAGTGATACGAAGCTTCCATAATTCTTTCATGGTAATCAGAGCCACCTCTTCCATATGCATCTAGTTTGGTTAGAATTGCTTGACGGTGAGCTTCTCTACTTCGTCGACGATGCTGCCGGCGCTTGGACCTCCGGTTTCAGAGAAACTTGCGAGGGATAACTTCCTCTTATGGAGAGCCCAATTCATGCCTGTTCTCAGGGGTGCACAATTGATGCGCTATCTGGATGAGAAGATAGAGATTCCGCCAGAAAAGATCACCATCTTGGGAGACGACAAGAAACCAGCGATTGTCCCCAAC…
>CK.1989.1
AAAGGTCTAAATAGACCATGGTTACAACAAATATACTTTACAGTAATCATTGCACTTTGAGAGGGGAGAAAATAGAAGAGAACAGCTAGAGTTGAGTGGTCTCATACCTAGAGATGCATTTATTTTGAGACAAATTTTGAACTCTAGAAGTGCACTTATCATAGGACGAAGGGAGTAACATGTGATAATAGTCATCTAGATTGATTGTCCATAGTTATCTGGGAGAACCACAAGTAAAAAAATTGTTATATTCACTGGTTCTTGCTGACAATTAGCCTAAACCATTTTGTGTCCCAAGTAAGCAGACAAACTTTCCCTACCCATGTGACCATCTTTGTAGCTCAATTTGGGCCCTTTGGTCTTTGTAGCTTGATGGTATTTATCTGTCTTCTAAATGAA…
>CK.1989.4
AGGCTTAGTGGGTCCTTCGGGGGTTCACTCAGTGTTCGGGCGTTGGCTATGATGAGATCGACCACTGTCTGCATGGTTTTGTCTCGCGGTCTTGGCCTGTCCACTAGCTGGACATCAAGAACGCCCTTCTCCATGGTAATCTGACTGAGTGGTGTATTGCAGCGAGCTGGCCGATTTCGTGGATCTTGCTCATTCGGACATGGTCTGCAAGCTTCACAAGTTGTATGGTCTGAAGCAGGCACCCTGGGTTTGGTATAATCGCTTTGCATCCTTCTTGGTCTCCTTGGGCTTTGTCGAGGATAAGTCGGGCACGTCGCTCTTCATCTATTGCCGCAATGGTGACATTGTCTACCTCTTCTATATGTCGACAACTTTGTCCTCACGACCTCTTGTACTACT…
>CK.1990.1
CCCTGCGCACAGCCGCACACCACCAACACCATTCACCAGACGCCGCCGCCGCCGCCGCCCCTCATCCCTGTCCCGTCCCGCGCGCGGCCGCCGCCCCTCATCCCTGTCCCGTCCCGCGCGCGGCCGCCGCATCCGTCCGGGCCTCCTCGTCTCCCCAGCCCCGCTGCCGCCGGGTTCATCAGCAGAAGCTGCTTGCTCCGCCGCCGCCCTCTTCCTCCTCTACTGTTGCAAGATAAAACAGTTGAAGAAAGTACAGATGTTGTGACTGGAAACATATCTGGTTTTCCTGCCAGCCAATTTGATCATAGTGCATGGGCATACAAGGGTGCCATGGTCAGGAATATGCCAGATGACCCGTCCCAGTCACAACATCTCGTTCAAGAAGATTTAGTTGATGTA…
>CK.1990.2
CCCTGCGCACAGCCGCACACCACCAACACCATTCACCAGACGCCGCCGCCGCCGCCGCCCCTCATCCCTGTCCCGTCCCGCGCGCGGCCGCCGCCCCTCATCCCTGTCCCGTCCCGCGCGCGGCCGCCGCATCCGTCCGGGCCTCCTCGTCTCCCCAGCCCCGCTGCCGCCGGGTTCATCAGCAGAAGCTGCTTGCTCCGCCGCCGCCCTCTTCCTCCTCTACTGATTTTGCTTCGGGGTTCGGCTAAATTTCGTCGGATGGATATTGATGCCAGCGCCAGCGTCATGTGCCAGCTGCTGAGCCCCGAGGGAGACCCTCTAGGCTCTACGCTCACGAGGAAGACAGAAGAAGCAAAGCGACGTCCTCCTCCCCTGCTGCACAGAGTGGGCTGGGGCCAC…
>CK.1991.2
TACTGCTGCTACTCTTGGCTTTAACGCCACTCCTCCTGCCCAAATTCCCCAGCGGCGGAGGAATAAATTCTTCGACCACTGCCGCAAGGAAGGCACCTCCCTTCCCCCTCTCTTCACCGCCGCCGGGAAGGCTACAGCTTCCACTCCAATCCTTGTCTCCACTTGCCCGCGATTCCTCTCACCCTCGGCTCACTCACTCATCCTTGTATCCACTTGTGTATCCGCGGCAGCGGCGGCGGCGGCGGCGGCCTCCACTGCACTCCGTCCGGTCTACTCCCTGTCCCTGGTGATTTCCCCTCCCTCCCTCCCTCCCCTTTTGGCGCGCGTACTTGTGAGGTGAATTTGCAGATGGCCGCGCTCGGGAAGCCCGGCCCGCGTTTTGGGTCTCGTCTCTCGTCG…
>CK.1995.3
CAAAGGCAGCAATGGCGACGGGGTGGCTCGCAGGGTCTCTCCCCCTCCGCTCCGCATCCACAGCCCCGTCGGCGGCCAGGGCACAGCCTCTCCCCTCCGCCGCCGCGCCACGCCGCATCCCAGCGCGACTTTCGGTTGCCACGGGCGGGGGCGAGCAGCAGCTCGTCACCGCGCAGGAACCGGCGCACGGTCTGAGGGTGAATCCAGCTCGGCCAAACGACAAGCTCCCGTACAGGGGCGCTTGGCTCTGGGTGGGTTCTGAGATGATCCACCTGATGGAGCTGCCGAATCCTGATCCGTTGACCGGACGCCCCGAGCACGGCGGACGTGATCGGCATACCTGTATAGCGATTAGAGATGTTCTGAAGCTGAAAGAAGTTTTTGATGAAGCTGGAATCA…
>CK.1996.1
CCACTGCTTGCTGAAAACTGAAATCCCGGATTCTGATTTGGACTGCACCGGTGCACCTCCTGCCTGCCAAGTGCCAACGCACACCGGAGAGCCGCGACCTCTCCGTCGCCCTCGCCCCCTCCCACCCTCCTCTGCCCTGCGTTGTCGTCTCCCTCGCCAGTCCGTCGCGCCCGCCGAGGAGCTGAGCTGAACCGAGGCCGGCCGTTGCGCGCCGCCCGAGAAGAAGACGAAGACGAGCAGACGACGGCTCCTCTCCTACGCCGTCCTCTCTCTCTTGAACTGAAACAGCGTCGCCCACATGCTGATCGGCATGCCGCAGGCAGCAGCAGCAGTAGTGCACGGCAAGGACCCCAGCACCGTCCGTCCGGCGGCGGCGCTGCCCCTGAAGCTCCTCCGCCC…
>CK.1996.2
CCACTGCTTGCTGAAAACTGAAATCCCGGATTCTGATTTGGACTGCACCGGTGCACCTCCTGCCTGCCAAGTGCCAACGCACACCGGAGAGCCGCGACCTCTCCGTCGCCCTCGCCCCCTCCCACCCTCCTCTGCCCTGCGTTGTCGTCTCCCTCGCCAGTCCGTCGCGCCCGCCGAGGAGCTGAGCTGAACCGAGGCCGGCCGTTGCGCGCCGCCCGAGAAGAAGACGAAGACGAGCAGACGACGGCTCCTCTCCTACGCCGTCCTCTCTCTCTTGAACTGAAACAGCGTCGCCCACATGCTGATCGGCATGCCGCAGGCAGCAGCAGCAGTAGTGCACGGCAAGGACCCCAGCACCGTCCGTCCGGCGGCGGCGCTGCCCCTGAAGCTCCTCCGCCC…
>CK.2005.1
TTTGGCCATTTCTCTTCTTGCTCAAGAGTTCAACCCAAATTTCTCAACGTGGATAGTGAGCACATTTGACTGACCGCCATAGCAACCAGAGGAACACAAAGCGGCGACCGACGAGCCAAGCAAGCAGCAGAGCATGGACGCGGGAGAGGTGCGGCACTGGAACGCGGACGTCAACGGCGTCTCCATCCACGTCGCCGAGCGGGGCCCCGAGGATGGGCCCGCGGTGCTCCTAATCCACGGCTTCCCGGAGCTCTGGCTCTCGTGGCGCCACCAGATGGCCGCGCTCGCCGCCCGCGGGTTCCGCGCGCTGGCTCCCGATCTCCGCGGCTACGGCGACTCCTCCGTGCCGTCCGACCCCGCCGCCTACACCATCTTCCACATCGTTGGCGACATCGTCGC…
>CK.2005.2
TTTGGCCATTTCTCTTCTTGCTCAAGAGTTCAACCCAAATTTCTCAACGTGGATAGTGAGCACATTTGACTGACCGCCATAGCAACCAGAGGAACACAAAGCGGCGACCGACGAGCCAAGCAAGCAGCAGAGCATGGACGCGGGAGAGGTGCGGCACTGGAACGCGGACGTCAACGGCGTCTCCATCCACGTCGCCGAGCGGGGCCCCGAGGATGGGCCCGCGGTGCTCCTAATCCACGGCTTCCCGGAGCTCTGGCTCTCGTGGCGCCACCAGATGGCCGCGCTCGCCGCCCGCGGGTTCCGCGCGCTGGCTCCCGATCTCCGCGGCTACGGCGACTCCTCCGTGCCGTCCGACCCCGCCGCCTACACCATCTTCCACATCGTTGGCGACATCGTCGC…
>CK.2005.3
TTTGGCCATTTCTCTTCTTGCTCAAGAGTTCAACCCAAATTTCTCAACGTGGATAGTGAGCACATTTGACTGACCGCCATAGCAACCAGAGGAACACAAAGCGGCGACCGACGAGCCAAGCAAGCAGCAGAGCATGGACGCGGGAGAGGTGCGGCACTGGAACGCGGACGTCAACGGCGTCTCCATCCACGTCGCCGAGCGGGGCCCCGAGGATGGGCCCGCGGTGCTCCTAATCCACGGCTTCCCGGAGCTCTGGCTCTCGTGGCGCCACCAGATGGCCGCGCTCGCCGCCCGCGGGTTCCGCGCGCTGGCTCCCGATCTCCGCGGCTACGGCGACTCCTCCGTGCCGTCCGACCCCGCCGCCTACACCATCTTCCACATCGTTGGCGACATCGTCGC…
>CK.2005.4
TTTGGCCATTTCTCTTCTTGCTCAAGAGTTCAACCCAAATTTCTCAACGTGGATAGTGAGCACATTTGACTGACCGCCATAGCAACCAGAGGAACACAAAGCGGCGACCGACGAGCCAAGCAAGCAGCAGAGCATGGACGCGGGAGAGGTGCGGCACTGGAACGCGGACGTCAACGGCGTCTCCATCCACGTCGCCGAGCGGGGCCCCGAGGATGGGCCCGCGGTGCTCCTAATCCACGGCTTCCCGGAGCTCTGGCTCTCGTGGCGCCACCAGATGGCCGCGCTCGCCGCCCGCGGGTTCCGCGCGCTGGCTCCCGATCTCCGCGGCTACGGCGACTCCTCCGTGCCGTCCGACCCCGCCGCCTACACCATCTTCCACATCGTTGGCGACATCGTCGC…
>CK.2007.1
CCTACCCACCCACCGCCCCACTCCACCTTTTCCTTCCCCGCCGGCCGCCGCGCAGCGCGAGCGGAGTCGCCCTCTCCAGTAGAGTAGGAGTGACGTCTCTACCTATCCACCTCAGCCCCCTCTTTTCATTCCCCACCCGCGCCGCGCGAGCGGAGTTTCGCAGCACGCTGCGGCTCGCTTCGCCAGAATTCCTGGCGAGGGTACAGAATTCCGCATCGAAACGGAAGGGTTCCGCTCACCGAGAAAATTGGCCTCAATCGCGCGTCCGTCCTCAGCGTCGTGCGTTCGGATGCCAAGGAGGGAACAACAACTGGGGTTTCAGCAAAGGATTGGACAAACACAATATTGGCACTTGTGTCTCCTAATTCCAAACCGGAGGACTTCAACCGCCCAGTTCTT…
>CK.2007.2
GATGCCAAGGAGGGAACAACAACTGGGGTTTCAGCAAAGGATTGGACAAACACAATATTGGCACTTGTGTCTCCTAATTCCAAACCGGAGGACTTCAACCGCCCAGGTCATATTTTTCCTCTTAAATACAGAGAAGGTGGTGTGTTAAAAAGGGCTGGACATACTGAAGCATCGGTGGACCTTGCTATGTTAGCTGGGTTACCTCCTTTTGCAGTTCTTTGTGAAATTGTTGATGATGATGATGGCTCCATGGCTTTGTTACCAAAACTGCAACAATTTGCAAAGAGGGAGAACCTGAAGATAATATCAATTGCAGACCTGATAAGCGAGGGGGGCACCGACACGAAGCCACGAGATGGTTTGGAGAGAAACAGTTGAAGCATCTCCCGCGGAGGTTCA…
>CK.2008.1
GGTGGCATGTGGCGCAACCCATAGAGATGGCGACGTCGGTTGCCAGGACGGCGTGATGAAGGTGACATGCGGCGCAGTCCATGGAGATGGGGACGCCGGTTGCCAGGATGACACCACGAAATTGGCAGCAGAAGCCATAGGATCAGATCGAAACCCAAGGTAGCCAATACCAGATGTTATGGTCGTTAGATCGATGAGGGATTGGAGAGGGGTATCGATGGGCAGGAACACCGGCCGGGGGCCTCTGCCCACAGTAAATTTTATGTTCAGCAGAAGGATGGCTACATTTAATGTTATGTTCATTAGAGTGATGGCTACTACTTCAAACATCAGGTCCAAAAAGTTTGAATGTGCATGGGCAGCTTATGAACTTTGAAAAACAAGGACCTCCTTGCATGA…
>CK.2008.2
AAGAGATCTTAGTACGAGTGCATTCGGAGTGCCTAACTGGGGACATATTTGGATCAGCGAGATGCGATTATGGGAATTAACTTGCTCTGGCAATGACCATGATTGAGAAAACTGGCCGGGGTGTAGTAGTCTATCTTCGTGGCCATGAGGGTAGGGGTATTGGGCTGGGTCACAAGCTTCAAGCATACAACTTACAAGATGATGGGCGCGATACTGTCGAGGCAAACTTGGAGCTAGGGCTGCCTGCTGACTCGCGGGAGTACGGTATAGGTGCACAGATATTACGCCATCTTGGTGCCAGGACCATGCGGCTGATGACTAACAACCCTGCCAAGTACACTGGACTCAAGGGCTATGGTTTAAGTGTCCTTGGTAGAGTGCCATTGCTAACACCGATAA…
>CK.2009.1
CAAATTCCAGACCCACGCGCGCTATGACTTCTTTTTGTGCACGCGCAGGATGACTTCTTTTACTGCACCGGAGGGAGTATACATAATTTGGTGGACACAACCTAGCATGGGAAAATAACTGTTCCCCATGACAATGACACCCTCGGTCTGTTCTGCATGCACATAATAAAGGCATTCACCCACCTCCAAGTCCAAAACATACCTGAAAAGTACATTCTGAAGCGATATACACGTAATGCAAGATCTGTGGTTCCGTGGGACCGGCACGATGTGAGTGTTGGTGGTCAAAATGAGACAGAGCAGTCAAGGTTGTCGAAGCTGCTGCCAAAGTTAATGCGACTGGGAAGAGCGGGAAGCAAATCTGATAGAGCATACACTGAAACTATCAGGCACATCGAC…
>CK.2014.2
GATTGTGTGAAGTGTAGAGCGCCCACCTCCGTCAGCTGGGCACACGTAGATATAGCAGTAGCAGCAGCGGAGCTGTTCGACGAAATGCCGCCATGGCCGCCGTGTCTCCAGCCTACCCTCACCACCGCTCGCCGCGCCACCGTATTCTCCAGGACGAGATGTCTCTCTTCTACCCCCGCCTCTCCTACCTACGAGCAGGGGCAGCACGAGGAGGAGCCATCGTTGGTCGTTGTGGGGGGCGGCGCGGCGGGCGTGTACGCCTCCATAAGGGCCAAGACCCTTGCTCCGCACCTCAACGTCGCGGTTGTGGAGAAAGGCAGGTTCTTGTCCAAGGTCAAGATCTCCGGCGGTGGCCGCTGCAACGTAACCAATGGCCATCACCTTGAGCCCATGGGACTG…
>CK.2026.2
CCCGAAACGAAAACACTTCCACAGAGGAGAGAGGCCCAGGTCGAACAAGATTTTTTTTCGATTCCCCTCTCCAGCATCGCAATCGCATCCATGGCTTCCTCGTCTATCCACATCCACCATCCCCGGCTTGCCGGCGACGAGATCCACCGGACCCTGGAGGCCTCCTACTCCCCCAGCGCGTCCTACTGCTCCGACGATGCCTTCGTCCCCGTCTTCCGCCCGGATCCGTCCGCCCCCTCCGTATCCGCGTCCGCATCGGCCGACCGCGTCCGCAGCCTTTTCCGCTCCGTCGACGTAGCCCTCTTCCGAGATACGCTCTTCGCGCCCGGTCGCGGCGGCGACGGCGACGGCGACGACCTCGGGTTCACGGACGCGGACGCGGAGGCGGCGGAGTACGAC…
>CK.2028.1
TTTCCAGCTACCGCCTCTCCTGAGTCGCCGCCCCATCCATCCTCCTCGTCGATCTGCTCTAGCCTCCAATCCCGCTTGGGCATCGGGCCCAGCCACCCTCGCGCTAGTGCTAGGCTGCTAACCATAGCCAGTCCTTCCTCCTCTCGCGTGGCCGCGCCTGCATCCGGCCACGGGCCACCGCGCACAGCCCTAGCCAGACACCGTGCACGACCCAGCCTAGCCGCAGCGGTGGAGGCGCGCAGCCCCACCCCGCCCCGCACGACCAAATGAACAGCCGCAACCAGCGAGGCTAGGCCCGCAACAGCAACGCCCTTCGCTCGCCAGCAACGGCAGTGCGTCCGACATCCTTCGCTCGCCTAGTTGCCCTGCAGATGGCCAGGACCAGCACCACTGCGGTCT…
>CK.2028.2
TTTCCAGCTACCGCCTCTCCTGAGTCGCCGCCCCATCCATCCTCCTCGTCGATCTGCTCTAGCCTCCAATCCCGCTTGGGCATCGGGCCCAGCCACCCTCGCGCTAGTGCTAGGCTGCTAACCATAGCCAGTCCTTCCTCCTCTCGCGTGGCCGCGCCTGCATCCGGCCACGGGCCACCGCGCACAGCCCTAGCCAGACACCGTGCACGACCCAGCCTAGCCGCAGCGGTGGAGGCGCGCAGCCCCACCCCGCCCCGCACGACCAAATGAACAGCCGCAACCAGCGAGGCTAGGCCCGCAACAGCAACGCCCTTCGCTCGCCAGCAACGGCAGTGCGTCCGACATCCTTCGCTCGCCTAGTTGCCCTGCAGATGGCCAGGACCAGCACCACTGCGGTCT…
>CK.2028.3
TTTCCAGCTACCGCCTCTCCTGAGTCGCCGCCCCATCCATCCTCCTCGTCGATCTGCTCTAGCCTCCAATCCCGCTTGGGCATCGGGCCCAGCCACCCTCGCGCTAGTGCTAGGCTGCTAACCATAGCCAGTCCTTCCTCCTCTCGCGTGGCCGCGCCTGCATCCGGCCACGGGCCACCGCGCACAGCCCTAGCCAGACACCGTGCACGACCCAGCCTAGCCGCAGCGGTGGAGGCGCGCAGCCCCACCCCGCCCCGCACGACCAAATGAACAGCCGCAACCAGCGAGGCTAGGCCCGCAACAGCAACGCCCTTCGCTCGCCAGCAACGGCAGTGCGTCCGACATCCTTCGCTCGCCTAGTTGCCCTGCAGATGGCCAGGACCAGCACCACTGCGGTCT…
>CK.2028.4
TTTCCAGCTACCGCCTCTCCTGAGTCGCCGCCCCATCCATCCTCCTCGTCGATCTGCTCTAGCCTCCAATCCCGCTTGGGCATCGGGCCCAGCCACCCTCGCGCTAGTGCTAGGCTGCTAACCATAGCCAGTCCTTCCTCCTCTCGCGTGGCCGCGCCTGCATCCGGCCACGGGCCACCGCGCACAGCCCTAGCCAGACACCGTGCACGACCCAGCCTAGCCGCAGCGGTGGAGGCGCGCAGCCCCACCCCGCCCCGCACGACCAAATGAACAGCCGCAACCAGCGAGGCTAGGCCCGCAACAGCAACGCCCTTCGCTCGCCAGCAACGGCAGTGCGTCCGACATCCTTCGCTCGCCTAGTTGCCCTGCAGATGGCCAGGACCAGCACCACTGCGGTCT…
>CK.2030.3
CCGGCTGTTCGAGCTTCTGTCGCTGTCAGGGATGCTGATCGACCACAACTGGACGGAGATACTGAAGCGGCGGGACATGTACAGGGAGGCGTTCGCCGACTTCGACCCCAGCGCGGTGGCGCGGATGGAGGAGGAGGACGTGGCGGAGATCAGCGGCGACAGGGAGCTGAGGATCGCCGAGTGCAGGGTCCGGTGCATCGTGGAGAACGCCAGGTGCATCCAGAGGGTGGCCAGGGAGTTCGGCTCCTTCAGCGGCTACATGTGGGGCCACGTGAACCACCGGCCGGTGGTGGGCAAGTACCGCCACCACAAGTACATCCCGTTCCGGACGCCCAAGTCGGAGGCGGTGAGCAAGGACCTCGTCCGCCGGGGCTTCCGCCTCGTCGGCCCCGTCATCGT…
>CK.2035.2
GAAGCAGCGAAGCGTCCCGGCAAAGGCACCCGGTGGCCGCGTCCAGCGCCTACCGTTTCCGGGGGGGCTCCTCGCCTCCTCTTCCCCCGTCCACCCATTCTCCTGGCCGCTCTTCCCCTTCGTCGTCGCACTCCGCTAGCTCACCTCCTCGTCCCCATATAAACCATATCCCTCTCCGGGCCCCGCGCAGCCGCCGGCGACAAGCGCGCAGGAGCAGCAGTTGTCGCGCCTCACTGATGGCGACCGCCGTGGCGTCGCAGCCGTGCCACCTTCCCCTCAGCGCCGGCGGAGATCCCAGGTGCGCGGCCAGCACTTCGAATGTTCATACTCTGGAGAAAGTATATGGTTTCAGATTCATATGCAGAAGCATTGTTGATGTAAAGACTCACAAATTCCACT…
>CK.2038.2
GCGGGATAAAGCCCAACGAGCCCGCGTTACGGATATCTTCGCCATCCGTTGCCTCGCGAGCTCGCCGCCATGGCATTGGCTCTCCCCCTCGCCCGCCTCGTCCCCGCCTGCCAGTGCCAGCCTTGGCCCCACCTGCGCTTTCGGAAGCGCCACGTCTCCTTCGCCGCTCACGCCAGTTCTCGCGCCGCCTTCGCTGCCTGCGCGGCGGCCCCTGCCCTCCAGGTCCAGGCGCCGGAGGCGGAGGCGGAGGCGGAGACGGTCGAGCAAGTGGGCCCGAAGACACGCCTCGTCGCGCAGAACATCCCGTGGGACTGCACGGCCGACGAAATGCGCGCGCTCTTCGAGAGCCACGGCTCCGTCGTCGGCGTCGAGCTTTCAATGTACAGCGCCAATAAAAAC…
>CK.2042.1
ATGGCCTAGGACCAACTTGGCCCAGTAAACGGCTCAGTCTGGCCTGTAGGCCGTGGCGCCGGCATGGTAAGGACTAAGGAGGACCTAGAGCCTAGGTGGCTAGGAGGTCTATCTCCTGTAGTCCTGTACTACCCCTGTCCCTAAGTCAGTCCCTATATATAGAGGCCCCATGTACCCTTGCAACTTAAGGAGAAGTAGATCAAAGGGACAAAGGGTTAGCCCATCTTTTCTTCCCCTGACTTGGGCGTTGTCCTACTGGTCACTCTTCCTGTCCTCTCATTTCTCCCCAAATCCCCCTCCCTAATCTGGGGCAATCTAAGTACTAACATATATATTCTCCCTTGTTCTTGTGAGACTGGTTAGGTGATAGCCAACGATCTCAATATGCGAAGATGTGAC…
>CK.2042.2
GGATAAAGGTGGGAGCATATCCTGTACGCAAAGAAGTCATGTGCTCCCAGGCACAAAATGCATCCAGCCGATCCGTTCTGTATCTAACGGTGTTATGACATTTTTGCAAATAAGTCTTCCCACGCTTCCCACATTAGTGTTGTTCATTAAAAAAACCCCGCCCTAACGACGACTATGGAGCTTGCCTTGGCATCTTGACAAGGACCTACCTTCCTATTTGGTTGGCTGCTAATTAAAACTTGGTATACCACATTAATTAATTCTAGGCATGTGTGTTTTGTTTCACATTATAAAGTGGGATTTGTCAAACTTTGTTACGAATAGCAGGTTCTTAGTAATTTACACACGTCGGTTGGTTGGGCCTGGACGAAGGAAGGATTTGTACAGATCAGATGAGAG…
>CK.2043.1
GACGGATTCGCATGGTTGGGGCCTCTCTCGCGTAATCTTCACGACTACTGGACCCGATGGGTTGCCGAATTCCCCCCTTCTTCCTCCCTAGGTTATATCCTTGGTCGGGCACCCCCGTCACCCATTCGTCCTCCCGGAGTCTCCCACGGAAGCCAGTAAAGAGCGAAAGTGAGGAAGAGGGTCGCTGGGACCGCGCCGTGGTCAAAGACCGGGTTGGGGGAGCCGTAGCGCCTCCGGTGCGGGTCACGCAAGTTGGTGCATGGCTGGGCGTGGTCGGAATCGATAACCGGAGCTTGGCGTCACCTCGACTCTGCCCCTCGCAGGGGATTGGCTCCATCGCAGTACCGCTGCAGACGAGCCATTAACCGAGGATCCAAGTGTTCAGCAGGTAGAAGTTGC…
>CK.2045.3
GCCGGCCGGACCACCCAGAGCCAGAAGCGCGTCGCCAGCCAACTATCGCCGCTGATAACCAACCCAATCCAACCTAACCCAACCCTGCTCTCTGCCGACGCGGATTCGAATCCGAGGACGATCGATGACGGTGGGCGCCGGCATCGCCGTCCAGGACGGCAGCCTCCTGGCGCTGGGCGCCAAGGTCCTGCGGGAGGTGCGCGGCAACGTGCTCGTGACGCCGGCCGCCGGCGGGGGCCTAACCAACGGCGCGTTCCTCGGCGTCCGGTCCGCGCCCGCCGCCAGCCGCAGCATCTTCCCCGTCGGGAAGCTCCGGTACGTATGTGCCGTGAGGACAATCCAGATTCACTTCCCTCCCTTCCCTTGCAATGCTAATTCCGACATGTTCCTATCGCTTCC…
>CK.2045.4
GCCGGCCGGACCACCCAGAGCCAGAAGCGCGTCGCCAGCCAACTATCGCCGCTGATAACCAACCCAATCCAACCTAACCCAACCCTGCTCTCTGCCGACGCGGATTCGAATCCGAGGACGATCGATGACGGTGGGCGCCGGCATCGCCGTCCAGGACGGCAGCCTCCTGGCGCTGGGCGCCAAGGTCCTGCGGGAGGTGCGCGGCAACGTGCTCGTGACGCCGGCCGCCGGCGGGGGCCTAACCAACGGCGCGTTCCTCGGCGTCCGGTCCGCGCCCGCCGCCAGCCGCAGCATCTTCCCCGTCGGGAAGCTCCGGTACGTATGTGCCGTGAGGACAATCCAGATTCACTTCCCTCCCTTCCCTTGCAATGCTAATTCCGACATGTTCCTATCGCTTCC…
>CK.2047.3
AATGCGCAGGAGAACTGCGCATCTTATATATTAGAGAGGAAAAGAAAACATTACAATAGAGGAGATGTTGTTGAGCAACTCTCCCAAAAACCCTCATAAACCCGAAGGTGATTACAGATTGATGCTGGAACTTGACCCGACCTCGCCCAAGGCAGCAACTAAGCCCAAGCTCCCAAACTCCTTAGCTCCTGCTATTACCCAGCAAACGTACTCATCCGAGTTTTGTATGCATGAATGTGATATATGTCTACTTTGTTAAATTTTCTCCTCATGTAGGGGGTGATCATGGCATGAAAGCAAAAGGTGATGGATGGTTGTTAACAGTTGCTTTAATCGACGGAATCAAATTGGCTCCAGTCGATGCTACTGGTTTATCTGATCCTTATGTGGTATTTACTT…
>CK.2048.1
GAAATCGGTGGGCTACCAGAGTAGTGAAGTTGCTGTATCATCTTCCTGGCGGACAGCATACAAGCCGCCGCTGGAAGCCATCCCCTAGCCTATCGCAGGTCACATCATGGCGTGCGCGCGCGCCTGCTCGACTGCACCGGCCCGCATCCTGGGTGATCGGTCAAGGCGACCTCACCGGCGGTAGAAGCGGCTGGCGGCGGTGCAGGGACGAAACAGGCAGGCACGGGGCCAGCGGAATCCACGCCAACGATCGCGACGTTCCTTCCCATGATCTCATCGAGAGATGATTGGATGGATGGATGGGGAGCACGTCGCGCGGCGCCCGTCACAGCAAGTCGGTTTCTTTTCTTGGATCGGAGGCCAGCCAAGTACGTACTCCGGATCACTGGCAGCATTGGC…
>CK.2051.2
AGCCTCTCTCTCTTTACGTATTTTGGAAGGAGGTACACCACCACTAGGCTCAATCGATCAGACTCCTTTTAACTCCACCACTCCATTGTCCATTCCCTGGCTGCCTCTCGTTGCTGTTGTTGTTGCTGCTCTTCTCTAGCTTGCTTTCCCCCAATAGGCCTCTCTGCACTCTTGAGCTTCTTTGCCTTGTTGAACTTGGTAGCTGTGGCGTTGCCGAAATGGGCGCTCCCTACCACCTCCAATCACCAAGAACCATCATAACCAAGGTAATGAGCATGAAGCAGCTGCCACCGGCCCTGCCACAGCTGCCGCCGCCGCCGGTGGATCAGTCCGAGGTGACCGAGCAGACACCGGTGCTGCCACGGTCGCAGCCGGTGGATCCACCCACGATAACCAGGC…
>CK.2052.3
CCACACCACACCCACCTAGCTTTGCTTTCCTCGTCCGCTTCCGGCTTGCCCTGCCTCTCTCCGCCCCGCGTCGCCTCATCGCCAACAACCGACGAGATCCGGCGCGGGAAAACGAGCCCTAGATCCGGCGGCACCCTCATGCGACCTTGTTGAGTCCGGGCCTTCCTCCTCCCGCCGCTGGTGTCGCCATGGCGGGGAGCGACCTCGAGCCGCTGCGCGCGAGCGCGGCGGCGCTGCCGTCCTCGTCGGACCCGGACTCGCCCGCCGTGACCCCGCGCCGGAGCCGCGTGCGGGACCTGCTGCGCAACCTGGACCGCCGGCTCTCCAACCGAAGCCGCGGCGGCGCGGACGCGGGGCACGGCGGCGGCGAGGCCGGGGCGTCACCGAGGAGGCCCGAGG…
>CK.2052.4
CCACACCACACCCACCTAGCTTTGCTTTCCTCGTCCGCTTCCGGCTTGCCCTGCCTCTCTCCGCCCCGCGTCGCCTCATCGCCAACAACCGACGAGATCCGGCGCGGGAAAACGAGCCCTAGATCCGGCGGCACCCTCATGCGACCTTGTTGAGTCCGGGCCTTCCTCCTCCCGCCGCTGGTGTCGCCATGGCGGGGAGCGACCTCGAGCCGCTGCGCGCGAGCGCGGCGGCGCTGCCGTCCTCGTCGGACCCGGACTCGCCCGCCGTGACCCCGCGCCGGAGCCGCGTGCGGGACCTGCTGCGCAACCTGGACCGCCGGCTCTCCAACCGAAGCCGCGGCGGCGCGGACGCGGGGCACGGCGGCGGCGAGGCCGGGGCGTCACCGAGGAGGCCCGAGG…
>CK.2054.1
ACGCACGGGCCACGCCGGCCTCACCCAGAGCGCAGAACCCCCAACCCCACTTGTCGGGCTTCGGCTCTTCGCATCCTGCCCGTCCCCCGTCACAGTGTCCCAATCGCAACCCCCGCCTGCAGCACGCGTCACGCCACGCCACCTCTCCCCAGGGTCCGGCGATGTCGGCGCCCTCCGACGCCGCGGTGGCAGCCGCAGCGCCCGCATCCACGACCACCGCCGCCGCCTCCAGCGGTGGGCTCACCTTCAAGCTCCACCCGCTCGTCATCGTGAACGTCTCCGACCACCACACCCGCGTCAAGGCCCAGGCCGCCTGCTCCGGGGACAGCTCTTCCCCCTCCTCGTCCGCCCCGGGGGCCGGGCAGCCGCCGAGGGTGTTCGGGTGCGTGATCGGGGTGC…
>CK.2058.2
AGTTTTAGCTCCGGTTCCAGAAAAAAACTCGGAACCAGATCTCAAACCACACAATCCACGGCTGCTCCTTCGCTGGACACCGAGAAACCGTCAAGGCGCAACGAACGAACTTGCAGCAAAATTTCCCGGAGACCCTCGAGCAAAAATCTGGTCTGGTTCAAACTCGCCTTTTGCCTGTGGGCGGCCGCGTTCTTACGGGCCATGTCGCAGCGCGACGGCGACCTCGCCGCCGGAGCTCATCCGGAAGAAGGAGACCGCCACGCCGTTCGAATGGATGGCTCCGACGATGAGCTGGACCAACCTTTGAGGAATTTAGTGTGGGCAACAACAAGGCACGATGTGTATCTTATGTCAAACTTTTCTGTGCTTCATTGGTCAGCAATGACTTATAAGAAGCAA…
>CK.2058.4
AGTTTTAGCTCCGGTTCCAGAAAAAAACTCGGAACCAGATCTCAAACCACACAATCCACGGCTGCTCCTTCGCTGGACACCGAGAAACCGTCAAGGCGCAACGAACGAACTTGCAGCAAAATTTCCCGGAGACCCTCGAGCAAAAATCTGGTCTGGTTCAAACTCGCCTTTTGCCTGTGGGCGGCCGCGTTCTTACGGGCCATGTCGCAGCGCGACGGCGACCTCGCCGCCGGAGCTCATCCGGAAGAAGGAGACCGCCACGCCGTTCGAATGGATGGCTCCGACGATGAGCTGGACCAACCTACGAGTAAAGCGACTGAGCACATCACGGCTATGGACGTGAGGAAGGGGAAGGATATGCAAGGGATCCCCTGGAACGTGATGCCGACTACAAGGGAC…
>CK.2061.1
ACAGTTGTGGAACTCATCCCGGCCAACGGCGTAGAAGCAATGACGGCGACACGATTTGGAGGAAGTGACGGCGGCGACACAAGGCCCCTTCCACTGATGGTTTGGGTTTCTTGCCCGCGACGGCCACAACCGCCCAAAGAGATGGTAGCTCACTCGTCCCTACCGAGACGTGTCGGATGGCGTTCTGTAGGGCAGAGGCAACCTTCAGCGAGGTCGAGGAGAAGAGACTAGGCTGGGCGGCTTGGATACTGAACTGCACCATGGCATCGTTCGACGAGGCAGTGATGAGGGAGTCGTTGGAGCGGTGGGTCTGGGAATCGGACTTCAGATACATGGGCTACTTGTCCTCTGCTGGCAGCACAAGGCTGGTCATAGAAAGTTTGCCATTGCAAGGATATG…
>CK.2067.1
TGGGCGGCTCGGGCAGCAAATCCTAGCCGCCGCCGCCGCCTTGGCCTCACTGCTGCCAGAGCAGGGCCGCGGCGCTTCCCGCACGCCCTGTGTGACGCCCCTGGCCGCCGACTGGTATCGCCTAGGCGTGAGCCACATCCACCGACCCGACAATACTCAGGGGAGGTGGGAGGCTCGAGTTTGGCCAGGAGGACGATGGGGCCGGTGGCTGGGCTCTCGAGTCTCGAAAGAGCTGAGTCCACCCTGCAGGTATCTTTGAATGACAGTGATTGTCGGTCTTCCTTACTACTATGCCTTCCTCATCTCACATTGAGAGTGGCAAAGCACGCCAACACTACACCACATCGCGATAGACAGAGTACTTCATAACTAAAGAATGGTGGGATGTTTCCTGTTCGT…
>CK.2068.1
AGATCCACCCTCACCAACCAGCCGCCTGACGTTCGAGCCGCACCGGCCCTAAACCCTTCCACCTCCAGCCGCCATAACTGTAATCCCTTCCACCATCAGCTGTCCCTCCGTTCGAGCCGTCGACGCCCTAACCCTATCACCTTCTGGCCGCCCAAATCCCTTTCGGCTCCTGCCGCCCTCTGTTTAAGGCGCAGACCATGGAGTCGTCGGTTATGGCGGCACAGACCATGGAGTCACAGGCTATGATGGCGCAGGTCTTAGTCTTTAGGCCATGGAGTCGCAGTCAGGCGTTCAAGATGCTCTGAGACTTGTGTCAGGTTCTTCCAACATGCATGATGGATTCAGTACACCAAAAAAATTAATATCCTTCTGACATCGGTGAGCTGCTCTTTGCTTTGG…
>CK.2068.2
AGATCCACCCTCACCAACCAGCCGCCTGACGTTCGAGCCGCACCGGCCCTAAACCCTTCCACCTCCAGCCGCCATAACTGTAATCCCTTCCACCATCAGCTGTCCCTCCGTTCGAGCCGTCGACGCCCTAACCCTATCACCTTCTGGCCGCCCAAATCCCTTTCGGCTCCTGCCGCCCTCTGTTTAAGGCGCAGACCATGGAGTCGTCGGTTATGGCGGCACAGACCATGGAGTCACAGGCTATGATGGCGCAGGTCTTAGTCTTTAGGCCATGGAGTCGCAGTCAGGCGTTCAAGATGCTCTGAGACTTGTGTCAGGTTCTTCCAACATGCATGATGGATTCAGTACACCAAAAAAATTAATATCCTTCTGACATCGCTGTCCATCTGTGTACTTGAT…
>CK.2072.3
TCACAACACACGCCAGCCAGCCATCGTCACACTGGTCCAGGTCCCGACTGCCGCTCCCGTCGAGGAGGCTGCCCAGCTGGCCGCCGCCTCCGCCGTCGAGACCCCGAACGAGGAGACCGCTGCTCCGGCGGTGGAGACCGAGGTCGTCGTCGCTAAGGAGCCGGAGCCGGTGGAGGCCGAGACTGAGACTGAGACCAAGGAGGCCGAGGCCGTTGCTGAGCCGACCGAGGCAGAGCCCAAGGAAGCAGAGCCGGAGGCCGCCGCGCCGGCAGCAGAGACGGAGGTCAAGGAAGCAGAGACGGAGGCCGCCGCGCCGGCAGCAGAGACGGAGGCTGCTGCTGCCCCGGTCGAGGCTGCTGAGCCGGAGATAGCCGCCGAGACCAAAGAGGTGGCGGCTGT…
>CK.2074.1
CTGTGATCTCTCCCTCATCCCCTGCGCATAGGAAGTCAGCTTCTTCACGTCGCCTCCTCCCTAGGCGCCGATCCTACAGAGCCTCGCTGGTCATCCCTGCTCTCTCGACGTCTCTCCCATGGCGCCCTCCCCTTCCTGCCATGGCCGCCCCTCCCTGCTGCAGCTCGACGCTCCTCCCTGGAGCTCGCCCCTGCCCTCTGTCCAGCGCCCTCCCTGCTGCCCATGGTATGGACGCCAGCCCCCTCTCTTGTTGCCATGGATAGCCCCTCTTCCATCTCCTTCCCCAAGCACAAGTCCCATGGTCGCCCAACCTAGCTCGCCCAGCCACCTCTGCTGCTCCCATGGTGATCTCTAAATTTCTTAGTTGTTTTACTAGTTCTTGTTAATATCCTGCTGATG…
>CK.2074.2
CTGTGATCTCTCCCTCATCCCCTGCGCATAGGAAGTCAGCTTCTTCACGTCGCCTCCTCCCTAGGCGCCGATCCTACAGAGCCTCGCTGGTCATCCCTGCTCTCTCGACGTCTCTCCCATGGCGCCCTCCCCTTCCTGCCATGGCCGCCCCTCCCTGCTGCAGCTCGACGCTCCTCCCTGGAGCTCGCCCCTGCCCTCTGTCCAGCGCCCTCCCTGCTGCCCATGGTATGGACGCCAGCCCCCTCTCTTGTTGCCATGGATAGCCCCTCTTCCATCTCCTTCCCCAAGCACAAGTCCCATGGTCGCCCAACCTAGCTCGCCCAGCCACCTCTGCTGCTCCCATGGTACGCTAGATAATTATGCGAATTGGAGGGCATGGATCAGGATGGATCACAAGGT…
>CK.2078.2
ACGATACAAATGACTCCACTAGACCTGCAAATCTCGAGCATCATCAGAACAGTTTGCAGACAGACAGGCAGGCAGCGGCAGTTACCACCGCCACCTCCACCCTGTGCTCCACCGTGTCGCTTCCCTCCCGTTGGCCGTCATGGGCTCCTGCCTCTCCTCCGAGGCCCCCGCCGCCGGCGATGGCCCAGCGGCGTGGCGGAAGCGGCGCCACGGGAGCCGGGAGGGCGCGGCCGCCGGCGCCGGCGCCGCCGGCGGCGGTGGGAAGAAGCTGCCCGGAGGAGCGGGGGAGATGACGGAGGACGAGCTCGCGCGGGTCCCCGGGAGGTTGTGCGGCAAAGGCGCCAGCGCGGTGGCGTGCCTCCACACGCAGCAGGGCCGGAAGGGCACCAACCAGGACGC…
>CK.2078.3
ACGATACAAATGACTCCACTAGACCTGCAAATCTCGAGCATCATCAGAACAGTTTGCAGACAGACAGGCAGGCAGCGGCAGTTACCACCGCCACCTCCACCCTGTGCTCCACCGTGTCGCTTCCCTCCCGTTGGCCGTCATGGGCTCCTGCCTCTCCTCCGAGGCCCCCGCCGCCGGCGATGGCCCAGCGGCGTGGCGGAAGCGGCGCCACGGGAGCCGGGAGGGCGCGGCCGCCGGCGCCGGCGCCGCCGGCGGCGGTGGGAAGAAGCTGCCCGGAGGAGCGGGGGAGATGACGGAGGACGAGCTCGCGCGGGTCCCCGGGAGGTTGTGCGGCAAAGGCGCCAGCGCGAGTTTTAATTCAAGCGACAGCATCTTCTGTGGTGTGTTTGATGGCCATGG…
>CK.2078.5
ACGATACAAATGACTCCACTAGACCTGCAAATCTCGAGCATCATCAGAACAGTTTGCAGACAGACAGGCAGGCAGCGGCAGTTACCACCGCCACCTCCACCCTGTGCTCCACCGTGTCGCTTCCCTCCCGTTGGCCGTCATGGGCTCCTGCCTCTCCTCCGAGGCCCCCGCCGCCGGCGATGGCCCAGCGGCGTGGCGGAAGCGGCGCCACGGGAGCCGGGAGGGCGCGGCCGCCGGCGCCGGCGCCGCCGGCGGCGGTGGGAAGAAGCTGCCCGGAGGAGCGGGGGAGATGACGGAGGACGAGCTCGCGCGGGTCCCCGGGAGGTTGTGCGGCAAAGGCGCCAGCGCGGTGGCGTGCCTCCACACGCAGCAGGGCCGGAAGGGCACCAACCAGGACGC…
>CK.2090.1
TATCTGGGAGTAAAACCGCGCGTCGTCCTCTTCCCCAATCTCTCTGTCGGAAACCGAGTCCTCTTCCACCGCACGCCACCGGCCACCGCGTCCCCTCCAACGGCCACCCCGCCCCCTCGCTCCGGCCCCTCCACCGGCCACCGGGCGGCCCGCCCCCTCGCCCCGGCCCCTCCACCGGCCGCCGCGCGCCCGCGCAGCTCCGGCGGCGCGCGCCCCCCTCGGCCCGGCAGCGCTACCACCGCGCCTCGGCCCCGCCGCCTCCACCGCGCCTCGGCCCCGCCACCGCCCTCGGACTGTAGTTTGAGATAAGCTAGCAATTTTTTTAGGCCAGCAGCAACTTCCACAGGACCTCAAGCCGCCATCTCGCCACATGACCTGATTGCAGCCTTGCAGGCACAG…
>CK.2090.2
TATCTGGGAGTAAAACCGCGCGTCGTCCTCTTCCCCAATCTCTCTGTCGGAAACCGAGTCCTCTTCCACCGCACGCCACCGGCCACCGCGTCCCCTCCAACGGCCACCCCGCCCCCTCGCTCCGGCCCCTCCACCGGCCACCGGGCGGCCCGCCCCCTCGCCCCGGCCCCTCCACCGGCCGCCGCGCGCCCGCGCAGCTCCGGCGGCGCGCGCCCCCCTCGGCCCGGCAGCGCTACCACCGCGCCTCGGCCCCGCCGCCTCCACCGCGCCTCGGCCCCGCCACCGCCCTCGGACTGTAGTTTGAGATAAGCTAGCAATTTTTTTAGGCCAGCAGCAACTTCCACAGGACCTCAAGCCGCCATCTCGCCACATGACCTGATTGCAGCCTTGCAGGCACAG…
>CK.2099.2
ACGGCGAGGGAGCGCCGAGGGGCAAATCCGTCAGCGCGGGCACATCGCGTCGCCTTTCCGGCCCCCACACCTCTCTCTCTCTCTCTCTCTCTTCCCGGTCGACGAGCGGAGAGCTAGCGGCGGGGCGCGCGCTGCTATTTATCGAGCACACGGGAGCCACGCCGCCCGTCCCTGTCTCCATCTTGCCGTCGCTCCCACGCCGCCGTTCCCTCCGCCTGCCTCGACCGCCTCGTGCCGTGCGCGCTAAGGAGGGAGGGAGGGAGGGAAAGTGAAGCAGGAGGGTGGACCACTGCGCGCGTGCGGCGCCTTCCTCCTCGAATCACCGCCGACAGCTTCTGCAGCTAGCGTTATCACCCCCACCACCCCGGGGCTCGGATTAGGATCTGAGCTGAAGCTGCC…
>CK.2100.1
ACTCTCGTTCTCTTCGTCTCTACGGGTTTGCAGCTGACGCTCTCCATCCTCGTTCTTCTCGCTCCGTTCCTCTTTCCCTCCTCCCCTCCGTCTTGGTTCTTCACACCTGGTTCTTCTGTCTCCCGTTGTCTCTATCGTCTGCTCCGGTGAACCCGCATCGTTCCTATTCCTTGTGCTGCTTCCGTCGTCGGCTCCAGTAAATCACTTTGTTCGCCAGCTCGAGATCGTGGACGGCTTGCTAAAATCAGTTACCATAAACATGAGAGCATTCTCAGTGACAAATAGAGCATTTTCTATTCTCTCTATATTAACAAACCATGGAAGACAATCCTCAGTACCATCTTCCCTACTTACCTACCCCGAACAACATCTTATCACAAGATGACGTACTTGGCCTTA…
>CK.2100.2
ACTCTCGTTCTCTTCGTCTCTACGGGTTTGCAGCTGACGCTCTCCATCCTCGTTCTTCTCGCTCCGTTCCTCTTTCCCTCCTCCCCTCCGTCTTGGTTCTTCACACCTGGTTCTTCTGTCTCCCGTTGTCTCTATCGTCTGCTCCGGTGAACCCGCATCGTTCCTATTCCTTGTGCTGCTTCCGTCGTCGGCTCCAGTAAATCACTTTGTTCGCCAGCTCGAGATCGTGGACGGCTTGCTAAAATCAGTTACCATAAACATGAGAGCATTCTCAGTGACAAATAGAGCATTTTCTATTCTCTCTATATTAACAAACCATGGAAGACAATCCTCAGTACCATCTTCCCTACTTACCTACCCCGAACAACATCTTATCACAAGATGACGTACTTGGCCTTA…
>CK.2100.3
ACTCTCGTTCTCTTCGTCTCTACGGGTTTGCAGCTGACGCTCTCCATCCTCGTTCTTCTCGCTCCGTTCCTCTTTCCCTCCTCCCCTCCGTCTTGGTTCTTCACACCTGGTTCTTCTGTCTCCCGTTGTCTCTATCGTCTGCTCCGGTGAACCCGCATCGTTCCTATTCCTTGTGCTGCTTCCGTCGTCGGCTCCAGTAAATCACTTTGTTCGCCAGCTCGAGATCGTGGACGGCTTGCTAAAATCAGGTTTGTTTTCATTGGGTTTCCATTTCTGGAAGTGATTAAGGCGAAGTAAATCTTCTTTCCTCGAAACGTATACACTTTGGTGCATCTGTGGAAATCTGATTTGTTGGGTTTCTGATCTATTTGGCTCTTTGCATTTTTTAAATCCCCTCCT…
>CK.2100.4
ACTCTCGTTCTCTTCGTCTCTACGGGTTTGCAGCTGACGCTCTCCATCCTCGTTCTTCTCGCTCCGTTCCTCTTTCCCTCCTCCCCTCCGTCTTGGTTCTTCACACCTGGTTCTTCTGTCTCCCGTTGTCTCTATCGTCTGCTCCGGTGAACCCGCATCGTTCCTATTCCTTGTGCTGCTTCCGTCGTCGGCTCCAGTAAATCACTTTGTTCGCCAGCTCGAGATCGTGGACGGCTTGCTAAAATCAGTTACCATAAACATGAGAGCATTCTCAGTGACAAATAGAGCATTTTCTATTCTCTCTATATTAACAAACCATGGAAGACAATCCTCAGTACCATCTTCCCTACTTACCTACCCCGAACAACATCTTATCACAAGATGACGTACTTGGCCTTA…
>CK.2100.5
ACTCTCGTTCTCTTCGTCTCTACGGGTTTGCAGCTGACGCTCTCCATCCTCGTTCTTCTCGCTCCGTTCCTCTTTCCCTCCTCCCCTCCGTCTTGGTTCTTCACACCTGGTTCTTCTGTCTCCCGTTGTCTCTATCGTCTGCTCCGGTGAACCCGCATCGTTCCTATTCCTTGTGCTGCTTCCGTCGTCGGCTCCAGTAAATCACTTTGTTCGCCAGCTCGAGATCGTGGACGGCTTGCTAAAATCAGTTACCATAAACATGAGAGCATTCTCAGTGACAAATAGAGCATTTTCTATTCTCTCTATATTAACAAACCATGGAAGACAATCCTCAGTACCATCTTCCCTACTTACCTACCCCGAACAACATCTTATCACAAGATGACGTACTTGGCCTTA…
>CK.2105.2
TCCGACCCCGACCATGGAGCCGGACGCCGATGAGGACTACATGGGAGACCTCTCACGCTTCCTCCCGCCGAGTCCGTCCTCCTCCCCACCGAAGAACCTCGGGCGCCGGAAGCAGCCATCCACGCAGGCGCAGGCGCAGCCGAGGGCGAAGCGCGGGAAGGGTGTGCCGTGGCAGGAGCGGCGGAGGCAGGAGCGCGAGCGGAAGCAGCGGGAGGAGGACGCACGCACGATGGCCGGGCTCGCGGAAGCTATCCCTGAGAGCAACGTAGGGTTCAGGATGTTGAGGCAGATGGGGTACGATCCCGACTCCCGCGCCGGCGCCGGCGCCGAACCGGTCGGCATCGAGATCCGCCGCTCGCGGGCGGGGCTCGGGGCGGAGGAGCCTGTGTTGGCTCCGGC…
>CK.2106.1
CCTACCAGCCAAACCAAGCAAGCAGGGAATCCCCACAAGGCAGCAGATGGAAGCGAAAGGTGGCGGTGGCGCGGCGTGGCGCGGGCGCGGGCGCGGCTAGCTAGGCCGGCTCGTGTGCGTGCGCGAGGAGACAGCCACAGCCATACAGGGATGCTGCCTGCTTCGTGACCGTGCTGGTGGTGGTGGGCTGCAGCCTGCAGCTCGTATCACACGCCCACAGTGCAGGAAGGAGGGAGTGGAAGAAGAGAGAGGAAGTTGTTTTTAAAGGCAACAGCGAGTCCCGCTGCTGTCCCTCTCCTTCGCCACCTCCCTCCCTCACTCTCTTCCCTCCCTCTCGGAGGAGGAGAGAGAAGAGAGGGAGCCAGTCCAGCTCCAGCCAGCCGGACGCCCGGACCAACA…
>CK.2109.2
ACATACGGATCCAACAAAATCTCCCGCAAAGACAACGGCGAGCCAACCACCACCAGCGTCCCGCGCTAGCTGCGGCACCGCATGGCTGCCGTGACCAGCACCGCCTCCATCTGCCCGGCCGCAGCCGGCGCCCTCTCTTCGCTGCCGTCCTTCATCACGCGCAAGCCCACCAGCGGCAGCAGGAGGTTGCAGCAGGCAGCAGCGACGACAGTCTGCCACTGCCGCTCTGCTCGGTACACACCTCAGTCTCCTATCGGCGCGCACCTCGCTCGCCGGCACAATTCGGCGTCACCGCTGCTCGAGGAGCTCCGGATGACGTACGCGCGCGCGCCATGATGTATTATTACTTGTGTCTTATATGTGGTTGTCAGGGTAGAGGAGGGGCTGCTGGGCCGGAGG…
>CK.2119.3
CCTAGGTCGTCACCACCGATCTTATGCTTCCATCTCTGAGGCTGCCGCCAGCCACCGGCCAGCGTCGTTCGCTTTGTAGCAGTCCAGCTCTGCGCCCGGCGCCGCAGCCCCGCATCGCGCACAGGCACAACTTCTACGGTCCTGCCGCTGATCGCCGCACGTGGCCGCGCCGCCGCCTCCCTCACCCGAGCTCGACCGCGCTTCTCCAGCTCGCCGCCTCGACGGTCGCTGCCTCGACACCTCCCCCGCGTGGGCATCAGCCGGGAGCAGAGAGCCCTGGTCCCTGGAGGCGCGTCGCGTTACGGCGGGGGCGCGGCCTCCCCAGCCCCCCTTGGTGATCGGTCCTCCCCCGGCAGACTCGCCTCCTCGGTCTTGCGCTCCTGCGCGGCTGCGCGCCCA…
>CK.2119.4
CTGCATTGTGGTGTTTCTGAGTGTAACTGGAATTTAGTCTAATTGTTTCTAGAATATGCTTACCAAGGAATAAGAATGAGCAAACTGGTTTAGGAATGCAGTAGACTTTTTTCCAAAGGAATATTACTGCATTTTTTTACATGTAATCTGACTTATACTATGGTAGGTTTGTAGCACTAGAACTTCCTTGGATTATTGATGACATTTTAACTGATCTAGCTTGAAGTTAGTTTTGCTGGATGTGATTACTTCCAAACTCAAGTATTTTCTGCAAGCTATTGCTTCTACGGTGATTCAAGTAACCTGAACACCATGTACATTTGCTGGTGCAGTATTTTGTTGTGTCGGCGCGCTCGCAATCACCGGGTCCCTGCATCACATTGATAGAGACCTCCTCGG…
>CK.2122.1
CGCAGCCGCACAGGCACAGCTCCTGCGGCATGGCGCAGTGGAGCAGCGTGGCCGCGAGCCTGGACCGGTGGATTGGGCTTGGGCTTGGGCCATGCCGCTGCGGCTCACCGCCGGCACCGTCCCGGGCGGCGATGCCACGGCGCGGGCGTGCGAGGAGGAACGGCGGCAAGGTCGTCGGATGCGCGTCCGTCCCGCGGGAGCAGGCCGAGCTGCCGCCGCTTGCCGTCGACGGCACCGAGGAAGAAGGCGTAGGCGGGTGCGGAGCGTGCGGCGGCGCGGGGTGGGTGCTCTGCGACTTCTGCCAGGGCAAGAAGAACAACGTCAAGTCGGAGACCGGCAGCCGGGTGTACCGCCGCTGCCCCACCTGCAAGGCTGCGGGCTTCATCCTGTGCCCAAGAT…
>CK.2125.1
AAATGCGATGTCACTGTTGTGCACATCTGAGTTTGAAGGCCAATTCACAACAAAACCCTAGCTACTGCTTCGTCTGCCGAATTCCCCCTCCGCTCGCTTCGCACGCCGCCCGTCGCCGCGGCGGCGTCTGCGATTGTCCCTCCCGCTGCAAGGAGCACATGCTTCTCGCCGCGCCGTTAGCCCGCCGCCGCCACCACCGGTTCACCTTCAGCTATGTCTTCTCAGGTCGACAGGCGCAGCCAGTCCGCCGGGAAGCGCGCCCGCACCGACGGCAGCCGGCGTGAGGACGACTGGGTTTGCCCCAGCTGCAAGAACGTCAACTTCGCCTTCCGCACCACTTGCAACATGCGCAGCTGCAACCAGTCCAGGCCAGCAGATCACACGGCCATGCAAACCCCG…
>CK.2125.3
AAATGCGATGTCACTGTTGTGCACATCTGAGTTTGAAGGCCAATTCACAACAAAACCCTAGCTACTGCTTCGTCTGCCGAATTCCCCCTCCGCTCGCTTCGCACGCCGCCCGTCGCCGCGGCGGCGTCTGCGATTGTCCCTCCCGCTGCAAGGAGCACATGCTTCTCGCCGCGCCGTTAGCCCGCCGCCGCCACCACCGGTTCACCTTCAGCTATGTCTTCTCAGGTCGACAGGCGCAGCCAGTCCGCCGGGAAGCGCGCCCGCACCGACGGCAGCCGGCGTGAGGACGACTGGGTTTGCCCCAGCTGCAAGAACGTCAACTTCGCCTTCCGCACCACTTGCAACATGCGCAGCTGCAACCAGTCCAGGCCAGCAGATCACACGGCCATGCAAACCCCG…
>CK.2125.4
AAATGCGATGTCACTGTTGTGCACATCTGAGTTTGAAGGCCAATTCACAACAAAACCCTAGCTACTGCTTCGTCTGCCGAATTCCCCCTCCGCTCGCTTCGCACGCCGCCCGTCGCCGCGGCGGCGTCTGCGATTGTCCCTCCCGCTGCAAGGAGCACATGCTTCTCGCCGCGCCGTTAGCCCGCCGCCGCCACCACCGGTTCACCTTCAGCTATGTCTTCTCAGGTCGACAGGCGCAGCCAGTCCGCCGGGAAGCGCGCCCGCACCGACGGCAGCCGGCGTGAGGACGACTGGGTTTGCCCCAGCTGCAAGAACGTCAACTTCGCCTTCCGCACCACTTGCAACATGCGCAGCTGCAACCAGTCCAGGCCAGCAGATCACACGGCCATGCAAACCCCG…
>CK.2125.5
AAATGCGATGTCACTGTTGTGCACATCTGAGTTTGAAGGCCAATTCACAACAAAACCCTAGCTACTGCTTCGTCTGCCGAATTCCCCCTCCGCTCGCTTCGCACGCCGCCCGTCGCCGCGGCGGCGTCTGCGATTGTCCCTCCCGCTGCAAGGAGCACATGCTTCTCGCCGCGCCGTTAGCCCGCCGCCGCCACCACCGGTTCACCTTCAGCTATGTCTTCTCAGGTCGACAGGCGCAGCCAGTCCGCCGGGAAGCGCGCCCGCACCGACGGCAGCCGGCGTGAGGACGACTGGGTTTGCCCCAGCTGCAAGAACGTCAACTTCGCCTTCCGCACCACTTGCAACATGCGCAGCTGCAACCAGTCCAGGCCAGCAGATCACACGGCCATGCAAACCCCG…
>CK.2126.2
GGAACGCTCCCCCGAGCCGCGACCCCGGGCAGGTTTCCCCACGGACGGGGCATCCGACCGCGACGACCTCCCGCCGCCGCCGCGACGAATCTCTGGCCTCCCACTACCGCCGCGACGTCCAGCTTTGTTCTACTCCAAGGTCCAGCTCTGGCTTGCCGTCCTCCGCCCGTACTCCACGCTACTGGATCTCTAGCTTGCTCGTACGGGATCTCTGTACTCCACGCTACTGGCTTGAGCCATGGCAAAGAATGTTTCTAGGGCAGCTTGGAACACTGTGTATGAGAAAGGTCTGGTTGATGTGCTCCTTGAACATAAGGACAACCCAAAGTTCAAAAGTCAAAATGGTTGGACTGCTGAGGGATGGAACAATATCACAAACAAGTTCAATGAGAGGTATCC…
>CK.2128.1
GGAATGGCAAGAAAGTAGGGCACCTCTGGGGCCTGGAAGGCGCAAAGGAAAGGCTGCAGCTCGTGAGAGCTGATCTCTTGGAGGAAGGGAGCTTCGACGACGCTGTGATGGCTTGCGAGGGCGTCTTCCACACCGCATCGCCCGTCGTCACCGGATCTAATTCCAAGGAGGAGATGCTTGATTCAGCAATAAACGGCACGATGAACGTGCTACGCTCGTGCAAGAAGAACCCATCGCTCAAGAGGGTTGTCCTGACATCCTCGTCGTCGACAGTGAGGATCAAGGACGAAGCCGACCTGCCCCCTAACGTGCTGCTGGACGAATCGTCGTGGAGCTCCATCGAGTTCTGCGAAAGTCTCCAGGTGAGCGTACGGTCGTCAGAAGAGTGATTTGGACCGT…
>CK.2129.1
GCCGGCGTTCCTCGGCGGCGGGGAGATGGCCATGGCCTATGAACGAGGCGACGGCGTCGTCGAACATCTCCTCGACGCCCTTGAATTCCGCCAGCCCCAGCGCGCGGGCCTTGGACGTGTCGAAGCCGTACGACTGCTCGCCGTAGGCGCGGGGCAGGCTCCTCGGGACGGGGTACGCTGGGAACCGCCGCGCGAGCAGGGCGGCGAGGTCGCCGCAGTCCAGCACCGCCGCGCTGCAGATGTACCTCCCTCGGGCGCCCGCGGCCTCGTACGCCAGCATGTGGCACCTCGCCACGTCGTCGATGTGGACGTACCCCATCCTCCCGCCGAGGACATCAGAAGCGGTGGGGCCGAGCTCAGGAGACAGAGTAGGTCCGACAACGAAGGTCGGAAGAACGG…
>CK.2130.2
TCCTATTCATCCCGAGGCAGTTCCGTGCCAGATCATCACTCTCGGCGATTACCACACGGATTACTCCTCCTCCGGCTCCATCCATGATCTAATCTAGCAAGTCACTCCACCGCCCGCCTTTGTAGTCGTCACTCTTCCCGATCCGTCAGCCAACGCCACCGATTGGTCAGGCGGCGGCGATGGCGTCCCGGGACGACGGGTGGGGAGGCGGCGAAGACGGCAGCTCGCTCTTCGAGGGCATGGTCCTCTTCGCGCCAGAGCCCACCGCCGCCGAGGACTCGGTCCCTGCCCCTGCCCCTGCCCCCGCCCCCGCCGAGGACTCGGTCCCTGTCCCCGCCGCTGTCCCTGAGCTGCCATCCGCCGCCCGCCACGACGCCGACGCGGCCTCGTCCGTGCCAC…
>CK.2136.2
TTCGGCTTGCTCGTCCAGTCCACCCACGATAAGCCAAGTCATCCACCCCACTCCCTGCCTACCAGGAGCCAAGTCATCCACCCCCTCCCCCGACGAGGCAGGCAGGGACAGGGCACCACGCCATTCTCGCGCGAGGAGAGGGCACAGGAAAGAAAAAGAAAAAAATCACCTCCTTCAACCTCTCCCCCTCCTCCACCGAAATCATCCTCCAGAATCTCCCGATCTTTACTCCGCCCAAAGATCCTATACACGCGCGGCTATTTGTAGCGTCTGCCCTGCCCTGCCCGGCCTCGTGGAAAGGCGCTCCGCTCTTGGCTCTCCCCACCTGCGGGCGGGGGCTGTTGGTTCGGGGGGGAGGCAGTCAAATCCGCCTGCGGCTGAATCGGGGGAGAGGGCCCG…
>CK.2137.2
CCTGCACGGCCCCTCCCCTGCCCCTTCCGCTCCCGCAACGGGTGTGCCTCCGTTCCGGCCCCGCCCGACCTTCTCTCACCTCTCCAGCGCTCGCCTCCCGATCCTCCTGCAGTCCCACCTCCTTCGCCGCCTTCTCATCGCTTCCAAAATCGCAAAGCCGGATCGCGGGGACATGGACCCGGACGACGAGTCCGCGGCGCAGCGGAAAGCCGCCGACTTGCACCTGCCGCGCGTCACGGAGCCTGCCTCCGCGCCCGCACGCACCTTCTGCGCCGCGCAGCGCGTGCTCAGCTACGGTGACGGCCCTGTCGCCTCCGCCTCGGCGCAGCGCTGCGCGTCGTTCCCGCAGCGCCACGGGCACGGGCACGGCCACGGCGAGGCGGCGCTCGCCCCTGCTGC…
>CK.2137.3
CCTGCACGGCCCCTCCCCTGCCCCTTCCGCTCCCGCAACGGGTGTGCCTCCGTTCCGGCCCCGCCCGACCTTCTCTCACCTCTCCAGCGCTCGCCTCCCGATCCTCCTGCAGTCCCACCTCCTTCGCCGCCTTCTCATCGCTTCCAAAATCGCAAAGCCGGATCGCGGGGACATGGACCCGGACGACGAGTCCGCGGCGCAGCGGAAAGCCGCCGACTTGCACCTGCCGCGCGTCACGGAGCCTGCCTCCGCGCCCGCACGCACCTTCTGCGCCGCGCAGCGCGTGCTCAGCTACGGTGACGGCCCTGTCGCCTCCGCCTCGGCGCAGCGCTGCGCGTCGTTCCCGCAGCGCCACGGGCACGGGCACGGCCACGGCGAGGCGGCGCTCGCCCCTGCTGC…
>CK.2139.1
CCCAGAAACCGGCAGCGACAGCCGGGAGTACATCCCACCCTCCCCTCCAACGCCGCCGCCCGCCATCCCCCTGCCCTCCGTAGTTCCACGATGTTGGCTTAGGCCGTTGCCTAGGGCTCCATTCCCCTCCCACAGCTCTGCCGCCGCCTCCTGTCCTCTGAAAATGGCTGACCTCTAAAATCTAAACCCTTCAAAGCTTCTGTAGATTCACTTCACATCGTCCATGGCCGCCGCTGCTCGCGTGGCAATCTCACGGCCCCCACCTCTCCCTCTCCCTTCCTCCTCGAGCAGCAGGGCGTGTAACCTGGTTGCTGGGAGGAGCAGCGACCCCAGCGCCACCGCTCGCGCGGCCCTCCCGGCTCCCGCAGCCCCCACCTCTCCCTTTCCCTTCCTCCTCCA…
>CK.214.1
TAACGTCGTCAGCCGTAACAAACACAGCGGGGGGAACGGGCAAGGCACCTGGCGGTGGTGGCCTCTTGCTGTGGTGGGCGAGACGAGCGCGGCGCGGGGCGGAGCGGAGGCAAGGCAAGAGGGGAAGGAAACCCCACCAAGGACCAAGCAGAAGCAGGCGAGCGTGGCAGTTCAGGTCCAGTCTCCACTCTCCACTCCAGTACACTCCACACCATCACCGCCGCCGCCGCCGCCGTGACGAGGGGGCAGAGGGCAGTGATAGAGCAGAGCAGAGAGGGCTAGGGCGGGGAGACGAGGCCGAGAGATCCCCAGGACCCCGGTGGCGAGATGGGCATTCGCAGAGCTCGCCGGTTCCTCTTCCTGGCCGCCGCCGTCTTGCTGCTCCACGCGCCGCTGCCC…
>CK.2140.1
TGCGCCCCGAAGCCGTCGCAGATGCTGTTGCGGAGGCCCGGGACCGAAATTTAACTGCGGTTGGTGAGGTGGCGGCGGACCGGGTGGCGGCGGGGGCGGGGGCCCAGCGTGGTAGGGCGGCGCCGGCATCCTGTTTAGGGCGCCTGCGGTGGCGGCGGCGTGTACGGATTCATCTGCGGCGGGTAGCCGCCCTGCGGAGGCGGCGGTGCGTACGGCCTGTAAGACGCCATCGCGCGGCGGCTAGGGTTCCTCGGAACCCGAGCCCCAGCACACAGACACCGCGCCGGCGGACACTGCTCGCTCCCCCTTCTCCTCCGTCGCCGCCACCGCAGAAGCCTCTACCACTGCACGTCCGAGGCCACCGACACATATTCTACCAAATCTATGGGAGCGCGAGGT…
>CK.2140.2
GTCTGTTGGCATCTATCATTTTGCAAATTTGCACCAGCAACAGAACATGTACATGGCGAAGACAAATCATTAGGTGGCGACTTTTTTCTCACCACGGTAACACTGAATTTCATTATGGCAGCAACAAAGTTACAATATTCAGGTTTCATTAGGTGGTGTTTTTTACTAATATTTGAAGAGTTTGAGTTGGGCGACAGGGGGGTATTGCCAGCAACTGGTTAATGAACTGTTATGGCTGAAGTGAACCATTAATATAGAGTTTGAGTTATTCTGTGTTGTCACAGACAACCGTATTTACACACACAGTATCTCGCCCGCTCCTCCAAGTCTCCCTCTCTCAATATAAGCCTATTTCTGAATTCTATTTGTGGTCGCTTTCTTTGATTTGCTGATTGTCAC…
>CK.2143.1
CCCATCGCCCTCCCACTCCGGGACCGCCTCTCGCGCTTCGTTGTGCCTCGCCGCCGACGCAGCGGCATTGTCAGCCAGGGCGCGCGATGGCGGTGAGCCCAGAGCTAGAGGGCTTGCGGCGCATCGCGCCTTCCCGCTTCGTCTCCTTCGCCTTCCCAAACCCTTTCCTCGGCCACGCCTCCAATCCTTACGGGGGCGGGGACGACGGCGACGCGGGGGAGTGCGTCCGGGTCGCTGTCCTCGATTCGCCCCTCCCCGCCCCGCCCGTCCCGGCGACGGCGGCGATGCTGGTCCCGTCCGGCCGGCACCGCGACTGGATCTTCTCCACGCGTGCGGGCCACCTCCACCTCCTCCTCTCCGCCACCCGCTTCTCCCGTCTCATACTCGTCGGCCCCGAGC…
>CK.2146.1
CCAGCCTCGCAAACCCTATCGCCTATCCCTCTCGCGGTCTTGCCTCGGTCTCTGGCGGCGGCACCGCCGTTTTACACTCCTCCTCCTTCGACAACCCGTCGCAGTAGCGTCCGTCTCTGGTGTCCGGCTGTCCGGCTCTGGACTCCCGACCTCGACATCAGGATCTGCGCCTCCCGACCGGTATGTGGGGGCTCTGAAGAAGGTGCAGAAGGATCTGGGCGCGTCGGTGTTCGAGCCGCTGGTGCAGGCGTACGCCGCCGTCGGGAAGTTCCCTGGGATGTGGCAGCGGCTGAAGATCGAGAACGTGGAGGTCGGGGAGGGGACGGCCCAGCTGCTTGACTCTATCTGCGCCGATCAATAGGCTCTGGAAGTTATGGAACTTGACCAGAAAATAGATCT…
>CK.2146.2
CCAGCCTCGCAAACCCTATCGCCTATCCCTCTCGCGGTCTTGCCTCGGTCTCTGGCGGCGGCACCGCCGTTTTACACTCCTCCTCCTTCGACAACCCGTCGCAGTAGCGTCCGTCTCTGGTGTCCGGCTGTCCGGCTCTGGACTCCCGACCTCGACATCAGGATCTGCGCCTCCCGACCGGTATGTGGGGGCTCTGAAGAAGGTGCAGAAGGATCTGGGCGCGTCGGTGTTCGAGCCGCTGGTGCAGGCGTACGCCGCCGTCGGGAAGTTCCCTGGGATGTGGCAGCGGCTGAAGATCGAGAACGTGGAGGTCGGGGAGGGGACGGCCCAGCTGCTTGACTCTATCTGCGCCGATCAATAGGCTCTGGAAGTTATGGAACTTGACCAGAAAATAGATCT…
>CK.2146.3
CAAGTAGAAAAAAGGGAAAAAAAGTAAAGCGGTGGTGGCGGTGGAGCAAAGGAAACCTCCTGGCAGAGAGATGGCGGATAAGGCCAAGGTGGTTGGTGCCCATGGAGAAAGGGATGATGTTTTTTTGTGGGGAGAGCTTCAGCACGATGACTGCAGGTGGAGGTGTCACTGGTGCTTGGTCGCCTAGGGTTTCGGGCCAGCCGGCTGGCTTGGACGCGCCAAGTCTAATGGCTACTGAGAGTGCTTTCCGATTGATTGGTGGGACGGGGGCTAGGGACTGGAGTAAGGGATTTGGTGCATTTGGCTCTTCAGCAGGTGCCTTATCAGGGGAAGACTTGGGATTTGTGGATAATGACACTGGGGTTTATGGGGGCTGGAACAAATCTGTTCCAAATCGTA…
>CK.2146.4
CCAGCCTCGCAAACCCTATCGCCTATCCCTCTCGCGGTCTTGCCTCGGTCTCTGGCGGCGGCACCGCCGTTTTACACTCCTCCTCCTTCGACAACCCGTCGCAGTAGCGTCCGTCTCTGGTGTCCGGCTGTCCGGCTCTGGACTCCCGACCTCGACATCAGGATCTGCGCCTCCCGACCGGTATGTGGGGGCTCTGAAGAAGGTGCAGAAGGATCTGGGCGCGTCGGTGTTCGAGCCGCTGGTGCAGGCGTACGCCGCCGTCGGGAAGTTCCCTGGGATGTGGCAGCGGCTGAAGATCGAGAACGTGGAGGTCGGGGAGGGGACGGCCCAGCTGCTTGACTCTATCTGCGCCGATCAATAGCCCAAGCACGTCCTAGAGGCGGCGACAGAAATGAGTTG…
>CK.2146.5
CCAGCCTCGCAAACCCTATCGCCTATCCCTCTCGCGGTCTTGCCTCGGTCTCTGGCGGCGGCACCGCCGTTTTACACTCCTCCTCCTTCGACAACCCGTCGCAGTAGCGTCCGTCTCTGGTGTCCGGCTGTCCGGCTCTGGACTCCCGACCTCGACATCAGGATCTGCGCCTCCCGACCGGTATGTGGGGGCTCTGAAGAAGGTGCAGAAGGATCTGGGCGCGTCGGTGTTCGAGCCGCTGGTGCAGGCGTACGCCGCCGTCGGGAAGTTCCCTGGGATGTGGCAGCGGCTGAAGATCGAGAACGTGGAGGTCGGGGAGGGGACGGCCCAGCTGCTTGACTCTATCTGCGCCGATCAATAGCCCAAGCACGTCCTAGAGGCGGCGACAGAAATGAGTTG…
>CK.2146.6
CCAGCCTCGCAAACCCTATCGCCTATCCCTCTCGCGGTCTTGCCTCGGTCTCTGGCGGCGGCACCGCCGTTTTACACTCCTCCTCCTTCGACAACCCGTCGCAGTAGCGTCCGTCTCTGGTGTCCGGCTGTCCGGCTCTGGACTCCCGACCTCGACATCAGGATCTGCGCCTCCCGACCGGTATGTGGGGGCTCTGAAGAAGGTGCAGAAGGATCTGGGCGCGTCGGTGTTCGAGCCGCTGGTGCAGGCGTACGCCGCCGTCGGGAAGTTCCCTGGGATGTGGCAGCGGCTGAAGATCGAGAACGTGGAGGTCGGGGAGGGGACGGCCCAGCTGCTTGACTCTATCTGCGCCGATCAATAGGCTCTGGAAGTTATGGAACTTGACCAGAAAATAGATCT…
>CK.2148.1
CCCACCCCTCAAAAAATTTCCAGCCGCCACAGCTTTTCCCTGCCTTTCTTCTTCACGGCAGCAACAACCATCAGGGAGCCGTGCTCCTCCCATGGCGCCTCCTCTCCTTCCCTTCCTCGAGCAAGCCAGCAGCAGGCGCCTCTCCCCTTCAGGCATGGCAGCGGCTTCTTCTCCTCCCCTCTATTCTCCTGGGCGTGTGCAGTAGCTCCATGGCTGCCGAGCTCTTATCCATGGCGCGGCTCCCCTGTTCCCCTGCGTCTCCCTCCTCTCCGGCTTCCCTCGCGCAGCGGCAGCAAGCATGGAGCTTGGCTCCTCTCCCCTGCGCCCTACCTTTTTCCATAGAAAGCAGCAGGAGCTCCACCTCCCATGGCGCCCTTTTTTTTCAGCCGTGCAGCTCCC…
>CK.2148.2
CCCACCCCTCAAAAAATTTCCAGCCGCCACAGCTTTTCCCTGCCTTTCTTCTTCACGGCAGCAACAACCATCAGGGAGCCGTGCTCCTCCCATGGCGCCTCCTCTCCTTCCCTTCCTCGAGCAAGCCAGCAGCAGGCGCCTCTCCCCTTCAGGCATGGCAGCGGCTTCTTCTCCTCCCCTCTATTCTCCTGGGCGTGTGCAGTAGCTCCATGGCTGCCGAGCTCTTATCCATGGCGCGGCTCCCCTGTTCCCCTGCGTCTCCCTCCTCTCCGGCTTCCCTCGCGCAGCGGCAGCAAGCATGGAGCTTGGCTCCTCTCCCCTGCGCCCTACCTTTTTCCATAGAAAGCAGCAGGAGCTCCACCTCCCATGGCGCCCTTTTTTTTCAGCCGTGCAGCTCCC…
>CK.2149.2
ATTGGATTTAAACCCGGGTTTGGGTGGCGTCGCCTTTCATCATTTCCCCCCTCGTGCTCTCTCTCGAACCTTCTTCCAAAGCACCCGAACCCTAGTGATCTCGGAACCCTAGCCGCGCGCGGATCTCGGCTTTTCCCCTTCCTCCACGCCAGCCATGGACGAGGACTTCGAGATGCCTCCCGCCGGCGCCGATGAGATGATGGGCGACGACGAGATGGGCGACTTCGGCGGCGACGAGGGCCCGGTGATGAAGGTGGGCGAGGAGAAGGAGGTCGGCAAGGAGGGGCTCAAGAAGAAGCTGCTCAAGGAGGGCGAGGGCTGGGAGACTCCCGAGGTCGGCGACGAGGTTGAAGTGCATTACACGGGCACGCTCCTTGATGGGACAAAATTCGACTCAAG…
>CK.2152.1
TAACTTTTCTGTGGTCCCATCGATCCACTACTCGCGATCAAGGGGAGGTATTCGCCATCACCAAACCGTGGCGGAAGCTGCGCGGGGATTGTAATCAATCAAGGTCGACTCTGAGCTCGGAGGGACAGGGGCGAACGGCTGATTCTCGTTGATTTCGTCGCGTCCGCGCGGAGCCGTGGGACATCGTCTCCATGATAGTTTCTGATCGATGCTCGGTCAAGAACAGGTACCACAGGATGAGGTGCTTGGAGGATGTTGTGCTGCGTTCGTGAGAGGTCTAGGTCGTCGTCTCCCAGTCAACTTTGGGTTGCTGGACCGTTGTCTCCTTTTGATGTAATTATCTATTTATTTATTTGTATAGAACTCTTATTATATAGTAAAGATGTGACATTCGATCCT…
>CK.2152.2
TAACTTTTCTGTGGTCCCATCGATCCACTACTCGCGATCAAGGGGAGGTATTCGCCATCACCAAACCGTGGCGGAAGCTGCGCGGGGATTGTAATCAATCAAGGTCGACTCTGAGCTCGGAGGGACAGGGGCGAACGGCTGATTCTCGTTGATTTCGTCGCGTCCGCGCGGAGCCGTGGGACATCGTCTCCATGATAGTTTCTGATCGATGCTCGCGCGAGGTTACGAGTCCTCTGAAGATCATCCTGGTACCTAGAATCTCAAGTCCCAGGCAAGTTGTCAAGAACAGGTACCACAGGATGAGGTGCTTGGAGGATGTTGTGCTGCGTTCGTGAGAGGTCTAGGTCGTCGTCTCCCAGTCAACTTTGGGTTGCTGGACCGTTGTCTCCTTTTGATGTA…
>CK.2153.1
ATGTATAAAAAGAACGCAGCGCAACCGGCCTCTCTCGCCGTCGTTTTCTTGGCGTTATTAGTCCTGCCGGCCGGCCTGGAGGGGAGGATCGATCAGCAAGGCCAATAGCCAATAGCCAGGAGCCAGTCGCCAGCCAGCCAGCCAGCCGCATAAATCCATCCATCTCCTCCATCTTGCTCTCCCTCTCCCTGCAGGCCGGCAGCCGCTGGAGGCACAGACGACAAGGCATCGGCCCCGGATCGAGCCCGACCCCTCTTCTCGTCTCGTCTCGTCTCTGCGCTGGGAACGCCGGCTGCCATGGCTCAGCAGAAGAACGCGCACGTGCCCAAGTTCGGCAACTGGGACAGCGACGGCAACGTGCCGTACACGCTCTTCTTCGAGAACGCGCGCAAGGGCAAG…
>CK.2153.2
ATGTATAAAAAGAACGCAGCGCAACCGGCCTCTCTCGCCGTCGTTTTCTTGGCGTTATTAGTCCTGCCGGCCGGCCTGGAGGGGAGGATCGATCAGCAAGGCCAATAGCCAATAGCCAGGAGCCAGTCGCCAGCCAGCCAGCCAGCCGCATAAATCCATCCATCTCCTCCATCTTGCTCTCCCTCTCCCTGCAGGCCGGCAGCCGCTGGAGGCACAGACGACAAGGCATCGGCCCCGGATCGAGCCCGACCCCTCTTCTCGTCTCGTCTCGTCTCTGCGCTGGGAACGCCGGCTGCCATGGCTCAGCAGAAGAACGCGCACGTGCCCAAGTTCGGCAACTGGGACAGCGACGGCAACGTGCCGTACACGCTCTTCTTCGAGAACGCGCGCAAGGGCAAG…
>CK.2157.1
TCATAAGTCCAGTCATAAGTCAAACCGAGCCGGAGGTCATCAATCCAGGAGAGGAGGAAGTAGCAGAAAGCGCCCCATCTGGGTTTGTTGTGGCTGTGGATCCTGCAGATAGATGGCCTTGCTATGAGTCCAAATCATCTGATGCGCAAGGCTATGCTATCAAAGGGATACCAAATCTCGGAAACACATGCTACCTGAGTGCAGTATTGCAGTGCCTGTTTGTGCTTGGTAAGCTGCGAGAAAGGATGTTAACACTGGATGGTCCAAAAAGTCTCATTACCGAGGTACTCGAGGAGCTTTTTTTGGAGGCAAGTGCTGCAGGAGGCGTCCTTAATCCGATTAAACTTTTGAATTGTTTAAATCTGCGTGATCCTTCGGGATTTCAAATTGGAACTATGG…
>CK.2157.2
TCATAAGTCCAGTCATAAGTCAAACCGAGCCGGAGGTCATCAATCCAGGAGAGGAGGAAGTAGCAGAAAGCGCCCCATCTGGGTTTGTTGTGGCTGTGGATCCTGCAGATAGATGGCCTTGCTATGAGTCCAAATCATCTGATGCGCAAGGCTATGCTATCAAAGGGATACCAAATCTCGGAAACACATGCTACCTGAGTGCAGTATTGCAGTGCCTGTTTGTGCTTGGTAAGCTGCGAGAAAGGATGTTAACACTGGATGGTCCAAAAAGTCTCATTACCGAGGTACTCGAGGAGCTTTTTTTGGAGGCAAGTGCTGCAGGAGGCGTCCTTAATCCGATTAAACTTTTGAATTGTTTAAATCTGCGTGATCCTTCGGGATTTCAAATTGGAACTATGG…
>CK.2161.1
GCAGCCTCCTCCCCCAACCCAAGTCTCTCTCTCTCTCCCAAACCAAAAGAAGGCTTCCACTTCCAGCTGCAGCGGAGCATCGCCAGTTCAGAGTTCACCACCACGCCTTTGACCTCCAGCCCATAGCCCAATCCCGCAAGCATCCATCCACGCCCACCGCACCCGCTATAAAATCTCCCCCTCTGCTCCCGATTCGCCACCTAAAGGAGGCGCCTTTCCCCAAATCCACCACCACCGAGAAACAACCGCAGGAAATCCGCTCGGCCCTCGGCTCCGGTCACTCTGTTGCGGCCACGATGAAAGAGGGCAGACCCGGCGCCGGCGACTACATTGCCAGCCTGCTAAGCTCGTCGCCGAGGCTCGACTTCGGCGGGGAGGAGGAGGAGGACTGCCTGGACA…
>CK.2161.2
GCAGCCTCCTCCCCCAACCCAAGTCTCTCTCTCTCTCCCAAACCAAAAGAAGGCTTCCACTTCCAGCTGCAGCGGAGCATCGCCAGTTCAGAGTTCACCACCACGCCTTTGACCTCCAGCCCATAGCCCAATCCCGCAAGCATCCATCCACGCCCACCGCACCCGCTATAAAATCTCCCCCTCTGCTCCCGATTCGCCACCTAAAGGAGGCGCCTTTCCCCAAATCCACCACCACCGAGAAACAACCGCAGGAAATCCGCTCGGCCCTCGGCTCCGGTCACTCTGTTGCGGCCACGATGAAAGAGGGCAGACCCGGCGCCGGCGACTACATTGCCAGCCTGCTAAGCTCGTCGCCGAGGCTCGACTTCGGCGGGGAGGAGGAGGAGGACTGCCTGGACA…
>CK.2161.6
CCCTTGTGATCATGTCCTCCTGTGATGGACCAGTCCTCCAAACGAGCATCTAGCTGTGCGCCTGTATGTACTTGTACTCACACATGGCGCTGCCTCTGGCAACCAAAACCCAGATGTTCCAGGCCTGCGGCGCTTCGGCGAGCTCGGTCTTCTCGCTGGAGAGCTGCAGCCCGGGGTTCCCGTTCGGCGGGCAAGGGGACGTGTTCCAGTCCTTCGTCCCGAACGGCCTGGAGAACCCGTGCGGCGGCCTGAACCCGCTGGACCTGGCTCTGTCCCAGGCTACCGGCGGGCAGTTCGGTTTCCAGGACGGAACGGCCGGCACAAACCTGCAGGTCAGCTTCAACCACAAGAGGGCCACATGAAGATGGAGTTCTTCTGATCGGGCCTCGACACCCAGCC…
>CK.2170.1
GACGGGACAAGCCATGTCTTGACGACACGATTCCTGCCGCCCTCGCCCAACGTCCACGCTCCGGTGACCTCCTTCCTCGCCAGGTCGTACTCCAGGAGCCGGAGCTTCCACGCCGACCACACGTACACGGCGTCCTTCTCCGGGTGCAGCGCCAGGACCCTGACCTCGCCCCGCCTGCCGCCGCAGCATCGCCCTCCCTCCACGACGTCGTCGCCGAACCTGACGGCGTGCTTCAGCCGCCACCGCAGCGCAGGCAGCTCCCCGTCGAGCACCCAGACCTTGAGCAGCCGCGCGCCGTCGCTGGCCATGTAGTGCAGCCTCCCCGCGGAGTGCGCGAGGCGGCCGTCGACGCCGTCCGCATGCTCGGGAAGCTCGGCGACCGCGCACGCGAGGTCGCCG…
>CK.2172.2
AAAACTGCTTCCTGCACCTCTGGCCCACCACATCCCGTCGCGTCGCGTCGCGGATTACGGAGGAACCCTCTAGGCTCCGGTTCCGGAAACAGCGGGCGCCATTCCCGGGCGAGGAGGCCGGCCCAGATCCGAGTACGGCGGCGGCGGCTGCGGCGGCGAGATGACTGGTGGCGGCCCGGCCGCGGCGTCGCAGGCGTACGGCGAGGCATGGTACTGGGACGAGCGCTACCGCAAGGAGGCCGGGCCCTTCGACTGGTACCAGAAGTACCCGGCCCTGGCGCCGCTGCTCCGCCTCTACCTCGCGCCGCACCAACGCCTCCTCCTCGTTGGCTGCGGCAACTCCGACATGAAGATGGATGTAAAGAACATGTCAGATTTTGAGTCTGGTTCTTTTGATGC…
>CK.2174.2
TCCCTCCATAGTCCAATCGCACGTCTCCCGGACCCCGGCGCTTCGTTTCCGTCCGATTGATTTCTCCCCCATCCCAAATCCCAGCCCTACCCGACACGTTCCGAGACGAGAGATCCTTCCATACCGAGGCGGGCGCGCGGCAGACTGTAGGGTGCCCTAGCAAGGATCTCGCCGGCCCCCCAGCCATGGCCGAGGCCGCCGACGCGTCGCCTCCTCCTCCCACCGTCGGCCGCGGAGACCGCAAGCGGGGCCGAGCCTCGCCAGTGCTCCCGCCGCCGCCGCCCGGGCCCCCGCCACCCGGCCCGCACAAGAAGCGTAGGGAGGAGGGCGGTGGCGGCTTCGACCGGCGCCGGCTCGGCCCAGTCGGCGGCGGAGGGCACGAACAGGACGACAGGAGGT…
>CK.2175.3
CGACCGCAAAAGCGGGCCGAGCCGAGGAAGAAGAGAACAAAACGAAACCCGAAGCTTTTTCCCCCATTCTTCGCTGGATATACAGGAGGATTTTCAGAGTCAGGGAGGTGAGGGAGAGAGGGCGAGGCAACTGTGTGTGTGTGTGTGTGTGTGAGCAGGCCCGCCGAGAAGAACCTTCGCGACGCCGAGGTGAGCCGCGACTGGGTTCCCGCCGGCCCCACCTGGCGTCCCCAGCGATCTCGTGGTGACGTCTGTGTGGCGCGCAGGGGTCGGTCGCGCGCGGGCGCTCGTCGGTCGGTCGGTCGGTCGGTGTCGTCTCTCCTGCGAAGGTGCCCCTGGCTGCTGCTGCCGGGGTGGTCTGATCGGGCATGGCGCAGGGGAGTTCGCCGCCGCCGCCGG…
>CK.2176.2
ATACAATTCCAACTGCGGGGCAGGGGTCCAGCTCCTTATCCTGTCTCCCTCCCACCTTTCCCTTCCTCGCCGCTCTCGCTTGCCCGCGCACCGAGATTTCCTGCCTGCTCGTGCTCGCTCCGCTGCTCTCCTCGACTCCTCCTGCGTGCCTGCCGACCGGTCCGAGGCACGCCGCGGCGGAGGCTCTGCGTCTGCCGGCCGGGTCGTCGGATTCGTCCTTAGGTTGGTTGGTTGGTTGGGTCGCGGGCATGTCCACGGCGGTGGCGCGGCCGGCGCACGGCGGATTCCGGCGGTCGGGGAGCGGCAAGCCGGATCCGGACGAGGCGGACAGGATGATGCGGAGCGCCAACGGGTACTTGGTCCAAGAAGAGGAGGAGGAAGAGCATGGCGATGAGGCGG…
>CK.2178.1
AAAGGACAAAGCCACAGAGTCTTTTCTCCATGCCGCTTTCCTACTCCCTCTCCCTGCTGATCTCGCGGCGACCGTCTTGGCTCCTCCTAGCCCCCAGTGTCGACCGCCCCTGCTCCTCTCCATCCATGGCTGTGCTCGGCCTCCACCTCAAGCCGTGCCCTAGGATCGTCTTCCAGCACCCCCTTCACACCCTTGCCTCCAGCTCGCCAGCACCCTCCGTTCGGCCGGCCATGGCCACCTCGCCGAGGCCCCAGCCACGACGTCATCCCCCGCTAGCTATCGAAGTCGTGCCTCGCATACCGCCTATTCGATGAAATGCCCAAACCTGTGGACTGTCGACACCACATCTGCTCCCTCTCCTAACACCCTGTCGCAATTTCGTGTGTTGCCGGTACGTTA…
>CK.2178.2
AAAGGACAAAGCCACAGAGTCTTTTCTCCATGCCGCTTTCCTACTCCCTCTCCCTGCTGATCTCGCGGCGACCGTCTTGGCTCCTCCTAGCCCCCAGTGTCGACCGCCCCTGCTCCTCTCCATCCATGGCTGTGCTCGGCCTCCACCTCAAGCCGTGCCCTAGGATCGTCTTCCAGCACCCCCTTCACACCCTTGCCTCCAGCTCGCCAGCACCCTCCGTTCGGCCGGCCATGGCCACCTCGCCGAGGCCCCAGCCACGACGTCATCCCCCGCTAGCTATCGAAGTCGTGCCTCGCATACCGCCTATTCGATGAAATGCCCAAACCTGTGGACTGTCGACACCACATCTGCTCCCTCTCCTAACACCCTGTCGCAATTTCGTGTGTTGCCGGTGAGACA…
>CK.2182.1
CCAGATTTTTCCTCGTCTTTTCGGCCCGGGAACCGCGCCTCGTCGACCGGGGGTGGAAAATATCCCGTCTGAACCACACGCGAACACGAAGGGCACGCGACGGCTGTGGATACAACATTCTTCTCTCCGGCGTCGATCTGCTCTGGCGGCCGCTTCTCACCGATTATCCCTGCACCAGTTCGAGTTGGAGAAGACGAACTTCCACCGTCTTGGGACCCTATATCCTCTCCTTTAGTTAGCAATGGATGTGGCACTAAGAGATCACCTTAGACAGAGGAGAGATGATGATGATGATGACATGATGTTGTTTTTTCTCCCTATGCTACATATATTGGGTTCTAGTTCAAACATAGTAACGGAAAAGAAGCGAAGGCATACATCAAAGTTAAGTGGCGAAGA…
>CK.2182.2
CCAGATTTTTCCTCGTCTTTTCGGCCCGGGAACCGCGCCTCGTCGACCGGGGGTGGAAAATATCCCGTCTGAACCACACGCGAACACGAAGGGCACGCGACGGCTGTGGATACAACATTCTTCTCTCCGGCGTCGATCTGCTCTGGCGGCCGCTTCTCACCGATTATCCCTGCACCAGTTCGAGTTGGAGAAGACGAACTTCCACCGTCTTGGGACCCTATATCCTCTCCTTTAGTTCAAACATAGTAACGGAAAAGAAGCGAAGGCATACATCAAAGTTAAGTGGCGAAGAACATGTTCAGGAGTTGCTCCAAGGTCATTTGAAGAACTGTCGGGTAGCGTTCAGGATGGAGCCTGAAATTTTCAAATCCTTGGCAAGTTATCTTAGAAGGGAGGGGT…
>CK.2182.3
CCAGATTTTTCCTCGTCTTTTCGGCCCGGGAACCGCGCCTCGTCGACCGGGGGTGGAAAATATCCCGTCTGAACCACACGCGAACACGAAGGGCACGCGACGGCTGTGGATACAACATTCTTCTCTCCGGCGTCGATCTGCTCTGGCGGCCGCTTCTCACCGATTATCCCTGCACCAGTTCGAGTTGGAGAAGACGAACTTCCACCGTCTTGGGACCCTATATCCTCTCCTTTAGTTACCATGCTTGGAAGGGGGTCTCCAAGATTAAACATGCTTGCAAGGGGGTCTCCTAGATTTAACATGCTCTTATCTAAAGGTGCACAAAAGAAAAAATCTCCTATAGCTACTGCTTCAAAGACACATGGAGGCTCTCCAAAAGATCTGCTATCTTTCACTTAT…
>CK.2183.3
AGTCACCACTCACCACACACCAAACAAAGCAGGGGCCAGGGGAGCCCACTTCGAGGCCGCGGCGTTGGCTGTCTCGGTGTCATCGTCTCCTCTCGTCTCGTTCTCTTCTCCTCACCTCCTTCGTTTCGCGGAGCAGAGCGAGCAGCCGGGACCGGACCTCCAGGGAGCGCACCGCGGAGGCTAGCGAAGATGCCCGGGCTCACGGCACCGTCCGACTACGCGGAGGAGCCGCCGCGTCACCCGGCCCTCAAGATCAACTCCAAGGAGCCATTCAATGCTGAGCCTCACCGATCAGAGCTAGTCGCATCTTACATCACCCCAGTGGATTTCTTCTACAAGAGGAATCATGGACCCATCCCTAAAGTCGAGGACCTCTCAAGATACACTGTTTCCATTTCT…
>CK.2187.1
GATCCTCCAGGGGCCACAACTTCCATCGCCTCTCTCTATCTCTCTCTATCTCTCTTCTCACCGAGAATTTGTTCCGATCCTCTTATGGTTACGACCCGCCTGCCGTCCGCTGCCACACAGCAGCGGAGTTAGTGACTACGCAATCGGTCGAGCTCGTCGTGAGGCTCTTCCGCTCTTGGTCGGTGGTGCTGTTTCGCGTCCTGGGAAAAATGGATGCGGAGGCGGCGAGAAGGAAGCAGGTGGCGCCTCCGCAGGAGAAGAGGAAGCGCGGCCGGCTGGAGCTGCGGCGGATCCAGGACCGGACGAGCCGGCAGGTGCGCTTCTCCAAGCGCCGGAGCGGGCTGTTCAAGAAGGCCCACGAGCTCTCCGTGCTGTGCGACGCCGAGGTCGCGATGGTCG…
>CK.2190.1
GCGCGCTGCCCACGGCAACTGCTGGCCTGCTGCTGCGCGCAGACGGGACGAGACGGGAGACGACAAGCGCGCACGTCCCAAAGCCAAACTCCCAGAGCGAGGAGGTGGAGGACGGACGGGAGGAGGAGAGGAGAGAGCCCACCACCCGCGACCGCGACCGCGACCTAACCCGGAGACCTCCCTAGGCTAGCTCCCCTCCCAGACCCCAGGCTCTCCCACCCACCTTTCCCCTCTCCCTCCCTCCTCCCCGTCCCACGCCGCCGCACCCCCGCCTGGCTGCTTGGGTGGCAATCGGCCGTAGAGGAGGAGGGTGTAGGAGCTTGATCCGGGCCACCTGCCCCCTGCGCCGTCGGGATGTACGTGCCGCCGCCGCCCACCGGCGGCGCCGGCGAGCAGCCT…
>CK.2198.1
TCGTCGCCGCCACCACTCTCCCAGCCTCTCTTACTCTCCGCCGTCGCCCTGCTCGCCCGAAGCAGCCGCCGGCAAAATGGCCCCGAAGAGAGGCGGTAGGGCGCCGGTCCCCGCCAAGAAGAAGGCGGTGGTGACGAACCCGCTCTTCGAGAAGAGGCCGAAGCAGTTTGGGATCGGCGGCGCCCTTCCGCCCAAGAAGGACCTCCACCGCTTCGTCAAGTGGCCCAAGGTCGTGCGCATCCAGCGCCAGCGCCGCATCCTCAAGCAGCGCCTCAAGGTGCCCCCGGCGCTCAACCAGTTCACACGTACCCTCGACAAGAACCTTGCAACAAACTTGTTCAAGATGCTTCTTAAGTACCGCCCCGAGGACAAAGCTGCCAAGAAGGAGAGGCTCTTGAA…
>CK.2199.1
CACCTCTCCGCCTCCGCGCGACGGGCGACAGCGCCAGTCGTGAATCAGCGCCGGCGAGCCCCCATCCTGGCCGGCAGACTCCCTAGGCGGCTGGGCCAGCTCTCCGCCTCCGCATCCCCAGTCTCCGCGCTGACTGCCCCGCCCCATCTCCAGCCACGCCGGCGCCGCATCCCCATTCCCCTCACCGCCGTCTCCGGTCACGCCGGCGCGTCCCCAGCCCCCGCGTCGTCCGCTTACCAGGCAGGGAACCGAGAATCTTCTTCCCTTCCATTATCTTCGTTGCAAGTATGTAACCACAGCCCGGGAGCTTTTGGAGCAGCTAGGAGCTGAGACTACACCAGAAGGGATATCAAGCATTTCAAAAGCTAAGCTTTCTGAGTATTCAGAAAAGATTGAAGC…
>CK.2199.4
CACCTCTCCGCCTCCGCGCGACGGGCGACAGCGCCAGTCGTGAATCAGCGCCGGCGAGCCCCCATCCTGGCCGGCAGACTCCCTAGGCGGCTGGGCCAGCTCTCCGCCTCCGCATCCCCAGTCTCCGCGCTGACTGCCCCGCCCCATCTCCAGCCACGCCGGCGCCGCATCCCCATTCCCCTCACCGCCGTCTCCGGTCACGCCGGCGCGTCCCCAGCCCCCGCGTCGTCCGCTTACCAGGTCGCTACATCAACATGAGGCTCAACAAGGTGGAAGTGAACCTTATAAGGCTGCTGGAGGCTGCTCCCTGGCAGCAAAATCAGGCTAAACTACTCTATTATGTAACCACAGCCCGGGAGCTTTTGGAGCAGCTAGGAGCTGAGACTACACCAGAAGGGA…
>CK.22.2
CTAAACAAAGATATGCTCAGACTTGGAACGCTCAGCAAGGAAGGCGAAAAAACGTAGTCTACGACGACGGACAGCACAGCAGCCGAACCAGCAAAGCGAGCTCCGTCCACCCTCGCGCTTTCGCCATGAGAGATCCCAAGCCGAGGAGGAGCCAAGCAGCGCGCACCCTGGCTGCCAGGCTGCGGAAACACTCCACCTTGCTTCTCCTCCTGCTCTGGTTCGCCCTCTCCCTCGCCCTCTTCCTCTCCGCCACGCCGCCTTCCGCCGCGCCGCTCCGCCGCTCCTCCTCCTTCCTCCGCTCCAAGCCCCGCGCCCTCGCCGCCACCACCACCGACGCAGCCGCCGTGGCACCCCGCGTCCGGATCTACGTCTACGACCTCCCCGCCCGCTTCAACCGCG…
>CK.2202.2
AAACCAAACCAGCCTTCCGCCGGATTGGAAACTACCAGATGCTACCAGCGCTACTAATCCAGCGTCTCCCACCGTAGGAATCTCTCAATTAGCGACCCGTGTCCTGTTGCACAATTATATAGCCACCATTTGAGAAGATAGGGGGGAGGTGGAGCAGAGCGCAAGGAGAGGGGACAAGGAGGGACGGGAAGGGGAATAAGCTGAGGGGAAGGCAAGGCAAGCAGGAATCGGCTGGGTTGCGCGCCGACTTCCTGGCCGAGTTTTTCTAGCCATCGGATCGAGGCAGTCCCATCGGCGAAGACCCGGTTCCGTTCGGCGGCCATGCGGTTGGTTTCTCTGCTTGGTCTGTCAGGTGGTAAGCAACCCAGAGAAGACTCCACTTCATACTTTCTTCTGCAA…
>CK.2206.3
GCGAAGTCGCGAGCAAGCGAACGCTCGCCTCTCGCCATTTTTACTCGTCGGCTGGTCCGGCCCCAGCGATTCGGTTTGGTGCGCCTCGTGGTCCACGTGCGCGGGCTTTGTGCTCTCTCTTCCCTCTGTGTGTGTGTCAGTTCGTCGGGTAGGTTGGTGGCGGCGTGAGAGATGAAGAGCTGCGGCGGGGGAGGAGCGGACGGGCAGCAGTGCCCGTGCGACTACTGCGGGGAGGCGGCGGCGGCTCTGCACTGCCGCGCGGACGCCGCGCGCCTCTGCGTCGCGTGCGACCGCCACGTGCACGCCGCCAACGCGCTTTCGCGGAAGCACGTGCGGGCGCCGCTCTGCGCAGGGTGCGCCGCGCGCCCGGCCGCCGCGCGCGTCTCCCTCGGCGCCGAC…
>CK.2206.4
GCGAAGTCGCGAGCAAGCGAACGCTCGCCTCTCGCCATTTTTACTCGTCGGCTGGTCCGGCCCCAGCGATTCGGTTTGGTGCGCCTCGTGGTCCACGTGCGCGGGCTTTGTGCTCTCTCTTCCCTCTGTGTGTGTGTCAGTTCGTCGGGTAGGTTGGTGGCGGCGTGAGAGATGAAGAGCTGCGGCGGGGGAGGAGCGGACGGGCAGCAGTGCCCGTGCGACTACTGCGGGGAGGCGGCGGCGGCTCTGCACTGCCGCGCGGACGCCGCGCGCCTCTGCGTCGCGTGCGACCGCCACGTGCACGCCGCCAACGCGCTTTCGCGGAAGCACGTGCGGGCGCCGCTCTGCGCAGGGTGCGCCGCGCGCCCGGCCGCCGCGCGCGTCTCCCTCGGCGCCGAC…
>CK.2208.2
AAATTTCTCGCCCCTGGAGAGGACGCGGTCATGGCGTGCCCCCAGGCGCCGCACGCCGCGGGACGAGGAGGATGGGGGCGGGGCTGGACCCTAGCCCGAGCTTCGGCGGCTGCTCGGACCCCGTGTTGGTGGAGCTATCCATGGGCGGGGACTACTACCGCGCCTGCTGCGGCGAGCCCGACTCCGATATCCCCGAGGGGCCCAAGCTGCCCTGCGTTGGGGACAAGGAGCCTCTTTCCTCTTCAGCAGCCGAGTTTCAGTCTGGCAGCCCCATTTTACAAGAGAAAATTAAGTTGCTCGGCGAACAATATGGTGCTTTAAGACGGGCACGTGGAGATGGAAACTGCTTTTATCGAAGCTTTATTTATGTTTTCCTACCTGGTAGTATCTGCAGTGTAC…
>CK.2213.2
TCTCCTCAAATCACACGCTGCCGCCGGCTGATCAGATCCAGCGCCTAACCCGGCGGCTCCGGCGACGGTGAGTCGCCGGCGTCCATGACACCGGCCGCGGCGTGGTGCGCGCAGCACCGCCTCCGGTTCCTCCTACCGTCCCTCTTCCTCGCGCCCGTCCTCTTCTTCCTCCTGTCGCCGCCGTCCTCTCCGCCCTTCGTCAGCCTCCCCGCCTCCGGAGAGCTGCCTCCTTTAAGCTCGCGGCTCATATGGGCGCAGCGGTGGTTGGTGGAGTGGCGCCCGTGCGGGTGGTGGCGGACGGCGCCATTGCAAGCTCCGTCCAGGAGGAACGGGTACATCCGAATAGATTGCTACGGCGGTCTCAACCAGCTGCGACGTGATGTACGTTAAGAGACCTCG…
>CK.2214.1
TCTCTGTTCGCACGCGACTAACAGCCAGCCCCCGACACGTGAACAAGCACAAGGGCGTCGCCTCGCCTCGCGCGCGCTGGCGCCGCGCACAGACACGCAAGCGTGGATCGCGCCGCCGCTCATCGGGGCATCGTCCGTCGCGACAGGGGTCCGTCGCCGCCGCCGCCGGCCGGTAGTAGCGGCGTGCCACAGGCGGCGGGAGGCGGCGGTGTCTCTTGGGGCGGCCCCCGGTTGCGCGCCGAGGACGAGCACGCCGTCATCGTCGCGGCGCTGGCTCACGTCGTCGGCGCCGGGACGCGGAGCTCGCCACCGGCCGGGCTCGGCCAGCAAGTGACGCACCGCAGGGCCGTCCACGCGCCGGCGACGGAGCCACAGCGGCGGCCTCGGTACCGCGGCGTG…
>CK.2214.2
TCTCTGTTCGCACGCGACTAACAGCCAGCCCCCGACACGTGAACAAGCACAAGGGCGTCGCCTCGCCTCGCGCGCGCTGGCGCCGCGCACAGACACGCAAGCGTGGATCGCGCCGCCGCTCATCGGGGCATCGTCCGTCGCGACAGGGGTCCGTCGCCGCCGCCGCCGGCCGGTAGTAGCGGCGTGCCACAGGCGGCGGGAGGCGGCGGTGTCTCTTGGGGCGGCCCCCGGTTGCGCGCCGAGGACGAGCACGCCGTCATCGTCGCGGCGCTGGCTCACGTCGTCGGCGCCGGGACGCGGAGCTCGCCACCGGCCGGGCTCGGCCAGCAAGGCCGACACGCTCCCCTCTCCTGCGTGGATTCAGTGACGCACCGCAGGGCCGTCCACGCGCCGGCGACG…
>CK.2215.2
CATTCATCAAATGGTCTTTATGCGATTCCGCCCCCCAGTTCATTTTCTTCTCACTCCCCGGCTCCACTCCTAAACCCAGAACCCAGCCCGCCGCAACCCTAGCCGCCGCCGCCGGCACCACACCACCGCCATAGTCACCTCCATGGCCGCGGCGTCGGAGGACGCGTTGCGGCGCTCGCTCGCGGAGCGCCAGGCCGCCGTGGACGCGCAGGCCGAGGCCGTGCGCGCGCTCAAGGCCGGCGGCGGCGCGTCCAAGGCCGACGTGGACGCCGCGGTCGAGGCGCTCAAGGCGCTCAAGGTCGAGGCCGGCGCCGCCGCGCGCCGGCTGCAGCAGGCGGTCGGGGCGGGCGCGGGTGGCGCCGCGAGGGAGGAGCTGCGCCAGGCGGTGGTCAACACGCT…
>CK.2216.2
CCAGTGTCACTTGCGTAACTCACCTCGCTGGGTGGGGCCCACCGGGAGCCCCGTGCGCCGCGCGCGCGCGAGGGGTCAAACTACCGCCGCGTTGTCGCGCTCATCGTCGCCGCGTGCTGTGGTCTGCTGCTCCTGCTGCTACCCCTCAATCTCCCCGCACCGCACCTCACCTCCCCCAGCTCCTCCTCTTCCTCTAATTGCTACACGCTTTCGAGGCTAGGGTTGCCTCGTCCTCCTCGCTGTCCACATGGCGCGAATCCTCATGCGGCTCCTCCTCCTCGCCGCGGCGGCGGCGGTGGCGGCGGGGGACGGCTGCCTCAACTCCGGCTGCGTCGCGCTGGGCTCCTACCTCGTCGCCCGGAACCAGAACCTCACCTACATCGCCAGCCTCTTCGGCAT…
>CK.2216.3
AGAAAATTTCTGGGAAAAAATCTAAACTTACTTCATAGGCGAGGTTACTAGAAAATTTAGCATCCTATGGATAAAAATAGCACTTTTAGATGTGTCAGGTAGCCCTCATTGTGGGAAGTTGAAACTCTCAAGAGCACAATAGTATGGGATCAGTGGCGGATCTAAATCTGTGGGGCCAAAGCTTGTTGATTTTAGATTAATTAACATCATCAACATATATAGTTACAGAATTTATAAGGGATGTAAGCCTAATTTGGAATAAGCTGTGGGGCCAGGTGGCTCCACAGCTGAATCCTATATCTGCCACTGTTTGATAAGCATTCCTTGATGAAGTGCTTTTCATTATTGATTACTTGTAAGTCACATTTAGCTGGGAAAGAGTGTCACGAGTATCAATAT…
>CK.2216.4
GTTTGCCTGGTTCATGGTTTTTTTTTAAACATGTTTCCTGAATGCTTGATGAAATAATTATGTCTACCTTCCAGGTCGCAGATTTTGGTTTAACAAAACTTACAGAAGTTGGTAATACATCACTACCCACACGTGGAATCGTGGGCACATTTGGTTACATGCCTCCTGAGTACGTGTCTTAAATGTTCATATGGCATGGCATGGCTGTGCGATTCCACAGTACCACCATCTGTGATGAATGTTAAACATCACATCTACGGGATATGGCATTTTTGCAGATATGCTCGGTACGGTGATGTTTCTCCAAAGGTCGATGTTTATGCCTTTGGCGTTGTCCTCTACGAACTTATTTCGGCCAAAGACGCCATTGTCAGATCAACCGAGTCTTCCAGTGATTCA…
>CK.2218.2
GAGAAGCACCACGCCTCCCAGGCTCCCAGCGCGCACGCACCAGGGTCCAGGAGAGGAGGACACCGTCGCCTCCTGGTTGGTTCATCTCGTCAGTCGTCACCGCCTCCTGCAGCCAACCGGCGGGGATTCCTGTCCTGGATGCGACAAGGCCAGCAGGAGAGACCCTCCCCCTCTCCTTCTTCTCCCTGAGCAGGAAGCGGAAAGCCTTCCGCGCTTTTCAAAGATCGTAGGCCGCACGCCTGCAGCAGCCGCCGACTCAGGGCGAGCGTTGAGAGGAGGACGAAGAAGAGACTGAAGAAGAGCAGACCGAAGTGAGGCCGGAGGAAGGGATCGGGCCTTGCGGGATTCGGCAGTCCATCACGAGGTAAATGCGGCGCTAGGAGCTGCAGCGATGGCGTC…
>CK.2219.1
GAGCACGGCGGCAGCAGAGTCCACGTTGGTGAGGAGGTACTCGTAGATCTTCTTCCTGAGCCTCTCTATCGTCTCCTCCGGCACGCCGCTGGCCGCGCCGCCGTTGGCAGTGGGTGCCGCCGCTTCGCCGTCCGCTTCCGGTGGCGGATGCGGCGCCATCTCTGCCGACTTCCCGATCTCGCTCAGCCAGTCGTTGACGCGCTTAAGCTGCGGGAGCATCCTCGCGGCGCGGTCGCGGTCCCACGGCGCGGCCGCCGCAACGTCCGCGTCCAGGAACCGCTCCACGAACGCCAGGAACCACGCCCGTGCCTCGTCCCCGAGCCGCCGCGCAAGCTCGCCCCGCTCCTCCGCGCCGCCTCCCCGCTCCCATTCAGGCGGAGGCACTGCTGCCGCCGCCGC…
>CK.2219.2
GAGCACGGCGGCAGCAGAGTCCACGTTGGTGAGGAGGTACTCGTAGATCTTCTTCCTGAGCCTCTCTATCGTCTCCTCCGGCACGCCGCTGGCCGCGCCGCCGTTGGCAGTGGGTGCCGCCGCTTCGCCGTCCGCTTCCGGTGGCGGATGCGGCGCCATCTCTGCCGACTTCCCGATCTCGCTCAGCCAGTCGTTGACGCGCTTAAGCTGCGGGAGCATCCTCGCGGCGCGGTCGCGGTCCCACGGCGCGGCCGCCGCAACGTCCGCGTCCAGGAACCGCTCCACGAACGCCAGGAACCACGCCCGTGCCTCGTCCCCGAGCCGCCGCGCAAGCTCGCCCCGCTCCTCCGCGCCGCCTCCCCGCTCCCATTCAGGCGGAGGCACTGCTGCCGCCGCCGC…
>CK.222.2
TCGTTAGGCCCAGATGTACCTGTATATTGATAGAGCCCATCTCTGCCTTGCTTCCTCGGTTGTTCCTCCCCCTTCTTTTATTAGGTTTTTTTTGTCTCATTGGATTTGCGCCTGTGCTGCTCACCTGAGCGCATACTAGTCTCTGCATCAGCTGCATCAGAGAGTAGAGACCTCCGAGCTGCTCTTCAACACGCAGATTGGGCAGAGCCGCAAGGTGCCTGCCGGGAGAGAGTGAAAAGTGAGAGAGCGCGCGCTCAAGGGGGCCAAAAGGAATTTTTTTTTATCCAGCTTCTTAGCTTGATTCTATCTGATCCGGGAGAGCAGCCGCCAGTCCAACTAATCCTTGCTGTTGGTGTGCCGGGGCTTTGATTGCTCTCCAGATCTGAGGCACCTGCTGGG…
>CK.222.3
ATCGGAGCACAATGCGTGCTATGAGGAAGTTAGACAAGAGCTGCAGTCATCACATCCTGATGATCCACATATTGTTGTTCTCAAACACAATGTTTGGCGTGTGAAGGGTATCATCCAGATCTCAAGATCTATTGGAGATGTATATCTAAAGAAACCAGAGTACAACAGAGAACCACTTCACAGCAAGTTTCGGCTTCGAGAAACCTTCCAGAGGCCGATCCTTAGTTCTGAACCTCAAATTACTGAACATCGAATACAGCCGAACGATCAATTTGTTATATTTGCTTCTGATGGTCTATGGGAGCACCTCAGCAATAAGGAAGCAGTTGACCTTGTCCAAAGTAGTCCCCGAAATGGAATCGCTCGGAGGCTAGTGAAAGCCGCGATGCAAGAAGCTGC…
>CK.222.6
AAGGTAGAGACAGCGGCGTGCCTCGGAGAAAGCTTGAGTGCATACTAGTCTCTGCATCAGAGTAGTGGCCTCCGAGCTGCTCTTCAACACACAGATTCGGCAGAGCCTGCCGAGAGAGAGTGAAAAGAGAGGGAGCGCGCTCAAGGTGTGGCGCAAGGAGATTTTTCTTTTATCCAGCTTCTTAGCATGATTCTCTTTGATCCCGGAGAGCAGCCACCGGTCCAACTAGTCCTTGCTGTTGGTCTGCCGGAACTTTTGATTGCTCTCCAGATCTGAGGCACCTGCTGGGTGGATTCCAGGAACCCGAGCACGAAGTTGACAGGTGAGTTCTCAGGGAAAAAGGTGAGCCCCTTTTTTTCTCTCCCTCCCCATCCGTCCACCATTGCCAAACTGTCCGTC…
>CK.2220.1
TGTTGGAATCGCTTCCTGTCTAGGGTTTCACCCGCGTGCCTTATATATCCTATCACTTCCCGCCCAGCCGCCATCTCCGCATTTCCATCTTCCCGTGGGATCCCAGCCGCCGCCGCAAGAAGAAGAGCTCGGGGACTTCCAGGTGTCGCGAGAAGATGCCGAAGCAGATCCACGAGATCAAGGATTTCCTTCTCACCGCGAGGAGGAAGGATGCCCGATCAGTGAAGATCAAGAGGAGCAAGGATGTTGTCAAGTTCAAGGTCCGCTGCTCCAAGTACTTGTACACCCTCTGCGTATTCGACGCTGAGAAGGCAAACAAGTTGAAGCAATCTCTCCCCCCAGGCTTGAGCGTCCAGGAGGTTTGATTGGATACATGGCAACGTCGGGTCGAACCTCTAG…
>CK.2223.1
ACACCGGTCAAGTGACCTGAACTTGGTTCCGCAGGAAGGACCTTCAGTCCCTTTGGTTGAAGAAGACTGATGTGGTGCCGCATGCCATGGAGCAGCCTCTGGCGAAACAAAGCACTGGTATGTACAAAAGAATCCGTCATGTTACACTTGCTATCCATCCTACAGGCTACAGCGCGTACATCTTCGTCTTGTACTCGCTGTTAAGTATCTCCTCGTCCGAGTCGACCGATCGGGACCACGAGCCGCGGGACTGGCTCGCGGAGGCCCTCCTGATCTTCCTGGTGTTCTTCTCCTCCAGCCTGTGCGCGACGATGCAGTAGCACATGGAGCCGAGGGTAGTGAGCATGATCGCGGCGCCGATGCCCATGGTGCACCAGGCCAGCCACCAGTCGTCGCGCC…
>CK.2225.2
CCCTGCCCTTGTGGACTGGCTGCCGCTTATCGGCTGGCTGATGTCAGGCTTCTTGGGTTAGGGCTATCTAGGTCAACATCCATAATGTTGTTGAAATTAAAATGTATACCGCACATTTCTAATTTCCTGCAGAAGGGAACGCGACAACTCTGAAGCTGAAAGAGCCCAACATCTTACACAAATTCATGAGCTCCAAGAACATCTGCGAGAAAAAGAAAGCCAGTTCATTGCATTAGAGGAACAGCATAGGGCTGCTCAAGACAACATTCTTTACAAAGATGAGCAGTTGAGGGAAGCCCATGCTTGGGTATCTCAAGTTCGAGAAATGGATGCTTTGCAGTCTCAATCCCTACAAGTTGAGTTACGTGAGCGCATGGAGCAATTTAATCAATATTGGAT…
>CK.2225.3
GTCAGCCTCGCCTCCTTTCTCCGTCTCATTCCCCCAATCCCACGCCAGTCCCGCAGGAATCCCCACCCAAATTCCCGTCTCCCCGATCGCCGCCCTTCTCGGTGCCCGTAAACCCTACCCCCGGAGTCGCCCGTGCGCTGTCGTGCCCGCGTTGCCACCGTCGGTGGTCCGCGGCGCCCGTAACCAAAACCTAACCGCAGCCTGCAGATCCCGATTCCGCAGGGAGGCGGGAGAGGTGAAGGCCGCCTCGCCGCAGATGGAGCCCGCGGGCGCGCGCAAGGAGTGGCGCGCCGTCCCCGGCTCCTCGCTCCGCTCCAATGGCGCCGAGGATGCCGCGGAGCACGGGAAGCTGGGGCAGTCGGAGGACCGAGCTATCTACGAGGAAGGGGCGGGTGGACT…
>CK.2225.4
GTCAGCCTCGCCTCCTTTCTCCGTCTCATTCCCCCAATCCCACGCCAGTCCCGCAGGAATCCCCACCCAAATTCCCGTCTCCCCGATCGCCGCCCTTCTCGGTGCCCGTAAACCCTACCCCCGGAGTCGCCCGTGCGCTGTCGTGCCCGCGTTGCCACCGTCGGTGGTCCGCGGCGCCCGTAACCAAAACCTAACCGCAGCCTGCAGATCCCGATTCCGCAGGGAGGCGGGAGAGGTGAAGGCCGCCTCGCCGCAGATGGAGCCCGCGGGCGCGCGCAAGGAGTGGCGCGCCGTCCCCGGCTCCTCGCTCCGCTCCAATGGCGCCGAGGATGCCGCGGAGCACGGGAAGCTGGGGCAGTCGGAGGACCGAGCTATCTACGAGGAAGGGGCGGGTGGACT…
>CK.2225.5
GTCAGCCTCGCCTCCTTTCTCCGTCTCATTCCCCCAATCCCACGCCAGTCCCGCAGGAATCCCCACCCAAATTCCCGTCTCCCCGATCGCCGCCCTTCTCGGTGCCCGTAAACCCTACCCCCGGAGTCGCCCGTGCGCTGTCGTGCCCGCGTTGCCACCGTCGGTGGTCCGCGGCGCCCGTAACCAAAACCTAACCGCAGCCTGCAGATCCCGATTCCGCAGGGAGGCGGGAGAGGTGAAGGCCGCCTCGCCGCAGATGGAGCCCGCGGGCGCGCGCAAGGAGTGGCGCGCCGTCCCCGGCTCCTCGCTCCGCTCCAATGGCGCCGAGGATGCCGCGGAGCACGGGAAGCTGGGGCAGTCGGAGGACCGAGCTATCTACGAGGAAGGGGCGGGTGGACT…
>CK.2228.1
CAATAATAGGGATGATCACCAAACGCATTATTTAGAAAACCGCCGGGAGCTGGAAAGGGCGAGGCGAGCGGTGCCGGCGGAGGTCGACAGGGGGGCTACAGGTAGAAAGGCGACTCCGCCGCTCCAGCTGAAAATGGCGAAATGATTTGCCTTCCCCAGAACCCAGCTCAGACAGACGCCGCCCTCCGCTGCTCTGCTCTGTTCCTCTTCCTCCTTGCCCCCTGAGCAGGCGAGTTGCCAGCCCGGAAACCATTCGAACAGGCCGAGCCCGCCCGCCTCCATTGCTCGCGTGCGTCAGGAAACGGTTTAAATGCAAACAGTGATCCTGCAAAACCGCCTTCTATTGAAGTACCTGCATTGTCATTAGATGAATTGAGGGAAAAGACGGATGATTTTGGG…
>CK.223.2
CACAAATCAGGATTGGTAGAGCCCATCTCTGCGCCCTGCCTTGCTGGCTCTGACCTCTCCCTCCCTTCCCCTTCCTCGATTGTTCCTCCCCCTTCTTTTATTAGGGTTTTTTTTGTCTCCTTAGATTTGCGCCTGTTCTCACCTGTGCGCATACTAGTCTCTGCATCAGAGAGTAGAGACCTCGGAGCCGATCTTCAACACGCAGATTGGGCAGAGCTGCCTGCCGGAGGGAGAGTGGAGAGAGAGAGAGAGAGAGAGAGAGAGAGAGCTCAAGGGGGGCAAAAGGAGTTTTTTTTTATCCAGCTTGTTAGCTTGATTCTCTTTGATCCGGGAGAGCAGCCGCCAGTCCAACTAATCCTAGCTATTGGTGTGCCGGGGCTTTGATTGTTCTCCAGATCC…
>CK.2230.2
GACTGGGGCACGCAACTCTATCGATCTCCGCCCACCTCGTCCCTCACTTGCCCTCTCCCTGCCAGGCTTGCCGGAACCCTAGCCTCATCGCCCCTCCCCTCCCGGCCCGATCTCCCTATCGCCGGATTCGTGCTGCGGGATGGACTCCGACGTGGAGATGAACGCCGCCAGCGACGAGGAGGTGATGGACGATGAGGATTACTACGACTACTGCTACAGCGACGTGGGTGACGACGGCGACGGCGGGAGCGAGGAGGAGCTGGTGCCCGTGGACTACGACGAGGGCCTTGAGGCCGAGGGTACCGACGAGGTGGTGTCCAGACGCGAGCAGACATTTGTGGTTCTAAATGAAGAAGTTATATCTGAGCGTCAAGAGGAAGATGTAAGCAAGGTATCAGC…
>CK.2230.3
GACTGGGGCACGCAACTCTATCGATCTCCGCCCACCTCGTCCCTCACTTGCCCTCTCCCTGCCAGGCTTGCCGGAACCCTAGCCTCATCGCCCCTCCCCTCCCGGCCCGATCTCCCTATCGCCGGATTCGTGCTGCGGGATGGACTCCGACGTGGAGATGAACGCCGCCAGCGACGAGGAGGTGATGGACGATGAGGATTACTACGACTACTGCTACAGCGACGTGGGTGACGACGGCGACGGCGGGAGCGAGGAGGAGCTGGTGCCCGTGGACTACGACGAGGGCCTTGAGGCCGAGGGTACCGACGAGGTGGTGTCCAGACGCGAGCAGACATTTGTGGTTCTAAATGAAGAAGTTATATCTGAGCGTCAAGAGGAAGATGTAAGCAAGGTATCAGC…
>CK.2231.3
ATGCCTTGTTCCAAAATGACATATAGTGAGTTAAATGCTAAATCTGAGTGACATAATGATATCCATCCAGGTGCCTATGGTAACTACAGAATCCGGACTGCAGTACAAGGATATCAAAGTGGGCGAAGGGCCTAGCCCACCCGTTGGTTTCCAGGTTGCTGATCAAGTGATCGTGATGTTCTCAAATATGCCTTTTTATTTTCTAAAATTTGCTCTTTTTACTAGCCACATCCTCTTACATGATTCCACTCTTTCCCATGTAGGTTGCAGCAAATTATGTTGCTATGGTGCCAACTGGGCAGATATTCGACAGTTCGCTGGAGAAAGGTCAGCCCTACATATTCCGTGTTGGATCAGGGCAGGTGATCAAGGGGCTTGATGAGGGAATTTTGTCGATGA…
>CK.2235.1
GCAGCCGCTCGCTCCCCTCTTCTCCTGGTCCTCGTGCGCGCGCGCGAGACAGAGAGAGGCGAGTGGCAATGGCGAGCTCTGGCAGCTGCCACTCGCTCCTCTCTTCAGCCTCACCAATCTCGCCTGCGCTCTTCTCGCGACACCGAGCGGCCGCCGTCGGTGGAGGAGCCAGCCGGGCGAGTAAAGTGCAATCGCAGGTCAGGTGTCTTGCTAGAGATGAGGATTCGAAGGGGTGCGCAAACGTTTCCAAGGCCGAGACTAATGAAGAAAAAGAAACTACGCCTTCATCAAGACGAAGATGTCTGGTCTGTCTCGGCGCTGTTACCTTGATCAGCGCGACAGGACCACCAAACGGACTCGCTGCGGATGCGATGAACAAGGCCGGGGTACAGAAAGCTG…
>CK.224.2
CGAAAAAGGCCCAAAATTTTCCCGTCAGGAGAGGGCCTTGAAAAAAAAAATCACTCGCGACGGCAGAAACCGACGCGCAGGCACACGCACGCCAGACTAGCGGCTCTCCACGCAAGCGGAGCCGAAGAGAAATAATGGCCACGGCGACGGCCCTCTCCCTCAGCGGCGGCGGGGGCGGCACTCCCCTGCTCCGGGGGCACGCGGCCTTGGCCTCGGGGCGGTGCTGCGCGTTCCCGCGCTCGCGGTGGAGGCCGCCGCGCCTGTCGGCCTCCCGCGCGGACGACTCCTCACCGGCGCCGTTCGAGATGACGGTGGAGGGCGCGCTGAAGCTGCTCGGCGTCGCTGAGGGCGCGTCCTTCGACGAAATCCTGCGCGCTAAGAACTCCGTCCTGGCCTCCT…
>CK.2241.2
GCGCACGCTCCCCAGTCCCCACACTCCCCATCCAATCCGCGCACACCAAGCCCCCAATCTCGGCCGCCACTCGCTGACTAGCTGCTCCGGCAACAGTCCCCCCCGAGGTACGAGGGTGCGACCGCGGCATGGACACGCTCCCAGAAGGCGTCGTGCAGCACATCCTCTCGCAGCTCAGCAACGCCCGCGACGTGGCCGGCTGCGCCGCCGTCGCCCGCTGCTGGCGCGACTGTGTGGCCTTCCTTCCGTCGCTCTATTTTCCGCGGGGCGCCTTTGAGGCCTTGGCCGGCGGACCGGCGTCGGCCGTGGCCTTCGCCGACGACGCCATCGGTCGGATGGTCGACGCCGCCGCGCGCCTCGAGGAGCTCGTCGTGTACTGCCCCTTCTCCGCGTCCCTGC…
>CK.2246.1
TGATGGTGCTCATAATCTGATGCAGAAAATAATCACAGAAGGGTTTGTGCCAGACGCCCACATGTACAGTTCGCTTATTGATGGACTATGCAGGGAAAACAAGCTGTTGGAAGCAATATCACTATTGAATGATATGATTGAGAGTGGAGTACAGGCCAATGCTGTTCCATTTACCATTCTAATTGATAAACATCTCAGGGAGTTTAGATCTGATTCCCCAAAAATGATATCCGATAGGATGGCTGCGGCAGGTGTTAAGCCTGATGTCGTCACTTATACAGTTTTTATACGCTCCTACTGTCAAGATGGAAGGATGGAAGATGCCGAATCCATGATGATTCAGATGATCGATCATGGTGTTCGTCCAAATTTAACCACATATAACACATTGATTAAAGG…
>CK.225.4
GCGCAGAAGCTACTCCCGAAGAGTCGCTCTCCTGCGTCCACGCCTCGCTTGCGGCGACTAGGGCGACTGCCGCCGCCGCCCTTCGCCCAGCTGCCCAGGTCTTCGTCGGGCGCTTTACCGGTGAAGAGCGCCCACCATACCAGTTATCGGGAAAGTGAAGGATTTCTTGGGGGAGATTGCAAGGGCCAACCAGAAGTTGCAGCTTGATGCACAGAACAAGCCTCCTGTGGAGTACGATATTGAAGCCCTTACTGGGAACGAGGAGGAATACATTGAGATGGATCTGCTTCTAGGTGTCGCTGATCTTCATTCAGAGCAGGCTGTGGAGGCAGCTGAAGCAACAATAAACGGACGCCAGACTTCAGAAATGTCATTTGCTTGCAGCTCATCTGACTCGGA…
>CK.2265.1
CAAACGAGACGACGACGAATCCAGCCACCGTCACCATCGCCACCGCCGACACAATCCCGCCGCAGCCCCCCGCGCACTGGTGTCCGAACCCAGCCCAATCCGCGCTGCCGAATTCTGGTCTCTGCCCTGCCCGCCCCGCGGCGCGGCCTTCCCACCGCCTCTCCGTCCTGCTCCCATCCGCCGCGCTCGCTAGCGAAACCGCTCCCCGAGCTCCAGGTGGTGTGGTGCCTGGCGCGCTTCACAACGCCATAAATGCCACCCATCAAGGCTCCTCCCGCCATCTAGCCCTCTTCTCCCTGACCCTGCGCCCGCGGCTCGGTGCGGTTACCGTTTCCTTGGCGCGCGCGTCAGCACTCCGCCGATGCACGCGCCGTTGGAGGCCATGAACGGGAGGGCGCG…
>CK.2267.2
CACACAAAGCGCAGCAGCCCGCCCGAGAGACAAGCAGCCAAATCAAGCCTTTATTTACGATCCGGCCGGCCGGGATCTAGACCACCTCTCTCTCCTCGTACGTAGTCGTTGAGTCTTTGAGGTCAATCGAGCGAGGTAAAATGGCGCCCGTCTACGCTGCCGCGGACCACGGCACCAACGGCGGCTCCGGCCTGACCCTGAACCCGGTGGCGCGCCGGGCGCTCAGCCTCGTCGGCGCGCCCACCACGCCGTCGTCGTCCACGCCGCCGGCGTACGGGAGCATCGTCACCGTGCTCAGCATCGACGGCGGTGGCGTGCGCGGGATCATCCCGGGCACCATCCTCGCCTTCCTCGAGGAGAAGCTGCAGGAGTACGACGAGCGACCGGACGCGCGGCTCG…
>CK.2268.1
CTTCTCGCAGCTCTTAAGTGCATAGCTTGCTTTGTGCCACCACCGTACCGTACCAAACAGATCAAATCAGAGATGGCAAGTCGTAGTAGCTCTGCAGAAGGTGCAGGCAGGACGTTGCCTGTCAATCTCAAGTTGATCACCGTGCTGAGCATCGATGGCGGCGGCATCAGAGGGATCATCCCGGCCACCATCCTCGCCTTCCTGGAAGCGAAGCTCCAGGAACTGGACGGGCCAGACGCTCGTATCGCGGACTACTTCGACGTCGTCGCCGGCACGAGCACCGGCGGTCTCCTGACGGCGATGCTCACGGCCCCTGACACGAACGAACGGCCGCTGTTCGCCGCCAAGGACTTGGCGCGGTTCTACATCCAGCACTCGCCCAAAATCTTCCGGCAGAAG…
>CK.2268.2
CTTCTCGCAGCTCTTAAGTGCATAGCTTGCTTTGTGCCACCACCGTACCGTACCAAACAGATCAAATCAGAGATGGCAAGTCGTAGTAGCTCTGCAGAAGGTGCAGGCAGGACGTTGCCTGTCAATCTCAAGTTGATCACCGTGCTGAGCATCGATGGCGGCGGCATCAGAGGGATCATCCCGGCCACCATCCTCGCCTTCCTGGAAGCGAAGCTCCAGGAACTGGACGGGCCAGACGCTCGTATCGCGGACTACTTCGACGTCGTCGCCGGCACGAGCACCGGCGGTCTCCTGACGGCGATGCTCACGGCCCCTGACACGAACGAACGGCCGCTGTTCGCCGCCAAGGACTTGGCGCGGTTCTACATCCAGCACTCGCCCAAAATCTTCCGGCAGAAG…
>CK.2270.2
CTTAAATAGCTGTAGTGTTGGCTGCGCAAATCCCGGTCTGATCTAGACTGAGGACGCGGGCCAAACACCACCATCACTCCACAGCGTCGGCGAGGAAGTCGGCATGAGCGTGTTCGGCGGCGACAGCTGGGCGCGTGATGCGCAGCAGCGGAAGCGGCGTCTCGACGAGCTCTTGCTACCCATCACGGCGCCCTCGTCTCCCTCGACGCCTGATTCCTTCAAGAAGCTCCACAACGGCAAGCTCGCCTGCCTCATCTGCCCCCACCGCCCCGTCCTCGACACCCCGCTCATGCTCTCCGTTGAATTTGACTCAGATGAAGATGATCCTAACATCTGTCTCTCCTGATCATTTGAGAAGGCAATCGGAATTGAACTATCCTATGGCCCATCTGGGAGTAT…
>CK.2270.5
CAAGTCATCCACCTAATCATGATTAATCGCCCAAGTCAGTCAGCCAGAATGACCAACAAGTTGTCCGACAAGGGATATTTAGATTGATAGGAAACATCCCAGGGCCACATCACTTGTCAAAGTAATAAACACGACTACAGCTTGTCCAAAACATCATACATTTCTTAATGGAGGGAGTGTATCATACAATGGTTCATCTATCGACTATCGATGCCATTGCTGTCATTTTATAACTGTTTCTTTCACATTTCTATTTAAAATAAACTCAATTGGGGAGGGAAAGACTGCCCTCCCGGTATTTTATTAAGAAGGTTTTTTTAACCAAGCCAGAAAGTTCGCCTTCGAGGGGAATCGAACCCGGGACTCGGAGGTGCTACTCAGAAGCCTTTAACCACTAGA…
>CK.2270.6
CAAGTCATCCACCTAATCATGATTAATCGCCCAAGTCAGTCAGCCAGAATGACCAACAAGTTGTCCGACAAGGGATATTTAGATTGATAGGAAACATCCCAGGGCCACATCACTTGTCAAAGTAATAAACACGACTACAGCTTGTCCAAAACATCATACATTTCTTAATGGAGGGAGTGTATCATACAATGGTTCATCTATCGACTATCGATGCCATTGCTGTCATTTTATAACTGTTTCTTTCACATTTCTATTTAAAATAAACTCAATTGGGGAGGGAAAGACTGCCCTCCCGGTATTTTATTAAGAAGGTTTTTTTAACCAAGCCAGAAAGTTCGCCTTCGAGGGGAATCGAACCCGGGACTCGGAGGTGCTACTCAGAAGCCTTTAACCACTAGA…
>CK.2272.1
TCCAATGCAAATATGCTGAATATGTTGAAGACCAGCGAGTATCCAAATAAAATGGCGACACAAATCCAGTACCAGTGCCACTCTGTGAGCAGCCCTCTGATCATGAGGATAGCTTCACCGACGGTGTTTGCATTATTATAATAAAATTCCTATCAGTAACAAAAGGTCAAGAACCTTAGTGTAATTAATTTGAAAAAGGACATACTACCATATAGCTATAACTTCCAAGTGTTGAAATTAGTGCTTACCGTAGCCCATCTTTTGTCATGGAACTCATTGAGGGCGATTGCATTCTGTGCATAGGTGAATGGGGACGTCCAATATCCCCAGCGCAACCATGGTTGGAGATCATCTGTTTCAGTGTGCAGAATTTGTTAGCAACTTGTTGCACAGAATTTT…
>CK.2273.1
TTGCAGCCATCGCATGGTAAATTGGCCAGCAGCGGTGGCGGCTTCCTACCTGCGCTGGAAATTGAGGTGCTTGATGGCGAGGAAGAAGAGGAAGGCGAAGAGGCCAATGATTGCGAGATGGAGGCAGGTCACCAGCTCAAAGTAGCGATCCTGCAGGCCTAGGTACCCCTCCAGGAACTCACGCACCGTCTGCACCCCGAGCCCTGGCACCAGGATCTGCTCCGTCCGGTCTGCGAGCTGTGAGAACATCAGCCCGTAAACTGTCCATGCCGCTGGATCGGCCCAGTACACCCACCGCCACCACACGGGCATCAGCTGCAGCAAATTACTCAACTCATCAGATGGGTGTGTGTGATAAGTACCTCTCTCGCGATGATGAAGCCAGAGAAGACGTTCCAG…
>CK.2284.2
AAGTCGTCTAATTATTCCTCGGGAGCGTGCGCGGACCGGAAACGGGTACCGCTGCCCGCCGGCTGCTGCTTGGTGCCTTCCTTCATTGCCGCTGCAGCCTGGCCTGCCTCTGCGCGCGCCACTTCCCAAGACCAGACCAGGCACGGAACGAACCCGAACCTGAGAGGGAGGGGGGAAATTTTCGCAGCGGATTTGCGTTTGCGCCGGTTAGGTGGGAATCGGGGCCCGGATCCGGCGAGTAGGAGCGGCGGGGCCGAGATCTATGCGCGGAGGGGGAGGAGGACCGGGCTGAGGAGGGGAGCTGCAGGGGCCCAATGGAGGAGGCGGCGGAGTCGTCCTCGGCGGCGGCGGCGGCGGCCCTGGTGCTGGCGCTGGTGGCGCTCGTCGTGGTGCCGGCGG…
>CK.2286.3
CCCAACAAAATCCTCGTCCTTCGCGTCATCTCGACGCCACAACTCTCCGAGCCCCGCTCCGCAATAGACCCGTAAGACGCTGTCTCGATCCGTCCCCCTACCTCCCCCGCCGCCGACGCTCGACTCGATACATTGGAGCAGGAGGCGCCGCCGCCAAAACCCAAGCTAGGAGTGGGAGATTCCGATCCTCCGCGCGCGCGCGCGCACCATGGAGCCGGTGCCCCGGAAGCGCAAGGGCGCGCCCCCGGTGTGCTCCGCCGCCAGGTCCCTCCAAGATTTGGCCTCCCGCAAGCGCGCCTGCCGCGGCTCCGTGCCGCAGCAATCCCACTGCACCGACGCCCCCGCCCCCGCTGTGGTGATGACGGCCCCCGCGGCGAGCGGCGCGTCGGCGTCAGCGGG…
>CK.2287.1
CACGCTCTCTCCTCCATCCCAACGTCTCCAGTCTCGCGCTCTCTCCCCCCAAAAACCTCGTCTTCCTCCGCTCGTCTGCGTTCTCGGCCATCGGTACTCTCCACCGGCGCTCCAGAGTTCATCGGTACTCTCTAGCGGCGCTCCAGAGTTCCAGAAATAGAATAATGCGTACCAGGCCACAGGGTGCTAGATGTTGTGCTCTGGTTTTATTCAGATAAACACCAAGATGGCTATCGCGACTAGCATTCTCAACATCTCAAACTACGCAGGCTCCCAATGTGATATCAGCATCTTGATCTAGAAGGGCAGCGGATTTCTCGAGGGACTACGACGGGATGCCTCTAGATGTACAACCCCGACTCCCACTTCTTCCTCTTCCTCATGTACTGGACCGATTGC…
>CK.2287.2
CACGCTCTCTCCTCCATCCCAACGTCTCCAGTCTCGCGCTCTCTCCCCCCAAAAACCTCGTCTTCCTCCGCTCGTCTGCGTTCTCGGCCATCGGTACTCTCCACCGGCGCTCCAGAGTTCATCGGTACTCTCTAGCGGCGCTCCAGAGTTCCAGCATGCCATAGCGTACGCCGAGGGCGATAAATAATATGGTGCAAAATCCAGCATTAATGTTTGGGAGCCCAAGATTCAGCAGGCTAACAAATTTGGCTTGTCCTAGCTCTGGATCTTTGGGGGTTCATTTAAGGAGGATGTCAACAGTATAGAGGCTGGTTGATAGAAATAGAATAATGCGTACCAGGCCACAGGGTGCTAGATGTTGTGCTCTGGTTTTATTCAGATAAACACCAAGATGGCTAT…
>CK.2290.2
TTTCCACCAAAGCGACGCGCCCCGCGACATGGCGGTGGTGCGCCTGCGCGTATCTCCACGCCTCCGCTCCATTCCCCTCCTGCTCTCCCAGCCAGACGCCGCTACAGTCCGGCGTAGTTTCGCCTGCGCCAGCGCCTCCCAAGCCCCCGCACCCGCGCGGGCTATGGCGGCCCCGTCCTCCTCATCCGCGACGCCCTCCCCGTACACGACGCTCGTCGGGCGCGTGAGCTGCGAGCGCGAGATCAAGCGCAGCAAGTTCATCGCCATCGCGGCCCCGGTCCCCAACGAGCGTGCCGCCATGGCCTTCCTGGATCAGCTGGGAGATCAATTCCGTTACAACGATGACGGTGAACCTTCTAGTACAGCTGGGAAGCCAATATACTCTGCCATCATTTCCTC…
>CK.23.2
TCTTGCCTTGCCCCCTCGTGTCCTGTCCTGTCCTCCAAAACCCCACGCGCCATCGCAATTCGCCAAAAGGAAAATCTCGCCGTCACGCCGTCACTCTACAGGACCAGTTGGCTGCATATGGAGGTCGAGGACCTCGAGGATCTCTACAACATCGACGCGTCGTACGACCAAGACGACCCGGATGAGGACGAGGGGGAGCAGCAGAGCGAGGATGACCAAGAGATGGACATGCTAGGAGGAGCGGTGGCGGAGGAGGACGGGGCGGATGACGCTCGAGGATCCAGCGCCGACGAGGAAGAGGATGAAGAAGACGACGAAGAGGAGGAGGAGGAGGAGCCGGAGGGGGCGCGGTTGGTCGCGGGCGATTGCGGACCATCCCCACGAGCTAGGGTTTCCGAG…
>CK.230.1
AGCAGTCCAAGCGGCCCAAGACTGCTCACGGACGGAGTCTTAGAGTCTCGGGCTGCAGGCATCCACCTCCACCAGGCGCTGGCCCAGTTTTCGCCATCCACCAGGCGTCCTTAGAATATGGTGCAGGGCTACCGAGCAGCGAGCAACAAGCTGCCGAGCACAGGGCGCCGACCGTCGAGCAGCGAGCACCGAGGACCGCCGAGTAGTCGAGCACCGAGCAGCTAGCACCGAGCAGCCGAGCAGCAAGCAGAGGGCTGCGACCACCGAGCAGCCGAGCCGCCTCGTCTTCTCTCGTCTTCTCTAGTAAATTAAACAGGCTTGGATGAATTAGTTTTTTGATTTAGAGTTTTGGAGAGATTATTTGTACGGATTTGAAAAGATTACTTGTATGGAACGTTG…
>CK.2310.1
GTTGTTGGACAAAGATGGTGGGCGGTGGGACGAGGACGAGGAGGGGGAGGGGGAGGGGGAGGAGGAGCACCCGTAGGACGGAGGAGGAGGCACAACAGGACGACGTCGTACAACAGCAGGTGGAGCAGCAAGCCGCTGTCGATGCGGCACAGCAGGACGACGACGATGCGGCGCAGCAGGACGACGACGACGACGACGCCGCTCAGCAGGACGTCTCAGGTTCTGGCTCCTCAGGTTCGAGGAGTATCTACCTGCGAGGTCCCGCGAGCCTCCCTAAGCGACCCATACTTCGTGACAGACGTCCGCTGATACGACCCGATGGAGAGAGACTGCAGGGGGTCACGGCCGCAACCCTAATGGCATCCTCGGCCTTCTATGCCGGGAACACTTCCCTGGACT…
>CK.2311.1
AAGGCCCACGGCATCGCCAACCAGTGAAATCATCCTAACATCCGTAACGCCATCCTCGCCGCCGCCGCAGCCTCCTGCGCTCCGCTCCACTGGTGGTGGTAGGGAGTGCAGCGGATCCATCCCGTGTCCCGATCCGATCCCTTCGCTGCTAGTATCGAGCCTTGCCATCGTGCTCACCGAAGAGGACTTCATCAGTAAAGAATTGCTTTAGCAACACTTACAATATAAGGAAAGAGGGTTCACGTTGGATACAATCCGGTCCTCCCTTGTTGCTAAATAGGGTAAAGTTTGTTGGCAAGAGGACATCCTGTTCTGTTGCAACAGAGCCGCCGCCTGCTGCCACTGAAGAACCAGGCATGGATGTCCCCAAGGAGATATTCTTGAAAGATTACAAGGCAC…
>CK.2311.2
AAGGCCCACGGCATCGCCAACCAGTGAAATCATCCTAACATCCGTAACGCCATCCTCGCCGCCGCCGCAGCCTCCTGCGCTCCGCTCCACTGGTGGTGGTAGGGAGTGCAGCGGATCCATCCCGTGTCCCGATCCGATCCCTTCGCTGCTAGTATCGAGCCTTGCCATCGTGCTCACCGAAGAGGACTTCATCAGTAAAGAATTGCTTTAGCAACACTTACAATATAAGGAAAGAGGGTTCACGTTGGATACAATCCGGTCCTCCCTTGTTGCTAAATAGGGTAAAGTTTGTTGGCAAGAGGACATCCTGTTCTGTTGCAACAGAGCCGCCGCCTGCTGCCACTGAAGAACCAGGCATGGATGTCCCCAAGGAGATATTCTTGAAAGATTACAAGGCAC…
>CK.2311.3
AAGGCCCACGGCATCGCCAACCAGTGAAATCATCCTAACATCCGTAACGCCATCCTCGCCGCCGCCGCAGCCTCCTGCGCTCCGCTCCACTGGTGGTGGTAGGGAGTGCAGCGGATCCATCCCGTGTCCCGATCCGATCCCTTCGCTGCTAGTATCGAGCCTTGCCATCGTGCTCACCGAAGAGGACTTCATCAGTAAAGAATTGCTTTAGCAACACTTACAATATAAGGAAAGAGGGTTCACGTTGGATACAATCCGGTCCTCCCTTGTTGCTAAATAGGGTAAAGTTTGTTGGCAAGAGGACATCCTGTTCTGTTGCAACAGAGCCGCCGCCTGCTGCCACTGAAGAACCAGGCATGGATGTCCCCAAGGAGATATTCTTGAAAGATTACAAGGCAC…
>CK.2314.1
GCGCCACCAGCTGATTCCGAGTCCTAGCCTCTGACTAAATTGCCGTTCCCACCGAAGCGGGGTTTAAGAACCGAAGTATCGTGGCCTTTCCTCTGCATCCCATCCAAGCGCCGCCCCATAGCTCACTTTTCCTTGCCCCGCCGTGCCAGCATCGTTAAGGGCGGATATTGCCGCCGCCATAGAATCTCGGGCCGTGACTAGCCAAAGCTTTAGGCGGGAGTTCAATTGGATTCGCTTGGTCGCGGTGAAGGTTGCCAGCGACGTTTCTGGGGCGAATCGGGGCCCAGCACCTTGGATTTCTCGCCGTTGAGTTGCAGTCCACCGCGTACCGCACTGCTCTGGAGCCAGGGCACGACTCGACATAAACCTAGCAGTGAGGACACGTATCACTTGAAGAGC…
>CK.2314.2
GCGCCACCAGCTGATTCCGAGTCCTAGCCTCTGACTAAATTGCCGTTCCCACCGAAGCGGGGTTTAAGAACCGAAGTATCGTGGCCTTTCCTCTGCATCCCATCCAAGCGCCGCCCCATAGCTCACTTTTCCTTGCCCCGCCGTGCCAGCATCGTTAAGGGCGGATATTGCCGCCGCCATAGAATCTCGGGCCGTGACTAGCCAAAGCTTTAGGCGGGAGTTCAATTGGATTCGCTTGGTCGCGGTGAAGGTTGCCAGCGACGTTTCTGGGGCGAATCGGGGCCCAGCACCTTGGATTTCTCGCCGTTGAGTTGCAGTCCACCGCGTACCGCACTGCTCTGGAGCCAGGGCACGACTCGACATAAACCTAGTGAGGACACGTATCACTTGAAGAGCAAG…
>CK.2314.3
GCGCCACCAGCTGATTCCGAGTCCTAGCCTCTGACTAAATTGCCGTTCCCACCGAAGCGGGGTTTAAGAACCGAAGTATCGTGGCCTTTCCTCTGCATCCCATCCAAGCGCCGCCCCATAGCTCACTTTTCCTTGCCCCGCCGTGCCAGCATCGTTAAGGGCGGATATTGCCGCCGCCATAGAATCTCGGGCCGTGACTAGCCAAAGCTTTAGGCGGGAGTTCAATTGGATTCGCTTGGTCGCGGTGAAGGTTGCCAGCGACGTTTCTGGGGCGAATCGGGGCCCAGCACCTTGGATTTCTCGCCGTTGAGTTGCAGTCCACCGCGTACCGCACTGCTCTGGAGCCAGGGCACGACTCGACATAAACCTAGTGAGGACACGTATCACTTGAAGAGCAAG…
>CK.2314.4
GCGCCACCAGCTGATTCCGAGTCCTAGCCTCTGACTAAATTGCCGTTCCCACCGAAGCGGGGTTTAAGAACCGAAGTATCGTGGCCTTTCCTCTGCATCCCATCCAAGCGCCGCCCCATAGCTCACTTTTCCTTGCCCCGCCGTGCCAGCATCGTTAAGGGCGGATATTGCCGCCGCCATAGAATCTCGGGCCGTGACTAGCCAAAGCTTTAGGCGGGAGTTCAATTGGATTCGCTTGGTCGCGGTGAAGGTTGCCAGCGACGTTTCTGGGGCGAATCGGGGCCCAGCACCTTGGATTTCTCGCCGTTGAGTTGCAGTCCACCGCGTACCGCACTGCTCTGGAGCCAGGGCACGACTCGACATAAACCTAGCTCACTCTTGCTGTCTCACACCCCCCCA…
>CK.2318.2
AGCAATCAAGGTTTTAAAGTCGGCTAGTCGACTCTAGTCGCCTGAGCACCGATAAGGTGACTAATCGCGATTAGTCGTCGATTTACTCGATTAGTCGAGTCTAGTCGTCCACCTATAACTAGACCATATGTATATATCAATATATAAAGTTGTAGAAGGATTGCAATACAACAGTACACTAGCTGTAGCAGGATAGCAGTACACTGATTTCAGCAGCACACTGATTCAGTGGCGGACCCAAGATTTCTTGACTGGGTATGCGAGATCAAGAGATGTCCTAGCGACATTGCCGTAGTGGGTCGGGAGGATAGCTGTGGAAGCCAGAAACTAATGGGTCTGATAAGATCGTGGAGGAAGTTTTGAGGAGTAGAGATAGTGTTGCATACATATATTTACTAT…
>CK.2321.2
GGAGAGCCCTCCTCGTCTCCTCCGCCCCTCCTCCAGGTTTGCGTGAGATCGGCGAGCGAATCACGCACACAGCTGTAGGATGGAGTGGGGATTTGCTGTCTCTCCCTCTTGATTGCAGTTTAATCCTTTCCATTTCATCCGTCCGTTCCTCGTCCACCCGAGTCCGTTGACCGTTGAAGTACAGTGGGACAGGGAGCAACCGCCATCATCCCTGTTCGTCATCTCTCCCACCATCAACACCAACATGGGCAGCAACACGGAAAGGGCCAGGAAGGCGTTGGGCGCCATGAAGCTGATCGGTTTCTCTAAGAAGCAGGCCATCCCAGTACTCAAGGAACTCCTCAAAATCTTCAACAACAACTGGGAGCCCATTGAGGATGAGAGCTACCGTGCCCTCGC…
>CK.2323.3
GAATGCCCTCACTCACTCACAAACACTCTGGTGCTCATCGTCTATCTGTCGTCAGATGCTCATCTTAAAACCTTTACATCTTGAGCCGAGCTGAGCTGACTAGCAGAGGGCCATCTTCTACTCTTCTCTCCCGTCTCTCCCAGCCCCCTTGTCCAACGGTTCAGCCTGCTCAATTTTAGTGACCAGTTACGGCAAATGCAGCCCTCGGCGGACAGCAGGAAGAAGAAGCGGCGGCGGCGGCGGCGGAGGAGGCTGGCGGCATGCTGCTCATCGAGACCTGCTGCCGGCGCCGCTCAAGGTCAGTGTCAGTGCGGCTCCTCTAGCCCCGGTGGCGGCGGCGGAAGCGGCAGCCTCGTGGCAAGAACACCGCGCGCGTTCTCTAGCTGCTCAAGCGCCGCC…
>CK.2324.4
CAGGCCACTTTCTGCCCGGTTGAAGTCCCCGTCTTCGTCATCTTCTAGCAGCAGTGACTGCGGGAGTCTTGGCCGGCCGGCGGCGAGACTCCTCCCCTTTCTCCTATTTCTCTGCACACATAGTCACATACATACGTATATGCTTGTTCTCCGCCGCCTCCGCTTCCCGCTGCCACGCCCTCTTCTCGTCTCCTCCTCCTTAGCCCCTCTCTCACCCTCGACCTCTAGTTCCTCCTGTTGGTCGTCGACAGGCGAAGGTAGAAGGGCCATGGCGTCATCTCCGTCTTCCGCTTCCGCTGCGGTCGTCGCCGAGGGCTCGGCGGCCCGCCGATTCTGGATCGCTGCCTCCACGCGGGAGGCCGCCTTCGCTGCATACACGCCCTTCCTCCTCTCCCTCGC…
>CK.2324.5
CAGGCCACTTTCTGCCCGGTTGAAGTCCCCGTCTTCGTCATCTTCTAGCAGCAGTGACTGCGGGAGTCTTGGCCGGCCGGCGGCGAGACTCCTCCCCTTTCTCCTATTTCTCTGCACACATAGTCACATACATACGTATATGCTTGTTCTCCGCCGCCTCCGCTTCCCGCTGCCACGCCCTCTTCTCGTCTCCTCCTCCTTAGCCCCTCTCTCACCCTCGACCTCTAGTTCCTCCTGTTGGTCGTCGACAGGCGAAGGTAGAAGGGCCATGGCGTCATCTCCGTCTTCCGCTTCCGCTGCGGTCGTCGCCGAGGGCTCGGCGGCCCGCCGATTCTGGATCGCTGCCTCCACGCGGGAGGCCGCCTTCGCTGCATACACGCCCTTCCTCCTCTCCCTCGC…
>CK.2327.1
GTGTGCATGCATACAAGAGCAACAAGATACTGGCGCAGAGGAGCAATGCCCGGCATGGATGCCTTCGCTGCTGTGTCACTACTCGCCACACTCTTTCTGGTTCGTGCGGCAGCTGCCCATCCTCCGGCGGCGGCTGCGGACGCCATGACGCCGACGGACTATTGGCGAGCGGTGCTTCCTGAGACCCCGATGCCCCGAGCCATACTCGACCTATTGACCACATCTACAGGGGACATCCATCACCATGACCATGCTGCCGTTCACATCCACAGCAGCGGCAACAAGCTAGTAGCAGATGTTTTCTTCTTCCACGACGTCCTACGCCCAGGGTCCGTAATCACGCCGATCATCCCACCGACCATCACCCTACCACCTCTGCTGCCTCTCCGCGAGGCCGAC…
>CK.2331.2
GACTTGCACGGATGGACCCGTCCCACCCTACTTCTCCTCCACCCTCCGCCCAGAACCCACAACGCCGCCGCGTTCGTCTGCCACTGCCTGCCCGAGCCGCCGCTCCCCTTCCTCGGTCTCTCCTCGCTTCCCAGTCCCAGTCCTAGCCCAGCGCGCCGCGGCGCTAACTGGCCAGCTGGTAGTGATGGCAACCGAGCCGCCGCCGGCAGCGGAGAAGAAGAAGGCGCCGCTCCCCAAGGTGGTCACGCTCAATAAAGCCCTCAAGCTGGCTCGGTCTTGGTGCTAAAGCGGCACCTGGTGTGAAGCGTGTGGTTCCCACTGACCCAGTTGAGAGGAGGTTGCTTGGGAAGGTGAATGCGCAGAAGAGGAAGGCCTTGGAGGATGATGATAGAAATGCTC…
>CK.2332.1
GTCCACAATTTTATATTCGTTCCACGTGATTCGGGCGTCAAAAGATTCCTTTATGCATGGTTTACACATCTTTATCCATATATATATGCATTCGTATATTGCCTTACGCTTATCGTCCTAGATTCTTGGCTGTCGACTGCATGGCTGACGCAAGCACGCGCGCGGGTGCTGGGTCGACCGCGTCCTGGCTGGGGCTTCCATTAGTAGGAGAAGCCCAGGGCTTCCATTACCTCTTCCCTATATATATACCTACTACTTTTAAGAAAGCAAAGTGGGCGCTTGGCGATTCCATGCCCCCGCTCGCTCCCTCCCCTGCACGCAACAACTGTTGTCTATACCTCAACTCGTGTCCGCGAAGTCTGCCGCAACACCCCCACGCGCAACAGCCAACGTCCATCC…
>CK.2334.1
GTATGTACATAGTTGTTCCAAAATTCATGTGTTTGATGCTGGATTGCCTGTAGCTAGCTGTTCATAGTAGGGATTAACGCTGAAAAAATTGGGGGAAAGCAAAGTACACTGGTGACCTCAAGTTCCATCGAATCAATATGGCACAGCAGTTAGACTATTTGCTTATCTTAGACCTCAAATTCCATACGTTCGACATCTATGAATAGAAAATTTTGACACTATATCTTTGAACAATTGATCTCTCAGGAATATATGAGGTCTTGGAGTTGAGGGATGGAGGATCTGATTATTTTGGCAAGGGTGTTTATCTTAGACCTCAAAGCTCAATCTAGCATGCTCTTCGCTCTGTTTTACTTTCCATGATTCGTTGAGTATCTATGCAGTTTCTGCACGATTACT…
>CK.2334.2
CACCTGACGTTCTGCCTCCCACAGTCCCACCCGACATCCTCGCCCAGAACGCGTCGCTAATCTCGCGATCGCGCCTCGGCCGTTCCGCGCCTGCCTGCCGCCGCCCGCGATTGTAGCTCACCCCGACACCGTGCCCCCTCTCCCCTGGCGTGATGCCCGCCTCCCACCCCCTTCTCCGCACCGCACGGATCTAGCGCGGGAACTGCTCAGCCACGGCTCCGCACACCCTCCCTTCCCATGATACGGAGCTGTCCTATCCTGCTCGCGAGGCAACGAAAGGGTACGTGATCCTCTGTCTACATGGAAGGTGAGGCAGATCGGGGGGAGAGTGGCTCGTGGCAGTCGCCTCGATGGCGTCCTTCGCGCCGTCCGGCGAGGTGTCGTCCAAGCACGGCGTCG…
>CK.2334.3
CACCTGACGTTCTGCCTCCCACAGTCCCACCCGACATCCTCGCCCAGAACGCGTCGCTAATCTCGCGATCGCGCCTCGGCCGTTCCGCGCCTGCCTGCCGCCGCCCGCGATTGTAGCTCACCCCGACACCGTGCCCCCTCTCCCCTGGCGTGATGCCCGCCTCCCACCCCCTTCTCCGCACCGCACGGATCTAGCGCGGGAACTGCTCAGCCACGGCTCCGCACACCCTCCCTTCCCATGATACGGAGCTGTCCTATCCTGCTCGCGAGGCAACGAAAGGGTACGTGATCCTCTGTCTACATGGAAGGTGAGGCAGATCGGGGGGAGAGTGGCTCGTGGCAGTCGCCTCGATGGCGTCCTTCGCGCCGTCCGGCGAGGTGTCGTCCAAGCACGGCGTCG…
>CK.2334.4
CACCTGACGTTCTGCCTCCCACAGTCCCACCCGACATCCTCGCCCAGAACGCGTCGCTAATCTCGCGATCGCGCCTCGGCCGTTCCGCGCCTGCCTGCCGCCGCCCGCGATTGTAGCTCACCCCGACACCGTGCCCCCTCTCCCCTGGCGTGATGCCCGCCTCCCACCCCCTTCTCCGCACCGCACGGATCTAGCGCGGGAACTGCTCAGCCACGGCTCCGCACACCCTCCCTTCCCATGATACGGAGCTGTCCTATCCTGCTCGCGAGGCAACGAAAGGGTACGTGATCCTCTGTCTACATGGAAGGTGAGGCAGATCGGGGGGAGAGTGGCTCGTGGCAGTCGCCTCGATGGCGTCCTTCGCGCCGTCCGGCGAGGTGTCGTCCAAGCACGGCGTCG…
>CK.2339.1
TAGCTGGAGATTACATTTTTCTGAATCATGTGAAGGCAATTGTCTTTTACGAGCTTGCGCTGCACTTCAATCCTCGCTGTGCGGAAGCATGCAACAATTTAGGAGTCATATACAAAGACAGGGATAACCTTGACAAAGCTGTTGAATGTTATCAAATGGCACTGTCAATTAAGCCACTTTTCGCTCAGTCGCTAAATAACCTTGGAGTTGTCTATACTGTTCAAGTCTGTTCCTCTGTTATCAATTTTCTCTTACACAACTCCTATTTTGTTTTCCTGATTACTTTGCTCTTTTAGCGTACTCAAATATGCATATATTTATATAGGGTAAGATGGATTCTGCTGCTAGCATGATTGAGAAGGCTATACATGCAAATCCCACATATGCTGAAGCATATAA…
>CK.2341.1
ACTTCAGACTTGAGTCCACCCAGCCAGCCAAGACACGCAGCGCAGGCGCATCCCAGCCAGATTCAACCCGAGTTCGCGACGAGAGCACGAGATGGCGATGCGGACAGCGCTGACCTCCCTCCCCGCGCGCCTGCGCGCCCCTGCGCCCCCCGCGGCGACGGGCGGCCGGCGCCTCCTCAGCGACGGGAAGGGGCGTGTGCTCAGCGAGGAGGAGCGCGCCAAGGAGAGCATCTACATCCAGAAGATGGAGAGGGAGCGGCAGGAGAAGCTGAAGAAGAGGCTCGAGCAGGAGAAGGCCGACTCCGACAAGGCCAAGCCCGCCGACGCCGACAAGGTATTTTCGGATTCAGAATTATGGATATGGAGCACGACCAGGACGAAGGCTGAGCCAGACGAAGG…
>CK.2344.1
AAGGTAGGGTTAGCTTCCGTTCTTTTATCCGCAGCCACAAGTTTTGCTCTGCGTCTCCCAAGTTCCCGATCTCGGCCGCGCGAGTCAGTGCACCCCGTGCGTGATCAACAGAATCTTGGCGGCCAGCCATATATGGGTGTACTGCTAGGTTCCGGGAGGTTCTTGGCGCGACGGCCTCCCCTCGCTGCTCTCGAGGCTCCCCGGACAAAAGCGGCAGCGACAAAGGTGAAACCTCTGCTGATTGGGACAAGGCATGGTCTGCCTTCAAGAAGAAAGGGAAGAGGACCCTGTTTTCTGATTTCTCACCGGACAAGTACGTGACCTGGAACCCACGGCGCAGCGAGTATCCATTGTCAGAAGAGGTGGATCCAATCAAGAGAACTGAAAGATCTAACTTGA…
>CK.2358.1
GCACTACTCTCACTCACTGCACTGACTGCTTAGCCTCTTTAGCTTGCAGGACACAGGAAAGCATGCAGCGACATTAACTGCTACTTGGCCTCTGTGTATGTCCCGCACCTAATTAATCACGCGCATGCAGAAGGTACCTGCAACGACCTCAAGCAAATTACAGACGATGGTGGATAGCGCCATGGACGCGGCGAGGATCATAGGCTACTTCAAGGATAAGACCATCCTCGTCACCGGCTCGACTGGCTTTCTTGGAAAGATCCTTGTGGAGAAGATACTGCGGGTGCAGCCTGCTGTGCGCAGGATCTACCTCCTCGTGCGAGCGGCCGACGAGCCCTCCGCACAGCAGCGCGTCCAGCAAGAGGTTACCGGCACCGAGCTGTTCAGCCTCCTGAGAGA…
>CK.2361.2
GCGGGCGGGCGCCTGTCTCTTGCGGCTGTGGTGCCGCCCGAGAGCGCGACCCATTCGTTCGCGAGCCTCACTTCCAGTTCCAGCACGAATCCTCGTCCAATCCACGCCTGCTGCTCGCGAGCCATCGCCACAGTGCTGGCCTGGCCATGCCTGGAGCCGTTGCGCTTGCGCCCACGTTCGCGGCAGCGAGCAGCTCCGCCGCCGCGGCCTCCACGCTGGCTCCGAACCCGACAAGCCGAGGCGACCCGCTAATTATTAGGTTGTGCCGCAATGCTCCTGCTAGCGCAACTCCACTTGTTCCACTTGTAGCCACCCGTCGCTACGTGCGTGGCTGCCGCGGCGCGGCTCTAGTGGCCAGTCCCCACCACGCTCCAAACCCTCGCCTCCGATTCGCGTCTG…
>CK.2363.1
GCAGCAAGAGTAGCGGCATCCGGTTCGGTTCCGTCGTCCACTCTCGTTCCCCAGTTCGCTGGACCATCTCAAAATCCTATCCTCCTCTCCTTCCCTCCGTATCTCATCCGGCCGATTCGAATCTCCGGTCCCATCCTCTACGGCTTCACCCCGCGCCCAATCCAGTCTGTACGTGAATCTTGACAGGGGAGAGAAGAATCGGATAAGGAGACCTGCACCTTCCTCCGAGCAAAGCAGGAGAGGAAACAAGAATAGAGGAGGAGATGGCCATGCCCACCTTACGCCTTGCTCCTGACCTGCCGCCCGTATCCCGCCTCTGCTTCGGGACAATGACGATGGGAGAGCAGAGCGGGGCGGCGTGCTCGCTCCGCCTCCTCGACGCCGCCTACGACGCCGGCG…
>CK.2363.2
GCAGCAAGAGTAGCGGCATCCGGTTCGGTTCCGTCGTCCACTCTCGTTCCCCAGTTCGCTGGACCATCTCAAAATCCTATCCTCCTCTCCTTCCCTCCGTATCTCATCCGGCCGATTCGAATCTCCGGTCCCATCCTCTACGGCTTCACCCCGCGCCCAATCCAGTCTGTACGTGAATCTTGACAGGGGAGAGAAGAATCGGATAAGGAGACCTGCACCTTCCTCCGAGCAAAGCAGGAGAGGAAACAAGAATAGAGGAGGAGATGGCCATGCCCACCTTACGCCTTGCTCCTGACCTGCCGCCCGTATCCCGCCTCTGCTTCGGGACAATGACGATGGGAGAGCAGAGCGGGGCGGCGTGCTCGCTCCGCCTCCTCGACGCCGCCTACGACGCCGGCG…
>CK.2363.3
GTACATTGGCCTTAGCAATGAGACACCATATGGTTTGATGAAATTTCTTCAGTTGAGTAAGGATTCTCAGTTGCTTCCAAAGCTACTGACACTGCAGGTAAGTAGCGCAGTTTGATCTAATCTGTAGTACTGTAATCGCTCTCCATATTTCTTCACCTGTGTTTTTGCAGAACTCGTATAATTTGTTGTGCCGAAATTTTGATTCTGGATTGGCAGAATGCTGCCATCATGAGAGGTATGCTTGACACGGTCAGAAGCCCTAACTGTTGTCTTCAGTGTCTCTAATCTTCTCATGTATGGTCCTGGCATGAGTTGGTAGTGCATATTGGTTTTTTCCCTCTCTATGACTATGATACAACGATACATAGCTCTCCTGCATGTTCGAAAAAATATTGACAT…
>CK.2367.3
CTCTCATCAAATCACGATTCACATAAAAAAGGTGTGGGAGCCCGATCCGATCGCCAGATCCGCCGGCCTGTGCGCCGACTCGGGCGTCCTTCCACAGATCCTCTTCCTTCTATCGTAGGCTCGCCCTCGCCGCTCGCTGGAGCGGAGGTCTCTCCCTGCAGCCCATACTCCTTGATTCATTCTATTGCCTCGCCGCCGGTAAGGGATTTTGATCTGCACACTCTGCTGCTATGAATTGATCGGAGAGCCGTCAAATTCAAATTATTATTATCCCGACCCGACCGGTTTGTCGCCGATTCGATTCCATTGCCCTTGCCCCCGTCCCCCGTGCGTGTCAATTATGCGATCCGAGATGTATTGAGCTTAGAACCAGGGGGTCTCAAATTGAGTTGATCAGGC…
>CK.2371.1
GGGGGGGTTCAGCACTGATGTCCATGATGTTGTTTGAGCCACTCCATCCATCCATCGCCGTGTACCAGACTAGAATCAGTCCACACCCACAAATGTGATATCTGTCTCTGGAGCCCTGCCTATCTACGGAGCGGATTTGGGGAGAGACAAAAACTGACTTGGCTTCCACATTTTGATGGAGACTTTGTTTCAGTAGCGAGTTTTTTTTAGCGAGCACAGGCTATGCTATGAAATCGAGAGATAGGAGTATAGAAGCAAACAGAAGCCCAGTTCGTAGCAGCAGAGCACAACGCCTAAAGTGATGTTTATTATCCTTGATTGATGGCATTGAAGACAGAGGGTGACACAAAGGGTTCAAAGTCTTCTGATCAGAATGGAAAGAAACAGATGTTACCCAAT…
>CK.2371.3
TGTGCTCGAATTTGGATGCCTCTCTCTCTCTCCCATGTTGCGTCTGCCCTGCTCTTGTTGCCGTTTGCGCACCTGGCAGCGGCGACGCAGGTGGGCGACGCGTGCTCCTCCTCCAGCGGCGGTGGCTCCGGCCTGCACTGCAGCCCCTGTGGCGCCGGCGGGGCAGCATCTGCACGTGCGCCAGCCCCGTGGACCCGGCCACCCACGGCACGGGCCTCCCCTTCAACAACTACCCGTGGCTCACCACCCACAACTCCTACGCTCTCGCCGGCGCCGCCTCCGCCACCGGCTCCGCGCTCATCACCGAGACCAACCAGGAGGACACCGTCACTGCGCAGCTCAAGAGGACTAAGTACAACAACATGGAGCCAGATGTTGTTGATTTCTTTGGGGAATGTA…
>CK.2373.3
GAGCTGAGCTGAGCATCATGGGGTAGTGTGTGTGTGAGGCGATAGAGAAGCTAGTGCTCATAACCAACCACCACTCAGTCCTCCTCCTCTACCCTTTCCCTTCCGCCGCGTTCCTACTTGGTCCTAGAGGGAGAGAGATCTCGAACTCCAAGGGCGCATGCTCCGGTTGCTAGCTACGATGCCGTGTGCGTAGCTGCGGCAGCCCTTGATCGATCAATCGATCGCTTGTGCGGAAGGAGCCGGATCGAGTGGAGTCAGCTAGCTAGATACTCCGTGGTCGTCGTCGTCGTTGGACGTACGCCAGAAGAGGGAGCTAGAGAAGAATACCGTACAGCTGCTTCCAACATGGCAGCTGCCTCGTCTGCCCACCTGTTCGGACTCGGCGACGGGCAGATGCAG…
>CK.2374.1
AGGCCTTGGGGGAATCGCGGCTTCGGCCTCCGGCCTCAGTGGCTCAGCCAACCACGACGCCGCCGTGCGCGCCAGCCTCCGTGGGACACGGCTGCCGGCTTCGGTCCGCTGTCGGCTCTCGCCCCTCAGGCCTCAGCCACGCCGCACGCGGCCGGCACGGCGGCGCCCGCCTCCACGGCTCCACGCCGCGGCCCCAGCCACGCTACACGCGGCCACGCCGCACGCCAGCACGCTCAGCCGCGTGCCCGCCTGCCGCCTGCTCGGCTCCTCCCCTGCTCTTGCTCGGCTGCTCCGTGGTGCCTGATCCATGGCGGAGAAGGAGGCGGCGGCTACGTGGGGTGGCGACGACAAGCTCATTCTGCGCGGCCTTCAGTTCCATGGCTTCCACGGTGTCCTGCA…
>CK.2380.2
GTGGAAGGCGGCTGCCTGCTCCCGCGGTCTCTTCCGTCTCGGAGGTGGGAGAGAGCGATCAGCGGCGTCGCCGGGTGGATCCAAAGCGCGCGAGAAAATGCAGGGCGGATCCAGCGGCATCGTGTATGGTGGCCTCAAGTACCAGGCGCGGTGTATCGCCGACATACGCGCGGACGCCGGCTCGACCACCTTCCTCGCCGGCACCCTCAGCCTCAAGGAGGAGAACGAGGTGCACCTGATCCGGTTTTCGCCGGCGGAGAGCGAGCTGGTGTGCGATGGCCTCTTCTACCACCCCAACGAGATTTGGGACCTCAAATCATGCCCCTTCGATCACAGGGTTTTCTCCACAGTCTACACGTCTGGTGAGGGCTATGGTGCATCAGTTTGGAAGATCCCGGA…
>CK.2392.1
GCGCCGTGTTCTGCCGCGCCTACGCTCCCACCGCGTGTCCGCAGCTCTGCCCCACCTCACATCTGCGCCCGCAATCCACGCCTCCGTCGCCGCAGCCCTTCCTCCACGCAGCGTCCGTCCATCCATGGCTCTCCCTACACGCAGCGTCGTGCCGCTTTCCGCAATCCGTGCCTTAATCCCCTTCCTTCGCGCAGCACCCTTCCATCCATGGCTCGCTTCCAGAAATCCCCCTACCTACGGCGCAGCGTCGCAGTCCGGAATCCACCCCCAAAATCACTACCCACTCTGCGGCGATGGAAGGGAATCGAAACGCGTGCTTCCCCCTTCCATCCTCGGCGTTGCGCGGATTGCATGGCCATCGTTTCGCGCCCCCAATCCGTCGATGCAAGGAACACGTGC…
>CK.2392.2
GCGCCGTGTTCTGCCGCGCCTACGCTCCCACCGCGTGTCCGCAGCTCTGCCCCACCTCACATCTGCGCCCGCAATCCACGCCTCCGTCGCCGCAGCCCTTCCTCCACGCAGCGTCCGTCCATCCATGGCTCTCCCTACACGCAGCGTCGTGCCGCTTTCCGCAATCCGTGCCTTAATCCCCTTCCTTCGCGCAGCACCCTTCCATCCATGGCTCGCTTCCAGAAATCCCCCTACCTACGGCGCAGCGTCGCAGTCCGGAATCCACCCCCAAAATCACTACCCACTCTGCGGCGATGGAAGGGAATCGAAACGCGTGCTTCCCCCTTCCATCCTCGGCGTTGCGCGGATTGCATGGCCATCGTTTCGCGCCCCCAATCCGTCGATGCAAGGAACACGTGC…
>CK.2392.3
GCGCCGTGTTCTGCCGCGCCTACGCTCCCACCGCGTGTCCGCAGCTCTGCCCCACCTCACATCTGCGCCCGCAATCCACGCCTCCGTCGCCGCAGCCCTTCCTCCACGCAGCGTCCGTCCATCCATGGCTCTCCCTACACGCAGCGTCGTGCCGCTTTCCGCAATCCGTGCCTTAATCCCCTTCCTTCGCGCAGCACCCTTCCATCCATGGCTCGCTTCCAGAAATCCCCCTACCTACGGCGCAGCGTCGCAGTCCGGAATCCACCCCCAAAATCACTACCCACTCTGCGGCGATGGAAGGGAATCGAAACGCGTGCTTCCCCCTTCCATCCTCGGCGTTGCGCGGATTGCATGGCCATCGTTTCGCGCCCCCAATCCGTCGATGCAAGGAACACGTGC…
>CK.2392.4
GCGCCGTGTTCTGCCGCGCCTACGCTCCCACCGCGTGTCCGCAGCTCTGCCCCACCTCACATCTGCGCCCGCAATCCACGCCTCCGTCGCCGCAGCCCTTCCTCCACGCAGCGTCCGTCCATCCATGGCTCTCCCTACACGCAGCGTCGTGCCGCTTTCCGCAATCCGTGCCTTAATCCCCTTCCTTCGCGCAGCACCCTTCCATCCATGGCTCGCTTCCAGAAATCCCCCTACCTACGGCGCAGCGTCGCAGTCCGGAATCCACCCCCAAAATCACTACCCACTCTGCGGCGATGGAAGGGAATCGAAACGCGTGCTTCCCCCTTCCATCCTCGGCGTTGCGCGGATTGCATGGCCATCGTTTCGCGCCCCCAATCCGTCGATGCAAGGAACACGTGC…
>CK.2392.5
GCGCCGTGTTCTGCCGCGCCTACGCTCCCACCGCGTGTCCGCAGCTCTGCCCCACCTCACATCTGCGCCCGCAATCCACGCCTCCGTCGCCGCAGCCCTTCCTCCACGCAGCGTCCGTCCATCCATGGCTCTCCCTACACGCAGCGTCGTGCCGCTTTCCGCAATCCGTGCCTTAATCCCCTTCCTTCGCGCAGCACCCTTCCATCCATGGCTCGCTTCCAGAAATCCCCCTACCTACGGCGCAGCGTCGCAGTCCGGAATCCACCCCCAAAATCACTACCCACTCTGCGGCGATGGAAGGGAATCGAAACGCGTGCTTCCCCCTTCCATCCTCGGCGTTGCGCGGATTGCATGGCCATCGTTTCGCGCCCCCAATCCGTCGATGCAAGGAACACGTGC…
>CK.2392.6
GTGTTTCTCACCATCTTTTATTTTCCCCCCAAAGAATATGTATGAGAGCTGTGTATCTAAGGTAGAAAATAATTAGGCTTTACAACACAAGTTGCTGTAGTTTTTGTCAGTTCTCACCATCTTTTCAGGAACATCATAGTCAGCAGACCAAAATCACGTCGCAAACCTCATTGTCACACTTAATCATGTGCTTCTCAGTCCTAGGTTTCACTTCTGTTTTTTAATCTCATGATGAAATATGAACAAACTGAATTGTTGCAACATGGTATTTTAAAATGAGGGCACCAGTCCCCCTAGGCGCCATATGATTTTCCTTTTGCAAAGGAAACTCTAAATCTGGTTAACTTGTTTATCTTGTATTTTCATGTACTTGAAACTGTGTGTTTTTTAGACTTATCA…
>CK.2392.7
GTGTTTCTCACCATCTTTTATTTTCCCCCCAAAGAATATGTATGAGAGCTGTGTATCTAAGGTAGAAAATAATTAGGCTTTACAACACAAGTTGCTGTAGTTTTTGTCAGTTCTCACCATCTTTTCAGGAACATCATAGTCAGCAGACCAAAATCACGTCGCAAACCTCATTGTCACACTTAATCATGTGCTTCTCAGTCCTAGGTTTCACTTCTGTTTTTTAATCTCATGATGAAATATGAACAAACTGAATTGTTGCAACATGGTATTTTAAAATGAGGGCACCAGTCCCCCTAGGCGCCATATGATTTTCCTTTTGCAAAGGAAACTCTAAATCTGGTTAACTTGTTTATCTTGTATTTTCATGTACTTGAAACTGTGTGTTTTTTAGACTTATCA…
>CK.2404.1
GCTCGAGTCTCCGCCTCCTCCCTTGCTACCACCGTCTCGCCTAGGGCCGGGAACTCTAGTAGCGATGACAGCGGGTCGGGGGCGGATACGGCTTTGGCGAGCGGCGAGCGTTATGGCAGTGCGGTGCCGTTCACGACCCGGTCTCGTATCGTGAAGCGGCGGGCGGAGGCGAGCCCTCAGGCGGGCGGGGAGGTGGGGATCGGGTCGGCTGGTCGAGGCCAGGTGCCTGACGAAATGCTGCACCGGGACGTGGGGACGCCGTCGAAGCGGTGCAGGACCGTATTGGTCGGAGGAGTGGAGACAGTGTATATGTCTGATACAGAGAGTGATTCTGATGAGGATTGCATGATGCTGGGTCCAAGTGGGACCGAACTGAATCCTATTGCTGTGGATATGACT…
>CK.2404.2
GCTCGAGTCTCCGCCTCCTCCCTTGCTACCACCGTCTCGCCTAGGGCCGGGAACTCTAGTAGCGATGACAGCGGGTCGGGGGCGGATACGGCTTTGGCGAGCGGCGAGCGTTATGGCAGTGCGGTGCCGTTCACGACCCGGTCTCGTATCGTGAAGCGGCGGGCGGAGGCGAGCCCTCAGGCGGGCGGGGAGGTGGGGATCGGGTCGGCTGGTCGAGGCCAGGTGCCTGACGAAATGCTGCACCGGGACGTGGGGACGCCGTCGAAGCGGTGCAGGACCGTATTGGTCGGAGGAGTGGAGACAGTGTATATGTCTGATACAGAGAGTGATTCTGATGAGGATTGCATGATGCTGGGTCCAAGTGGGACCGAACTGAATCCTATTGCTGTGGATATGACT…
>CK.2405.2
CGCTGCTCGCCTTGGTCCCAACTACCCGCTCCCTGTCCAGCGTCCAGCGTGCAACCAACACCTCCCACGAGTCCGCGACGCGTCAGCGTCACCGTCCGTCGTCGCAAACGAGCCCAGTGGCGATTCGCTTTCGAACCGCACTCGCCCTCCTCCGTTCTCTTCTCTCCCTCCTCCTATAGTTGGCTTCTCGCAACCCTCTGCTTTCGATCAGCTTTCTCCGCTCCCCATTTCCCTCTCCAACTCCAATCCATGGCCTCCACGGATCGCTCCACGCCGGCGGAGGACGAGCAACAGCAGAAGCGCCCGTCTCTCTTCTCGCCGTACCAGATGCCCCGCTTCCGCCTCGCCCACCGGTTCCCTCGTGTCCCTGGGATATACAATCAAGAACAGACTGATGCA…
>CK.2406.1
GCCCGCCGCCCGCTGCCATGGGACCCACGGAATCCAACCTCACCCGCCGGCTGCCGCTCGGCTGCCCTCCGGCCTCCGGGCATCGCCATCGGAGTGTGCAGGAACCAGGAGGAGGCCGGTAGAGTCCGTGCACCCGGGTCCCACTCCCCTGAGGCCGTCCGTGGCTCCGTGCAAGATGGGGATTGCGCAAGGGTGCGAGGTCACCATCCCCGCGCCTGGTCATCAGTATTCAGCAGAAGAATGAGTTGGTGTCTTTCCGATCTCAATGCATTTCACCGCTCCACCAGAAATTCCCTCTGCCCCTACCGTACTCCAGTTTATCTGTTATAGTGCAACACAATGATAAAATGGTTGGTGAGATATAGTTGCTTAAGATGGCAACAGGGGCGGCACACATAT…
>CK.2406.2
GCCCGCCGCCCGCTGCCATGGGACCCACGGAATCCAACCTCACCCGCCGGCTGCCGCTCGGCTGCCCTCCGGCCTCCGGGCATCGCCATCGGAGTGTGCAGGAACCAGGAGGAGGCCGGTAGAGTCCGTGCACCCGGGTCCCACTCCCCTGAGGCCGTCCGTGGCTCCGTGCAAGATGGGGATTGCGCAAGGGTGCGAGGTCACCATCCCCGCGCCTGGTCATCAGTATGGTCCCAGATCGCTGCCAAGTTACCTGGAAGAACAGACAATGAGATCAAGAACCACTGGAACACGCACATCAAGAAGAAGCTTATCAAGATGGGCATCAACCCGGCCACGCACCAGCCTCTAGCCAACTCCAAGGCAGCTCCCTCACACTCCACAGGTACAGACGAATCC…
>CK.2406.3
GCCCGCCGCCCGCTGCCATGGGACCCACGGAATCCAACCTCACCCGCCGGCTGCCGCTCGGCTGCCCTCCGGCCTCCGGGCATCGCCATCGGAGTGTGCAGGAACCAGGAGGAGGCCGGTAGAGTCCGTGCACCCGGGTCCCACTCCCCTGAGGCCGTCCGTGGCTCCGTGCAAGATGGGGATTGCGCAAGGGTGCGAGGTCACCATCCCCGCGCCTGGTCATCAGTATTCAGCAGAAGAATGAGTTGGTGTCTTTCCGATCTCAATGCATTTCACCGCTCCACCAGAAATTCCCTCTGCCCCTACCGTACTCCAGTTTATCTGTTATAGTGCAACACAATGATAAAATGGTTGGTGAGATATAGTTGCTTAAGATGGCAACAGGGGCGGCACACATAT…
>CK.2406.4
GCCCGCCGCCCGCTGCCATGGGACCCACGGAATCCAACCTCACCCGCCGGCTGCCGCTCGGCTGCCCTCCGGCCTCCGGGCATCGCCATCGGAGTGTGCAGGAACCAGGAGGAGGCCGGTAGAGTCCGTGCACCCGGGTCCCACTCCCCTGAGGCCGTCCGTGGCTCCGTGCAAGATGGGGATTGCGCAAGGGTGCGAGGTCACCATCCCCGCGCCTGGTCATCAGTGTGAGTTGAGATTCTGCGTCTCCTCGCTCGATTTACTTGCAGCCACATGCTTGCGAGTTGCGGTACCCAGCTTAGCTTTTTCGAGTCCTTGCTAATCTTGGTGGGGACGACGGAGACCTGATGCTATGCTTCCTTCCCTCCCTGTGCTGTTGAGTTCCGCTTCCACAGCTCG…
>CK.2406.5
GCCCGCCGCCCGCTGCCATGGGACCCACGGAATCCAACCTCACCCGCCGGCTGCCGCTCGGCTGCCCTCCGGCCTCCGGGCATCGCCATCGGAGTGTGCAGGAACCAGGAGGAGGCCGGTAGAGTCCGTGCACCCGGGTCCCACTCCCCTGAGGCCGTCCGTGGCTCCGTGCAAGATGGGGATTGCGCAAGGGTGCGAGGTCACCATCCCCGCGCCTGGTCATCAGTATTCAGCAGAAGAATGAGTTGGTGTCTTTCCGATCTCAATGCATTTCACCGCTCCACCAGAAATTCCCTCTGCCCCTACCGTACTCCAGTTTATCTGTTATAGTGCAACACAATGATAAAATGGTTGGTGAGATATAGTTGCTTAAGATGGCAACAGGGGCGGCACACATAT…
>CK.2412.2
GGCAGTTTCGCCATACCAGCCGCGCGCGGCTATTGTTGGCGTGGATGCCCCCAACCCCAGATTCTTCTGGCCACGCACCCGAAATCCACACCTCACAAACCACGCAGCGGAGGCGACCCACAAAAAACACGCGCGGCAGGAGGAAGGCGAGGAAGCATCCCCTTGTTCAATTGACCCCACCACCGCCCGCTGCTGCTTCGTTTCTAGCTCGAGAGAGTTTAGTGGGTTGCTTGATTCCGAAGCTCCGAGCTCGTGGGATTGAATTGAGCCCCCCCAAGATCAGAATTGGAGCAGCGGGTTTTGGTTTCCTGCTTGGTGCCGCTGATTGGAGTACGCTTCTTTTGTGGTGGTTGAGAGGCTGCTCGGCTTCCGCCGACCATGTCCGTGCCGGCGATAGCC…
>CK.2412.3
GGCAGTTTCGCCATACCAGCCGCGCGCGGCTATTGTTGGCGTGGATGCCCCCAACCCCAGATTCTTCTGGCCACGCACCCGAAATCCACACCTCACAAACCACGCAGCGGAGGCGACCCACAAAAAACACGCGCGGCAGGAGGAAGGCGAGGAAGCATCCCCTTGTGCGCGCCCCCCTCATCCTCTCAATCCCACGGATTCGCCGGGGTAATCTCGCCACGGCCGTGCTTTGACGCCGAATTCGTGCTCTGTAGGTTCAATTGACCCCACCACCGCCCGCTGCTGCTTCGTTTCTAGCTCGAGAGAGTTTAGTGGGTTGCTTGATTCCGAAGCTCCGAGCTCGTGGGATTGAATTGAGCCCCCCCAAGATCAGAATTGGAGCAGCGGGTTTTGGTTTCC…
>CK.2413.3
TGCCACCGGCAACAAGTACGTACACGCGCGCGAGGGTCTCCGTCCCGCCTTCGCTCGAGCACCACACGCAGCTGCAGCTTACCTCAGCCGCCGGCGGGCAGGGCTGCTGCGGCTCGCGCAGACGCTCCCCCGCCGTCCCCACCTGCCCCCTTCCGCCTCGGCTAGAGCCTACAGCGCCCCTCTCGCCCTGACGGCCCAACCGAGCCGGTTATAAACACAGCCGTCCGCCGCCACCCTTCCTATATCCCAGACTCTCTCTCTCTCTCTCTCAGGCACATTCCCCTGGCTGGACCCGCGCTAGCTCGCGGCCGCGGCAGCTAGATAGTAGTAGCTCTCCAGCCCATAGCTTAGGTCGGTCGCCTTGTTTCGTAGGGTCTGGTTCGGCCGTTGGTCGATAAG…
>CK.2413.4
TGCCACCGGCAACAAGTACGTACACGCGCGCGAGGGTCTCCGTCCCGCCTTCGCTCGAGCACCACACGCAGCTGCAGCTTACCTCAGCCGCCGGCGGGCAGGGCTGCTGCGGCTCGCGCAGACGCTCCCCCGCCGTCCCCACCTGCCCCCTTCCGCCTCGGCTAGAGCCTACAGCGCCCCTCTCGCCCTGACGGCCCAACCGAGCCGGTTATAAACACAGCCGTCCGCCGCCACCCTTCCTATATCCCAGACTCTCTCTCTCTCTCTCTCAGGCACATTCCCCTGGCTGGACCCGCGCTAGCTCGCGGCCGCGGCAGCTAGATAGTAGTAGCTCTCCAGCCCATAGCTTAGGTCGGTCGCCTTGTTTCGTAGGGTCTGGTTCGGCCGTTGGTCGATAAG…
>CK.2422.1
TTTTGGCCGCTCCAGTTGGGCATCATCTGTCCGTCATCTATAAATAGCCTTACCTTCTCTCTCCTCTAATCCCTAGACGCGCACCGCAATTACCATACCCAAACAAGCCGAGAGGATCTTCACCTGCGAGCTCGCGTGTGGGGGATTTGCTGGGAGTCTGGCAGCGTGTGGCGGCTGCGACGGCCCCCGTATCGTGGCTGGCGTTCTTCGCGACGTCAGACCTGGGCGCGGCAGGAGCTTCTGGTGCGCGCGGGCAGGACCAAGAGGCGGGACTCGGTGATTTTCTGTACCGCGCAGAGGCGATTTCGGTCGGGGCCGGCGCATCGCCATTGAACCGCGAGACTACCGTCGCTCCATCCGGGGGCAACCTGTTCGTGTCTGGGCACTGACGAGCAAGCT…
>CK.2425.3
CCCTAGTAGAATCATTGTCATCTTCGTTGCCCTGCTAGTCCCGTAGCTTCTCTCCCTCCTCGCTCCTCGGCTCCTCGCTTGTCGCTCCTCCTCAGCCCTCACCGCGTTCCCTCGGTCCCACCTTCCCCGCGAAGTAACCACCACTAGGACATCGGTCCACACGCTAAGCATCTAGTGCATCTAGGTCTACGCGGCGCGGGCACGCGGCCGGTACAGCTTCCCCCTGCCCCCCATCCTCCTCGTCGCCGGATGATCGCCGCCGGCGCCGCCTCGATGGGGCGCGCAGCGACTCCAGCCCCCGGGGCCCAGTCCTCCCGGTTGCCGCGCGCCGTCTCGAGGCTGCGGCTTGTGCTTCGCTCCTCGGAAGCAGCAGCGAGGAGCGGCAGCAAGAGATGGATA…
>CK.2426.1
TGCTTTTGAGATAGCACCTAGAAATCCTGTGCAGTTTGCCCACCAACACAAAAAAAATCCTGAGCAGTTATATCGACATTTCTTCATTCACATGAAATGTCACTTCTTAGTAGATTCTTCTACAAGAGGCCTCCTGATGGACTACTGGAGTTTCTTGACAGGATCTATGTTTTTGATTCATGCTTCAGCACTGAAGTTTTGCCTCAGGGAATGTACCCAGTGTATTTAATTGGGATTCTTACAGAGTTGCATGAAGAGCATGTAGAATCCTCATTTCTGGCAATTAACTTCAGAGATGGAGATAAGAGAAGCCAGCTTGCTGATATACTACGTGAATACAACATTCCAGTCATTGATTACCCCCGTCATTTTGAGGGTTGTCCTGTGCTTCCTTTATCT…
>CK.2426.3
CCTCCCAGCTCAAAATTTTCCCCTCCACCCCCACTCCAAACCTAGGCTTCCCGGCGCCGCGCTCCACCCCGCCCCTCCGCTGTCGGTCCCCTAGCTCCTCGCTGCTCGTAGTCTGCTGCTGGGCTTCGGGGAGCACCCACCTAGGCTTCCCGGTGCCGGCGCGCCCCGCCACGGCCGGGCCCCCTACCTCCCCGCCACTCGTAGGCTGCTGCCCGGCTTCGAGGAGCGCCAACCTAGGCTTCCCGGCCCCGCGCCCCCGCGGCCAGTCCTCTCCCTCCCCCATCACTCATAGTCTGCTGCCCGTCTTCGGCGGCGGCGTTCCTCGTGGGCAGTGGAGTGGAGATCCACACGGGCGTTGGTTGGTTTTCTGTCCATTTTTGTTGTGCTTTTGAGATAGCA…
>CK.2429.1
TGGGCTTGGGCTACGTTTATTTTTGTGGCCCCGTGTTGCGTTCTCCTGTTCACCCCGCGTCGTCTTCGCTCTCACGATCCCTCGGCAGTCGGCGACGGCTGGGCGACCGCCACTTCCGCCTTCTCTTCCTACTGAGCGTCTCCAGGCACGCTTCTGAATTCGGAGTTGCCAGCATTCGCTCGAGGTGCCGGACCAGATCTCACCATCATGCAGGCTAGCGATAGATTCAACATAAACTCTCAGCTTGAGCATCTTCAAGCCAAATATGTTGGTACAGGGCATGCTGATTTGTCTAGATTTGAATGGGCTGTAAACATCCAGAGAGACAGCTATGCCTCTTATATTGGGCACTATCCAATGCTAGCATATTTTGCCATTGCTGAGAATGAATCGATCGGA…
>CK.2432.2
CCTAGCCAGGCACCACAGGCCACAGCCTGGGCTGCCCCACTGCCCCTGTCGCCGTCGGGCAAGCGCCGTCCAACCTGTGCGTCACCGCCTCCGCCTTCAGTTTCGCCTCCAGCAGGGGCGCCGCGTGGGGTATTCGGTTCGTCGTCGAGGAGAGAGAGTCACTTCTGCCGAGGGAGCAGGGATGGAGCCGGTCGTGGGGATCGTGGTGTCAAACAAGATGCAGAAGTCGGTGGTGGTTGCGGTGGACCGCCTCTTCCACTATAAGATGTACAACCGCTATGTCAAGCGCACCTCTAAGTTCATGGCACACGACGAGGCTGACTCCTGCAACATTGGCGACCGGGTTGTAGGGTGGGGATTGGGCTCGAGAAGGGCGGCGGCGCTGGGGCGCTGTCGTGA…
>CK.2432.3
CCTAGCCAGGCACCACAGGCCACAGCCTGGGCTGCCCCACTGCCCCTGTCGCCGTCGGGCAAGCGCCGTCCAACCTGTGCGTCACCGCCTCCGCCTTCAGTTTCGCCTCCAGCAGGGGCGCCGCGTGGGGTATTCGGTTCGTCGTCGAGGAGAGAGAGTCACTTCTGCCGAGGGAGCAGGGATGGAGCCGGTCGTGGGGATCGTGGTGTCAAACAAGATGCAGAAGTCGGTGGTGGTTGCGGTGGACCGCCTCTTCCACTATAAGATGTACAACCGCTATGTCAAGCGCACCTCTAAGTTCATGGCACACGACGAGGCTGACTCCTGCAACATTGGCGACCGGGTCGGTAATTATTGCTGCATCGTCGTATCCGCCCCTTCCTCGTTCTGATGCTGTAA…
>CK.2440.2
AGAATAAAATTCAGAAATCCTACTGCCAGTACGCGCTGCTGCTGGATTGCAATCCCGGTTTCCCTTCCCTCGACTTGGACAACGACCGGCTGCCGCTGCTGGCAGAGGCTGGCCGCGCATCCGTCAGCTCCTTCACGACGGCAGTCATGGAGGGCCTTTGGCTCACCTCCCTGGCCGCGCACCGGAGCGCCACCGACAGGACCTTACGCACCTCCTCCATCTCCACCGTGCCGAAGACTTCCTCCATGAGGGCCGGGTCACAGACGGCCTCGATTTTGTCGGTGCCGTCCAGCACGGACGACACCCAGCCGACTATGTCCGCGCTGTCGGGGAACAAAGGATCCACCGCCGTCCTCCTGGTCAACAGCTCCAGTAGCACCACACCGTAGCTGTACACGT…
>CK.2440.3
CAGTGGTCTGTGGAGCAGTAGTAGAAGACTGGTCCATGTGCTTTGCAATGCCAAAATCTGAAATATGTGGCACCATGTCCTTGTCGAGCAGTATATTTCTTGGTTTAATATCACGGTGAATGATCGCAGGGCGGCAGTCATCATGAAGATATGCTAACCCATGGGCGGTGCCAAGAGCTATGTCATACCTCACACACCAGTCCAAAGCTGGTGCTGGCTGAATTACATGCAGAATATCATGGAGGCTGCCCTTTTCCATAAAATCATACAAAATCGCAAGCTTCTTTATAGCATAAACATCCCCTGACCTCAGTGTTGCCTTGTAAACAGTTCCGTGAGCACCTGTACCGATGATATACTTGTCATCGAAATTTTCAGTGGCCTCTGTAACCTCATTTA…
>CK.2442.4
GCCCCTCCGTCTTCCTCCCCTTTTGTTCTCCCACAACGAACTCGGGGCTCGCACCCAGAAGGGAGAGAACTCGTCGCGACGAGGAGAGAAGAACCTGAGGTGGTCCCGAATCAGACGCGGAAGAGGGTGGGTTCAGGAGCAAGCCAGCCTGCCGCCACCATGAGGCGCGCCTCGAAGAAATCCTTGTCGTCTGCCGCGACCGCTAGCGCTGGTGCGGAACAAGTAAATGAAAAACAAAACAGAAAAAGAAAAGGAGTCAGTACAAACCTGACCAGCAGGAAAGCACAACGTGGCCCTACTAAAGCAGTTTCCAAGGAAGTAGAACGGATTGATCAATTTTTCTATACTTATGCCGATAACTCATCTGTCATGATTGACCCAGAAGGCATTGAAACACTC…
>CK.2449.1
CTCCAAATTCTGTTGGACCCTTTCCCACTTTACCCCCGCCCTTCACCGTCGGAATCCACCCCCACTCGCGCTGTGTCCTGCGGGAGATGGCCACGGCCGCGAGGCTGCCTACGGTTCCACCGTCGGCTGCGGCGGGAGATGTCTCCGAGGTGGAGCTCTCGGAGGCGGGATCGCCGGACCTCGGCAGCCGGAGCAGCGGTAGCGGTAGCGGGGGCAGCGGCCGGAGCACGGCGGAGTACTCCGGGTGGGTGTACCACCTCGGCGTAAACTCCATCGGCCACGAGTACTGCCACCTCCGCTTCCTCGTCATCCGCGCCAAATTCGTCGCCATGTACAAGCGGGACCCGCACGACAACCCGGGACTCGAACCTATCCGAAAAGGTGCTGTTAGTCACACTC…
>CK.2449.2
TTTTCCATTAGATGTCCACATTGCCTTGGAATGTATTGATTGTGCTATCTCTTTCAGCATCAACATGGGAAATAAGGACTTTGTATACATCAGGATCATCGAGTCCAAAATGTGTTGTTACTCTTATGTTGGAGATTGCTCCAAGTTTTTGGGGCAGATGGAAGAGAAGGCACTCAAATTTTGACAAAAGCATCCCTTTTGCTTTGCTCAGCCAAGTAGCAGGTATAAGAGAGTACTTCGCAGCCAATCCAGCCTTGACATCTGAGCTGCCTTCAACAGTAGTGAAGTCAAAAGCATCTGAAACTTTGATCATCCAGAGTGAACATGAAGATTCTGAACTTGGTGATGAATTTTATGATGCACTTACTAGAGGTGAATCCTTCGAAGATGGGGATAGTG…
>CK.2449.3
CTCCAAATTCTGTTGGACCCTTTCCCACTTTACCCCCGCCCTTCACCGTCGGAATCCACCCCCACTCGCGCTGTGTCCTGCGGGAGATGGCCACGGCCGCGAGGCTGCCTACGGTTCCACCGTCGGCTGCGGCGGGAGATGTCTCCGAGGTGGAGCTCTCGGAGGCGGGATCGCCGGACCTCGGCAGCCGGAGCAGCGGTAGCGGTAGCGGGGGCAGCGGCCGGAGCACGGCGGAGTACTCCGGGTGGGTGTACCACCTCGGCGTAAACTCCATCGGCCACGAGTACTGCCACCTCCGCTTCCTCGTCATCCGCGCCAAATTCGTCGCCATGTACAAGCGGGACCCGCACGACAACCCGGGACTCGAACCTATCCGAAAAGGTGCTGTTAGTCACACTC…
>CK.245.3
CCCCACCCACCCCACGTCTCGCTTCTCCCCACCCCGCCCGCTACAGCGCCGGTGGGGGGCCCCCGCGGCTGCCGGCGACCGGTCGCCGCCGCCGAGGCCGTCCTCGCCGCCCCGACATTCTCCAGCTGGTGCGGCAGCATTAGCCATGGTTTAGCGGAGGCGATTCTCCTTGCAGGCTTGCAGCTGTTTCCGGGGTGGTGGATTTTCAAGGAATAAAGAATGATCAACCTCTTCGAATTGAGCGTTGGAGCCAGCGCCAAGGTCTCCTCAAGAGATGGCTCTCCGGTGAGAGGAACTCAGTCGGAGCGGAAGGAGTACGCCGGATCAAAGGCGTTGACTGGCAGCACGAGGAGGAGCTCGTCGGATAGATCGGGCGGTACGCCCATGAAAATGCTGATA…
>CK.2452.1
TCTTTCAATTCCTTATCCGCACAGTCACACGGTTTAATCGAATGGCTTCGCCGTCGTGTTTCCTCTTCCGCCCCCGTCCGCCGCTGTGCAGCCGCCGCCGCCGCAGCAGCAGCAGGTCCCTCTACCTCCTCTCCAAGCAGAGCCTGCACCGACTTCCCTCACCAAGAACATGCCGCCGTCCAGTGGCAGAGCAGCTCGTCCTGCGGTCGCTGCCGCCCGGTAACGGCAGGCGGATGGGGGCGACGGGCTTCGCCTGCTACTGTTCCTACGACACCGAGAACGGACTGCCCACGCCTTCACCGGACAAGGGAAAAAGCTCGGATGAGTGGCCAATCCTTCGCCGGTGGGATGTTCCATGGGAGTGGCCAACGATTTCTCTCACCATGGTGGCATGTGCAG…
>CK.2452.2
TCTTTCAATTCCTTATCCGCACAGTCACACGGTTTAATCGAATGGCTTCGCCGTCGTGTTTCCTCTTCCGCCCCCGTCCGCCGCTGTGCAGCCGCCGCCGCCGCAGCAGCAGCAGGTCCCTCTACCTCCTCTCCAAGCAGAGCCTGCACCGACTTCCCTCACCAAGAACATGCCGCCGTCCAGTGGCAGAGCAGCTCGTCCTGCGGTCGCTGCCGCCCGGTAACGGCAGGCGGATGGGGGCGACGGGCTTCGCCTGCTACTGTTCCTACGACACCGAGAACGGACTGCCCACGCCTTCACCGGACAAGGGAAAAAGCTCGGATGAGTGGCCAATCCTTCGCCGGTGGGATGTTCCATGGGAGTGGCCAACGATTTCTCTCACCATGGTGGCATGTGCAG…
>CK.2452.3
TCTTTCAATTCCTTATCCGCACAGTCACACGGTTTAATCGAATGGCTTCGCCGTCGTGTTTCCTCTTCCGCCCCCGTCCGCCGCTGTGCAGCCGCCGCCGCCGCAGCAGCAGCAGGTCCCTCTACCTCCTCTCCAAGCAGAGCCTGCACCGACTTCCCTCACCAAGAACATGCCGCCGTCCAGTGGCAGAGCAGCTCGTCCTGCGGTCGCTGCCGCCCGGTAACGGCAGGCGGATGGGGGCGACGGGCTTCGCCTGCTACTGTTCCTACGACACCGAGAACGGACTGCCCACGCCTTCACCGGACAAGGGAAAAAGCTCGGATGAGTGGCCAATCCTTCGCCGGTGGGATGTTCCATGGGAGTGGCCAACGATTTCTCTCACCATGGTGGCATGTGCAG…
>CK.2453.1
TCCCCCACACTCACCCTCCGCACCGGATCCCGTCATCACCTCCGAGCGGCGCGCCGGGCCGGCATCCAACTCGCCGCCGACGCGCCGCGCCCCAGAACGAGCCGCCGGAACGATCTCCCTAACCCCCGATGCGCCGTCCTATTGCCCGCGGCGAGCCCAAGGTACAAACCCTAGCTCTAGCTCCTCCCTCCGCAGCCGCCCCAACCAAGATGGGCGCCCATAGGCGACAACCCAGCTCCCACCGCCGCGTTGCCGGCGCCCTCACGCTCCTCGCCGCGTCCGCGCTCGCGCTTCTTCTCCTAGCATCCCGCCGGGTTCCCCCGACCTACGGCGTCATCATCGACGCCGGCAGCACGGGGAGCCGCGTCCACGTCCTCGCCTACCGCTCCACGGCGGGAC…
>CK.2453.3
TCCCCCACACTCACCCTCCGCACCGGATCCCGTCATCACCTCCGAGCGGCGCGCCGGGCCGGCATCCAACTCGCCGCCGACGCGCCGCGCCCCAGAACGAGCCGCCGGAACGATCTCCCTAACCCCCGATGCGCCGTCCTATTGCCCGCGGCGAGCCCAAGGGGCTGAGGAAGGGATATACGCATGGGTTGCAGCAAATTATGCTTTGGGGACTCTTGGGGGTGATCCAAACGACACCACTGGGATTATTGAACTTGGTGGGGCTTCTATTCAGGTGACACTTGTTACTGGTGAACCTGTGCCACCGAAGTTCTCTCATATGCTTAAGTTTGGTGATGTCTCATATAACCTGTACAGCCACAGTTTTTTGCATCTTGGTCTGAATGTAGCATATGAATC…
>CK.2453.4
TCCCCCACACTCACCCTCCGCACCGGATCCCGTCATCACCTCCGAGCGGCGCGCCGGGCCGGCATCCAACTCGCCGCCGACGCGCCGCGCCCCAGAACGAGCCGCCGGAACGATCTCCCTAACCCCCGATGCGCCGTCCTATTGCCCGCGGCGAGCCCAAGGGGCTGAGGAAGGGATATACGCATGGGTTGCAGCAAATTATGCTTTGGGGACTCTTGGGGGTGATCCAAACGACACCACTGGGATTATTGAACTTGGTGGGGCTTCTATTCAGGTGACACTTGTTACTGGTGAACCTGTGCCACCGAAGTTCTCTCATATGCTTAAGTTTGGTGATGTCTCATATAACCTGTACAGCCACAGTTTTTTGCATCTTGGTCTGAATGTAGCATATGAATC…
>CK.2455.1
GTGTTAACTTTTATTAGAGAAAGAATTTTATAGGCTATCCACCCCCTATTGCCATCTAGATCCTATCGAGCTGCCAGCAGGGTGGGCAGGGCCGCCATGGGTGGGTGAAGCTGATACTTGTAAGGTGGGGTGCTAGCCAATATGGCCGACATCTATTGCTAGGTTTGCTGCTGGCATTATTGGCCGTCGGATGAGACTACTGACGAGGCCGACCATATGGGATGGTGTTAGGCCATGGATCATAGATAGAGACGAGGGAATAATCTCGTCCCGTAGTGTTAAAATCTGTAAGTATCGTACCACGTTCTCGATCCTCAATCCTATAAACTAGTTAACCTAGTTACTATGGTTAGGACTGTGTACATAGACCTTTAGTAACAGACCTTTTGCATTTTAGAT…
>CK.2458.2
CCTGTCCACAAGTTCATGACCCGCCCCCCCACCCCCAGTGGCGGTGGCGGCAGACCCGCCGGGCAGCTGGACCGAGCCGATCGGTCCGGTCCCATCTCAGCGGCCCGCGGCGCCTGCCCACCCTCTCAGCCAAAAGCCCCCTGCACCCAGTCCATCCAAACCTGTGTCCGCAGCTCTCGCCAGCCAGTCGCCGCCACGAGAGGGGATGTCGACGGCGAGCGGCGTATCCGCTGGCTCCGTGCTCCAGCTGCCCTCCTTTCGGGTGCCGGCCAAGAGATTTCTGCCTCGGAGAACAGCCGCTGGTGCTCCGGCTGGAGGCTTGCAAGCAGCAGTACTTCCAGTTACTCCACCACTATTAGATGGTGAGGGGAAAAAGAAACAAATGGCTGAAGAGTATGG…
>CK.2463.1
GGGCAAAGAAGAGAAAACCCCTTATGAGAAGTGGGTTGGGAGAAAACCATCACTTTCATACTTGCGCACTTGGGGGTGCATGGCAAAAGTCAATGTACCAATTAATAAAAAGCGCAAGCTTGGTCCAAGGACAGTGGATTGTGTCTTTCTTGGATATGCTTCGTGTAGCATAGCTTATAGATTTTTAGTAGTTAAATCTGAAGTTCCTGATGTGTATGTTGATACTATTATGGAATCTCGTGATGCTACTTTCTTTGAGCATATATTTCCAATGAAAGACATTCATAGCAATTCTAGATACTCTTCTGAGATAATTCCTGAACATAATACACCTATTGAGAGTTTTGAACAACCACATGAAATTGTCCTAGAGGAGGATGACAATGATGCTCCTAAAAG…
>CK.2466.3
CCATTCAGCTGCCGCTGCCCCCGATTGAGCCGCCGCCGCCTCAGATTCGCCGTCGCCACCTCAGATTCGCCGCCGCCGCCGCCGATTTGGACGCTGTCGCCGGCGATTCAGCCTCCGCCGCCCTGGATTTGGCCTCCGCCGCTCCCGATTCGGCGCTGCCACCCTGAAACAGCGCCGCCCCTTTCCCTTCCCCTATGCCCTATGCCCTCTTGCTGCTTCTCACCTAGGCGACGGGGACGCCTTGGATCCTTCGGGCGCCTGGACGCCTAGGCGACGCCTTTAAAACAAGGGTTTTTTCGGCATTTGGGTTTGTTCACAAGATAGCTACTTTTGAGAAAGCAGCTGGTTTCCAGGCACTTATCCAGTATACTGATGCCCCAACTGCTCTTGAAGCTAAAA…
>CK.2466.4
CCATTCAGCTGCCGCTGCCCCCGATTGAGCCGCCGCCGCCTCAGATTCGCCGTCGCCACCTCAGATTCGCCGCCGCCGCCGCCGATTTGGACGCTGTCGCCGGCGATTCAGCCTCCGCCGCCCTGGATTTGGCCTCCGCCGCTCCCGATTCGGCGCTGCCACCCTGAAACAGCGCCGCCCCTTTCCCTTCCCCTATGCCCTATGCCCTCTTGCTGCTTCTCACCTAGGCGACGGGGACGCCTTGGATCCTTCGGGCGCCTGGACGCCTAGGCGACGCCTTTAAAACAAGGGTTTTTTCGGCATTTGGGTTTGTTCACAAGATAGCTACTTTTGAGAAAGCAGCTGGTTTCCAGGCACTTATCCAGTATACTGATGCCCCAACTGCTCTTGAAGCTAAAA…
>CK.2466.5
CCATTCAGCTGCCGCTGCCCCCGATTGAGCCGCCGCCGCCTCAGATTCGCCGTCGCCACCTCAGATTCGCCGCCGCCGCCGCCGATTTGGACGCTGTCGCCGGCGATTCAGCCTCCGCCGCCCTGGATTTGGCCTCCGCCGCTCCCGATTCGGCGCTGCCACCCTGAAACAGCGCCGCCCCTTTCCCTTCCCCTATGCCCTATGCCCTCTTGCTGCTTCTCACCTAGGCGACGGGGACGCCTTGGATCCTTCGGGCGCCTGGACGCCTAGGCGACGCCTTTAAAACAAGGGTCTTCTCTGTATTAAATATTTTCTGATGTACAGTAGCTACCTTGTTAATTCATGCCTCCAGCATGATTCTCCGTTGTGCTCCATCTGTTTGTTGCTTGACCTTGCGCC…
>CK.2466.7
CCATTCAGCTGCCGCTGCCCCCGATTGAGCCGCCGCCGCCTCAGATTCGCCGTCGCCACCTCAGATTCGCCGCCGCCGCCGCCGATTTGGACGCTGTCGCCGGCGATTCAGCCTCCGCCGCCCTGGATTTGGCCTCCGCCGCTCCCGATTCGGCGCTGCCACCCTGAAACAGCGCCGCCCCTTTCCCTTCCCCTATGCCCTATGCCCTCTTGCTGCTTCTCACCTAGGCGACGGGGACGCCTTGGATCCTTCGGGCGCCTGGACGCCTAGGCGACGCCTTTAAAACAAGGGTCTTCTCTGTATTAAATATTTTCTGATGTACAGTAGCTACCTTGTTAATTCATGCCTCCAGCATGATTCTCCGTTGTGCTCCATCTGTTTGTTGCTTGACCTTGCGCC…
>CK.2466.8
CCATTCAGCTGCCGCTGCCCCCGATTGAGCCGCCGCCGCCTCAGATTCGCCGTCGCCACCTCAGATTCGCCGCCGCCGCCGCCGATTTGGACGCTGTCGCCGGCGATTCAGCCTCCGCCGCCCTGGATTTGGCCTCCGCCGCTCCCGATTCGGCGCTGCCACCCTGAAACAGCGCCGCCCCTTTCCCTTCCCCTATGCCCTATGCCCTCTTGCTGCTTCTCACCTAGGCGACGGGGACGCCTTGGATCCTTCGGGCGCCTGGACGCCTAGGCGACGCCTTTAAAACAAGGGTTTTTTCGGCATTTGGGTTTGTTCACAAGATAGCTACTTTTGAGAAAGCAGCTGGTTTCCAGGCACTTATCCAGTATACTGATGCCCCAACTGCTCTTGAAGCTAAAA…
>CK.2468.2
GAGATGAGAAGGACGTAGGATTTTTGCGACGTACAGGCGTCCTCCTTCCGCTTCCGCACGGAAGGGGAAGATACTGTCGGAATCGGCATCTTCCCCTCCAGTCCCTCGCTCTACCACCAGCAGCAACCGCTGTCGGAGGAGGGCGTGGTTTGGGGAAGTGCCGCAGCGGGAGGAGATAAAGCGTTCTCCAATCTTCCAATCCCCTTCGGCTGCCACTTGTTCTAGTATCTAGTTAGTCGTGAACCTTAAAATAGGTTAAATAAATACATGGGAGTCCAAGAAGATTCTAGGCCTTCTGGGGCCCTGGGTGGCCTATACAGGGTACAGTTCGTGGGCCGGTCAATATACAGTGATGACGAAGCAGTCAAGACTAGCATTATGGATTCTTCAACTTGTGAA…
>CK.2474.2
GTTAGTCTTAGTGAACCTCTCTTGGTGTTCTTAGGTTTACCTATAGCTATTATTTATCTGTAGCTATTATCTACTGGGTTTCTTTCTTGGTGTTGATAGTTTGTTGGAGATTAGGCGTTTGATTTCCTTTACAAAATAGGTTCAGTTTGAAATTGCGGCCAAAGCAATGTTTTCATGTGGTTTCATCAATTTTAGTTTCTATATTTACATGTGTTTGATTGTCCCTTGCTCTCGTTTAGATAGAGATTTCTATCAAGAGTATAGAAAGTTGGTGCCTGACAACTAGCTGCTTGCATTCATCCACCCCCTACTCTTATCTTGCAAAAGCCCACTTCTTGTGTTTTGCTTGTATATATATTAGGCTGGACCAAAGTGCGGTTAAGTAACCTCTAACAAATT…
>CK.2474.3
GGGTCAGCGGACTCCCCCTCCCCCAACCCCGCGCTCCACTTACGTGACTCGCGCGCGACACGCGAGCAGGAGGTTGAGACGAAGACCCGCCGCCACCGGGGATGGCCCAAGCGCCGCCGCGACCTAGGGAGCGAGGATGAGGAGCTCGAGGAGGTGCGCCGCATGCAGAGGATTCCTGCAAGGAGGAGAACATGGAGGTGGTGCCCGTAGTAGTAGGGGAACCGATCAAGAGCACTGGCGAGGGGAAGAAATAGAAGAAGCACTATGCTTCCTTGGAGTACCACGTCAACAGCTTGGAGCTGGTAAGCATCCTTCTCCGTTCCCTCCCCTCCCTGCTCTGTTTATCTAACTTCTCTCGTTAAGAGATCCACACTTTGCTTTCTTGGGATTTTTTGGGGT…
>CK.2474.4
GGGTCAGCGGACTCCCCCTCCCCCAACCCCGCGCTCCACTTACGTGACTCGCGCGCGACACGCGAGCAGGAGGTTGAGACGAAGACCCGCCGCCACCGGGGATGGCCCAAGCGCCGCCGCGACCTAGGGAGCGAGGATGAGGAGCTCGAGGAGGTGCGCCGCATGCAGAGGATTCCTGCAAGGAGGAGAACATGGAGGTGGTGCCCGTAGTAGTAGGGGAACCGATCAAGAGCACTGGCGAGGGGAAGAAATAGAAGAAGCACTATGCTTCCTTGGAGTACCACGTCAACAGCTTGGAGCTGCTTGCATTGACCACAGAGGCACACCGGAGCATCCGGCGAGGACCTGCACGCTTGAAACCGACGACGAGGCCATGCTGGGGAATTGCATATTGTGTCA…
>CK.2481.1
AACTCTGTTTTCCTAATCCGCCTTCTGGCGTTATAAGGGGTCGGGCTATGCTGTAAAAAAAGTGATCTTAGTGCTATGGCATGGAATTGAAGATCTGATCTAGCTAGCCAGGTTTTGCATTTGGGCGGGGGCAGCAAGCTAGAGGCGGCAACTGCATAACTTGCGATAAACTTGTTGGACCATGGTGTGCTGATGATTTTACCGCAAGTTATGCAGTTGCTGCCTCAAGCTTGCTGCCTCCCTTTGCCAAACCTGTAGGAATAAGATGAAGTTCATCCGTATAGGTATAGAAACCTTCCATAGCCATGTATCCTATATTTACCATGAGATGAAACAGAAGCAATGATGCAAGAATGCAATTTTCTCCCTCTATTCTAAATTGTAGACCATTTTAGCTTT…
>CK.2481.2
AACTCTGTTTTCCTAATCCGCCTTCTGGCGTTATAAGGGGTCGGGCTATGCTGTAAAAAAAGTGATCTTAGTGCTATGGCATGGAATTGAAGATCTGATCTAGCTAGCCAGGTTTTGCATTTGGGCGGGGGCAGCAAGCTAGAGGCGGCAACTGCATAACTTGCGATAAACTTGTTGGACCATGGTGTGCTGATGATTTTACCGCAAGTTATGCAGTTGCTGCCTCAAGCTTGCTGCCTCCCTTTGCCAAACCTGTAGGAATAAGATGAAGTTCATCCGTATAGGTATAGAAACCTTCCATAGCCATGTATCCTATATTTACCATGAGATGAAACAGAAGCAATGATGCAAGAATGCAATTTTCTCCCTCTATTCTAAATTGTAGACCATTTTAGCTTT…
>CK.2481.3
AACTCTGTTTTCCTAATCCGCCTTCTGGCGTTATAAGGGGTCGGGCTATGCTGTAAAAAAAGTGATCTTAGTGCTATGGCATGGAATTGAAGATCTGATCTAGCTAGCCAGGTTTTGCATTTGGGCGGGGGCAGCAAGCTAGAGGCGGCAACTGCATAACTTGCGATAAACTTGTTGGACCATGGTGTGCTGATGATTTTACCGCAAGTTATGCAGTTGCTGCCTCAAGCTTGCTGCCTCCCTTTGCCAAACCTGTAGGAATAAGATGAAGTTCATCCGTATAGGTATAGAAACCTTCCATAGCCATGTATCCTATATTTACCATGAGATGAAACAGAAGCAATGATGCAAGAATGCAATTTTCTCCCTCTATTCTAAATTGTAGACCATTTTAGCTTT…
>CK.2481.4
AACTCTGTTTTCCTAATCCGCCTTCTGGCGTTATAAGGGGTCGGGCTATGCTGTAAAAAAAGTGATCTTAGTGCTATGGCATGGAATTGAAGATCTGATCTAGCTAGCCAGGTTTTGCATTTGGGCGGGGGCAGCAAGCTAGAGGCGGCAACTGCATAACTTGCGATAAACTTGTAAGATTTCTTAACAAGCTATGAAAATAGATGTTGCCAATAATTTTCAGAACTTAAAGAGTAATTATACACATAGTTTATGATCTCTTCTTTGGCCTATTCCCCTTAAAACTTGTTTGCATTATCAGCTAGGGAATGTCGCACAGAGAAACTAAACTGTCATTTGCAGGTAGGTTTTAAGGAAAAGTAAAACATCAATTTGACTATTGGTCCATTATTATTGCAG…
>CK.2485.2
GAGCAGCCTCGATCTGGCTCGTTCAAACTTGACCGAACGGCAGCCATTACCTGGTGGCGCCTCCTCCTTGCCGGTCGGAGCCGGCTCGCCGGCGGGTGGCGACGCTCCCGCCGCTGTCACAGGGCTGCTCGCACCACGTGCACTCCTCTCCAGTACACCCACCGAGACGCGAGACCTCTAAGGCTCTAACCCAAGAATAATTCTGGCGAGGATGACGAGCTCCTTTCTGAACTAAAAGATAAGTGGGATGCAATGGAGAACAAGTCCTCTCTTGCCTTGTATGGTGCTGGAGCAATCCTCGCTGTCTGGATATCCTTGGTCGTAGTGAGATCTCTCGACTCTGTCCCATTGCTCCCAGGCATATTGGAGCTAGTCGGGCTCAGCTACTCTGGATGGTTT…
>CK.2486.2
TAGCATCCGCAGTTCCCCCGCGCCCGAGACGCAACCCCGCGCCAGGAGTAAGTTTGTTCTTTTATCGATATGGCGAGGGAGGAGAATGTCTACATGGCCAAGCTGGCTGAGCAGGCCGAAAGAAGGAGGAGTCCCGTAAGAACGAAGAGCATGTGAACCTTATCAAGGAATACCGTGCGAAGATCGAGGCTGAACTGAGCAATATCTGTGATGGCATCCTGAAGCTGCTTGACTCCCACCTAGTGCCTTCTTCTACTGCTGCTGAATCAAAGGTCTTCTACCTCAAGATGAAGGGTGACTATCACAGGTATCTTGCGGAATTTAAGACTGGTCCTGAGAGGAAGGAATCTGCTGAGAGCACGATGATGGCCTACAAGGCTGCTCAGGACATTGCGCTGG…
>CK.249.2
ACCCAGCAGGCCAGCACCAGCACCAGCACCAGCACCGTGCCGCCCCTGGGCCGGCCAGCCGCCAGCGCGACATCGAGCGAGCAATGGAGGTCGGCGGCGACCTGCAGTCCCTCCTAGAGGCGATCAAATCCTCCGAGGTGCTTGAAGATAGAATTGGGCTCATCAACCGACTCGAGAGTTCCTTTGAGTATTCTGCGGATGATCTGAGACCAGTACTTGACAGTCTTAATGTATCTTGGGATGATTCTGGATGTTCAGGTCTGTCGCACTGCATGCTACACAAGTCAATTTTGCAGGTTGCTCTAAAATGTTCATATATAGAAACAACTGGTTGTCTAGGCCAATTTCTTGCACTTGGTGCAAAGGCGAGCTCATGGTGTCGAAAGCATATCGTATGTT…
>CK.2497.2
ACAGCAGCAGGCTATGATGGTGCTCATGAGTTCCATCCCAGTTCTCAGGCCGCGAATGCGGTTCCAAAATACTCCAAGCAAACAGGCAGTTTCGATTGGGCGAAGCGCGTGGAAAATCCACCGCGCCAGGAAATCCCAGAGCGGCGTCGGATCGTGGCCTCGTGCAGCGGCATCCGCAGCAGGCTCAGTGGTGACATCAGCTGAGGTCCGGTAGTTTGCCTCTGCAGCCATGCCTCAAATCCAGAACACCATGCGGCAAAACTGCACACTCCTAGCTGTTCTTTGTGGGGAGTTTGCTGAGAAGCGGCAGACACCAGCTTCCCTGGCGCCAGACACAAAGCGGCTGCGGCTGTCATACCCTTTCCCTGAGCTCGCTTCGTCTGGGAGACTGGAGGTGCA…
>CK.2500.1
AATCCGCCCATCTCCATTGATTTATGAGGGAAAAACTACGGAGAAATCGGATCTGCTCCCATCCTTCACTCTCTTGCGTGGATTGGATTTGAGCTTCTCTCCAAGGTTCCCATCAACATGACCAGGAAATCCTTCGAGAGAACCGGCAACAAGCTTTGGTCTGCTATCTCGGGACAGCGGCAGCGCCATGCTGTAGATGTTGCTGTCCATGATGAGTATTTCGCTGCCCTGGGTAACCTCCATGGAGTAGGGCTCGATCCCCAGCTTACTGTAGTCAAGGATCTTCTCCACAGTGTACCCGCACTCATATTTCACCATCGACTTTCCCCCGCTCGCTGCTATAGCGTTGTTGATGATGATGCAAGGACGTACAAAAGCATCTTTGCCCTTCAAAAGGCA…
>CK.2501.2
CCCGTTCCCCTCGTCGACACCTGCAGTGCCAAGTTGCATCGACTCCTCCCCGGTCCTCCACCGCCCGCCGCCGATGGATGTGGATGTGGACGAGGCCACCGCCACCCCTGCCTCCGCCTCTGCCAAGCCCGCTTCCAACGGCGAGGCCCCCTCCGGCGCCCGCGAGGTGGATGTCGGCGAGGAGTACACGCTCGCCGGCGTTCTGCGCAGCTTCGTCGACGGCGTCTGGTACCCGGACGAGCCGCTGCTCCGGCGGCTCCGGGCGGCGTCCTGCGAGGCCGCGCCGCGGCTGAAGGGGGCGTCTCGGAACTCAGCGCGGGATCTGCTCGAGTGGACAAGGCAGGGCAGCGGCCTCCGCGCCATCCTCGTCATCTCGGTGGGCGCGCCTCATTGATCCGT…
>CK.2503.2
CAAAGATAGATAGATAGTACACAATCTCTATCGTAGCTAGCTGCTAGTGCTAGCTCCAGCCTCCGGGGTTGAGTTGACAGCAAGAGTTACTGATGGCCGTCGTCGTCAACATGGCACCGACGCCGCCGGCCTCGACGGCCATACCTGGACGTCTGCTGCTGCTGCTGCTGCTGCTGCTTGTCTCAGTCACAGCATCCTTCTCTGAAGGACTGAGTGATGAGTGCGTGTACTTCGTAGGAGCGAACAAGCGAACACAGCCATGGATCGAAGGAAATCAAGTCCAGCACGCAGGTGATTAATTGGAAGGCGAGGCACGCCCAAGAAGAAAACCTATCTTTGGTTGCGAGTTGCATTTTCTAGAGTGCTGCGTGTTCGAATAATTTCATTTATCAAGAGCTT…
>CK.2515.5
CCATAAAGCCGATGGGTTAGCTCCCCCGCACCGCACGCCCAAGAACAAAGAGGAGCCGACGCCACGGCGACGGTCGTCCTCTCCCGGCCAGCACCGTCGCGGACTGCGTTGCATCCGTGCCTTTGCTTCTCTCTTCACCCCGCGTCTCTCTCTCTTGGCGACGACTGGGGGACCACTGCCGCCGCTCAACGCCAGTTTTGTGATCGGTGAAAATGGCTGCTGCTGAAGCAAGGGCTGCTTGGCAACGTGCTGCAAACCGTTGTCTGGTTCAGGAGGACAGGAAGAGAGCTCCAAAACTAGCTTGCTGTCCATCATCGGCTGAACAACATGATGTCAGATGGTGGGTTCAGTCACAGCCAAATTTTGGGATCCAGAAGGATATTGTTAGCAAGCGGTTAT…
>CK.2519.1
CACGCACACGGCACACACACCTTCTTCGTCCCCTTCACCCCCTGCCGCTAGCCTCTCCCTCCCCTCGGTCGTAGCCATGGAGACCACTTCCCCTGCCTCTTCACCTGGGCACACCTCCCTCCCAGCTGCTGCAGGTAGGACTAAGTAGTAAATAGCCATATACATAGGTTGAGTGGATCGTTAAGAGACGGTAGCCATATACATAGGAGTACTGGATAGTATACAAGAACGGTAGATACAGGGCAGGGGACATGATGCTGGGAAAGAGATCTGGGCGCCCGTCGCCGGCGGCGCGGCAGCACATGCGGCGGACCACGAGCATGACGGAGTTCGCGGCACCGCACGTGCTGGTAGACGTCGCGGAGGAGGAGGAGGACGAGGAGCTGCAGCTGCTGCCGG…
>CK.2521.2
CGACGATGATCCCCTCGATTCGCGGCGCCCTCGCCTCCACCACTCCCCAACCACCCGACGCCGACCCCCCTCAATTCACGCCCCCACCTGCTGCATCGGCTCCCTCTGGCGCCCCGCCTCCTGGCCCAGATCCGTGCACCCCTTGCCCTCTCCGGACTCGATGATTCACAGATCTGCCCAGCTGCCCAGGCACAGACTACCGGCATCCGGATCTCCTGCTCCACTGCTCGCCGCCTTGGGGCTCTCCGGCGTTGGCTCAGCGCGACGAGCCCCCCAATAGCCTAGTTCCGGATCCCCCAACCGCCCACGCCCCACAGTTCAAGCACCGGCCACCGATGTCTGACGAACGAGCGAACTCCCCGCGGATGCAGGAGGAGGAGGTGCAGGAGCGACCGCCGA…
>CK.2522.2
GCCAAAGGAGGCGGCGTTCTCTTTCAGCCGGCCAGCCAGTTCCTGCCCATGATAGAGCAGGTACAAAATCCATGCATGCCCATGGCTGTCCAGTCCTCCTCCTCCTCTGCGTCTGCAATGCTCAATTTCGTTTGTGCTGTCAGGTGCACGATTCTCTGGTGGAAAAGACCAAGTGCATACCTGGAGCCAAGGTGGAGAACAACAAGTTCTGTGTGTCTGTCCACTTCAGATGCGTCGATGAGAAGAGCTGGATCACGTTGGCGGATATGGTGAAGTCGGTGCTCAAGGACTACCCGAAGCTGAAGCTGACGCAGGGCAGGATGGTGTTCGAGGTCCGCCCCACCATCAAGTGGGACAAGGGCAAGGCCCTGGAGTTCCTCCTCGAGTCCCTCGGGTACG…
>CK.2530.2
CTGAGCCAGCGCTTTTTTTTTTCTCGAGCGGTGCCACACGGCCACATTGCCACAAGCCCACAACCAGACGGGGAGAGAGCGAAAAACGGGGCGACCGAGCTAGCTCGCCGTCGTTTCCGGCTCCCCTCCCTCCTCCCATACCGTTGCCCTACCCCCACTACCGCGCCCCGCGGCCCCGCCGGGTCCTCCTCCCTCCGCTCGCTCGGAACCAGAGGCCTCGCGACGTCTCGCGCCATGCGGGCTCGCGATCTGCTAGGGTTTCCTCCGGCGGGCGCGGCCATGTCGTCGGCGGCGGCGCTCCTCCTCCTCCCCCTCCTCACCGTTGCTGGCCAGGGGCCGGTCTGCCAGAGGCCGCCCGTCGCCGCCGTCATCCTGCAGCAGGCGTCCACCTGTCGAGCG…
>CK.2530.3
CTGAGCCAGCGCTTTTTTTTTTCTCGAGCGGTGCCACACGGCCACATTGCCACAAGCCCACAACCAGACGGGGAGAGAGCGAAAAACGGGGCGACCGAGCTAGCTCGCCGTCGTTTCCGGCTCCCCTCCCTCCTCCCATACCGTTGCCCTACCCCCACTACCGCGCCCCGCGGCCCCGCCGGGTCCTCCTCCCTCCGCTCGCTCGGAACCAGAGGCCTCGCGACGTCTCGCGCCATGCGGGCTCGCGATCTGCTAGGGTTTCCTCCGGCGGGCGCGGCCATGTCGTCGGCGGCGGCGCTCCTCCTCCTCCCCCTCCTCACCGTTGCTGGCCAGGGGCCGGTCTGCCAGAGGCCGCCCGTCGCCGCCGTCATCCTGCAGCAGGCGTCCACCTGTCGAGCG…
>CK.2530.4
CTGAGCCAGCGCTTTTTTTTTTCTCGAGCGGTGCCACACGGCCACATTGCCACAAGCCCACAACCAGACGGGGAGAGAGCGAAAAACGGGGCGACCGAGCTAGCTCGCCGTCGTTTCCGGCTCCCCTCCCTCCTCCCATACCGTTGCCCTACCCCCACTACCGCGCCCCGCGGCCCCGCCGGGTCCTCCTCCCTCCGCTCGCTCGGAACCAGAGGCCTCGCGACGTCTCGCGCCATGCGGGCTCGCGATCTGCTAGGGTTTCCTCCGGCGGGCGCGGCCATGTCGTCGGCGGCGGCGCTCCTCCTCCTCCCCCTCCTCACCGTTGCTGGCCAGGGGCCGGTCTGCCAGAGGCCGCCCGTCGCCGCCGTCATCCTGCAGCAGGCGTCCACCTGTCGAGCG…
>CK.2531.3
TGGAAATATAAGTTCCTCCTTTTCAAGTCGGGAGGTTTTGAAATTCTCCTTGTGCACTGAAATGAGATTTACAAAAGGCTATTGTCGTTTTCTGTCTCTGCATGCAACAACTTCAATTACCTATGATATATATACATGGACTTTTTGAACTCCTCTGACTTGTTAAGACACTCATTCTGTGTGTTCTGGAATACTGGATTGCCTCTGGCAACAATTGCTTGTAGTCTTGTGTTTGTTTAGATGTGGTTTCGAAATATATTAACAGGAACTGTACTTAACATGGAACAACATATTGTGTTTCTGTAGATACTTTGAGTGCAATGCTCGAAACTCACTGGGACAGGCCTCGTGTCTATATAGGTTGCATGAAATCGGGCGAGGTTTTCTCTGACTTGTGAG…
>CK.2533.2
GAGCAACTGGGAAAACTTCGTGAAGAAAATGGGTCTCTTAAAAGAAGCTTGGAGAGCTGTAAGGCAGTTTCAGCCAATTCTAATGGCACTTTGGAAAGATCACCTAGAGTGCAAAGGAATGCAGTTCAGGAAAATTCATTGAATCTCACCAAGCAGAACGGATATGGTGGTGGTTCTTCTCACAGTACCCAGACAAATGGTCTGCATCCAATGGCAGGTTATCAGAAGGGAAGTATATCGGAGGAAGAGAGATCATCCTTTACTACCAAGCAGGCTAGTCTTGAAAATGAAATCAAACAATTGAAACAGCAGCTCAGCAATAATTCTGAGAAAGAAACTGAAATTAGGAGGAGGCTAGAAGATGAAACCAAGCGGAGTGAATTTCTTCAGCAGCAACTA…
>CK.2534.2
GAGGTCGTGGCCTCGCGCCAGCCAACCAAACAACCTCGGTGGGCCTACGTCTCGGTTATCTTCCTGGACGGAGAGACAGGGGATTAGGGGAAGGCCGAGGCGAGGCAGCATCCAGCAATCCGCCACGCTCGTCGCTCGCCCGGTCGCCCCCTCCACCCACTGCCGCTTCAACTCTCTCGCTCCCTGTCTTCTCCAAAACCCTAACCGCCGACGGCGATGCTCTCGACGGCTTCGGTGCCCTCCACCTCGTTCGCCGCCGCTTTCCTCTCCTCCCGCGCTCGCCGCCGGCGCCGCGCCCCCTGGCTGCGGTCCGTCGCCGCAGCCGCCACGTCCGGGGTGGGGGACGGAGAGGTGGAGAGGTTCGCTACCAGCAGCTCCATCACCGACTACCTCCGCTAC…
>CK.2534.4
GAGGTCGTGGCCTCGCGCCAGCCAACCAAACAACCTCGGTGGGCCTACGTCTCGGTTATCTTCCTGGACGGAGAGACAGGGGATTAGGGGAAGGCCGAGGCGAGGCAGCATCCAGCAATCCGCCACGCTCGTCGCTCGCCCGGTCGCCCCCTCCACCCACTGCCGCTTCAACTCTCTCGCTCCCTGTCTTCTCCAAAACCCTAACCGCCGACGGCGATGCTCTCGACGGCTTCGGTGCCCTCCACCTCGTTCGCCGCCGCTTTCCTCTCCTCCCGCGCTCGCCGCCGGCGCCGCGCCCCCTGGCTGCGGTCCGTCGCCGCAGCCGCCACGTCCGGGGTGGGGGACGGAGAGGTGGAGAGGTTCGCTACCAGCAGCTCCATCACCGACTACCTCCGCTAC…
>CK.2535.2
AAAATGAAAGAGGCAGGTTCAAATCGGTCATCCAGAAATCGTACACCTGTTCTGTCTATTCTTGCAAAGAAAACAACTGAGCTTGCTATTAAGGAGAAAAATGTATACAGTCCAATACTGAAGAAATGGCACCCCTTTGCTGCAGGTGTTGCTGTTGCAACTCTTCATGGTTGCTTTGGAAATGAGCTAAAAAAGTTTATAGTTGGGCTTACAGAGCTCACACCAGATACAGCTCAAGTGCTTAAGGCGGCTGACAAGTTAGAAAAGGATCTAGTTCATATTGCTATTGAAGATTCTATGGACGTTGGTGATAGTGGCAAGTCATTGATTAGTCAAATGCCACGTTATGAAGCTGGAACTGTAATGGATAATCTGGTAAAATCATGGGCAAAAGAACAA…
>CK.2538.2
CTAACAATTTCTTTAACCTCGCCCGCGTGGCCGCGTCCCCGTCTCTATCTGTTCCTCTCTCCCAACTCCAGTCTAATGTTCTCATAGGAGGAGGGCGAGAGAAGCGAGCGAGCGAGCGAGGAAGCTGGAGCAAAACAAGCCGGTGGACCAAGTATTCGGTGACGAAGCTGAGGCGAAGGAGAGGAGGAAGGGAAGGGCCACGATCGAAGAGTGAGCGCGTCTCGTTTGATCTGGGAATTCATTTCGTACAGTGCTAACGACTTTGATACAGAGGCATAAACAATCTAGCCTAAGAGAAGAACACTGGAACCATGGTTTCAAAATCATACTCAAATCTGCTAGACCTGACCTCTGGAGATGGATTTGACTTTCGACAACCTTTTAAGTCTCTTCCTCGTG…
>CK.2542.2
ATCGAACCCAAACGGCCAAACCAACCATCGTCTACTCGGCGGCTGGGCTAGCACCCTCCCTACCACCATGGCGGCCGTCGTGCCTCCGCCCGACAACCTGGACCCGCAGCCGGCTACTCCCCCAGCCGCCGCTCCTTCCGCCACGCTCACCCCGCCTCCCGCCGCCACCTCCACCCCACCAACCCCCTTGACGCCGGGCCCCGCGGCGCCTAGCCCAAACCCTAACCTACCCCCTGCCCCTGCCCCTGCCCCTGCCCCCGCCCCCGCTTCCACGCCTCCGGCGGCAGTCGCGCCACCGATGCCCCCAGCTCCGATCTCCTTCGCTGCTACCTTCCGTCCACTCGGTGCCCCAGCGCCACCGCCGCCGTACCAGGTCCCGCAGTACGTCGCGGTGCCGGC…
>CK.2542.3
ATCGAACCCAAACGGCCAAACCAACCATCGTCTACTCGGCGGCTGGGCTAGCACCCTCCCTACCACCATGGCGGCCGTCGTGCCTCCGCCCGACAACCTGGACCCGCAGCCGGCTACTCCCCCAGCCGCCGCTCCTTCCGCCACGCTCACCCCGCCTCCCGCCGCCACCTCCACCCCACCAACCCCCTTGACGCCGGGCCCCGCGGCGCCTAGCCCAAACCCTAACCTACCCCCTGCCCCTGCCCCTGCCCCTGCCCCCGCCCCCGCTTCCACGCCTCCGGCGGCAGTCGCGCCACCGATGCCCCCAGCTCCGATCTCCTTCGCTGCTACCTTCCGTCCACTCGGTGCCCCAGCGCCACCGCCGCCGTACCAGGTCCCGCAGTACGTCGCGGTGCCGGC…
>CK.2548.1
CACACTTCCCATCCCCGGACGCCCACTCCAGTACTCCACTACGCCTCTGATCCCGTGCCGAGTGCCGCCATTTCCCGTGCCCCCCACCGCCGCCCCGCCGCCGACGCGATCCCCATCACGCGCCGCCCATGGCGCCCCACCTACTCACCCCACCAGCCCTCACCGTTACGGGCGCCGCCGCCCCAGGTCGCCTCGGCAGCGCCGGATCGGCGGACCCGCGGACGCCCAGGCCACGCGCGCCGTGGCCCACTTTCTGCTCCTCCCCCAGCAGAGGGCGGCGGGAGCTGAGGAAGAGGAAGGGCTTGAGCGTCGCGGCGGCGGCGGAAGTAGCGGAGCCGGGTGGGCCCGCTGGGGCGATGCGGCTCAACGAGTACATGGTCGCTGTGGACCGGCCCCTCG…
>CK.2552.2
GAAAAACAAAGGACATAAAAACCCTCCCTCCCAACCCCCGCGTCAGTCCTTCCGCGCCGCAATCCTCCGTCCATGCCAGGTCCAACGCCGTCTTCCACGCCGCCGGCGGCAGCCGCAAACCCCAGCCACAACTCGAGGCGGAAGCGGAAGCCCAGGCCGAAAACAGCGCCCCCCTCTGCCCTAAATCCTAACTGGGCGCTGCTCCAGTCCAAGCTCCCCCACCGCCCCGCTGCGACCCACCTCGGCAAGCGCAAGCACGACGGTGCCACTCCGGCGCCCGCGGAGCCGTCTCCACCACCCACAGCGCAGGAGGTCAGACTCGAGCCAACCTCCGACGATACCAGGTTAATTCCTTTGGCAATATTGTATATGATGAATATGTTCGCGCCGTGGAGCGAA…
>CK.2553.2
ATGAGGGCAGTTCAGTCTGCACAGATCAACTCCAACTCCAACCAAGAAATAGCATCGAAATGCTAAAGCAATAGCAAATGAAGCCTAGTAGCTAGGGAGCAGAAAGCCTGAAGAGAGACGAGACGAGACGATGCAGCTGGAGAAGGGGTCCCTGGACCTGGTGCTGGTGCCATGCGGGCTGGTGGTGATGCTGAGCTACCACCTCCTACTCCTCTACCGCATTCTCCGGCATCCCGCCACGACCGTGATCGGCTACGAGAACCACAACAAGCTCGCCTGGGTGCGGCGCATGGTGCAGGCGACCCCCGACGAGACGGGGCTGGCGCTGAGCGTCATCTCCAGCAACATCTCGGCGTCCACCAACCTGGCGTCGCTGTCCATCGCGCTGGGCTCCCTCAT…
>CK.2555.2
CAAAGTCGAAGAGGGTTAATCCCCTCCCGTTCCACTGTTGCCCAAGTCCAACCACCAGCGAGATGGCGGGGACCGTGACCGCGACCGCAACCACGGCCACCACCGAGGTCGGGACCACAGTGACCGCAGCCACCTCCGAGATGGAGGCCACCGCGACCGCAGCCACCTCCGAGCTGGAGGCCACCGCGACCGCAGCCGCCATCGGGCCGCCTTCAGCCATCCCCGTGGAAGTGGGTGATCAACAGTTCTCATCAACTGGTAGTTTTAGTCGTAAGAAGGAAGCAGAGCAGGACGCTGCGAGAGTTGCTTATGAGATCTTGACAACAGTTAGTGAGAGTGACGTTAAGGAGGCATTTGAGCTAATTGATCAGGATGCAGTTTTCTGCAAATCAATTCTCA…
>CK.2556.2
GTCCGATCTGAAATGGCTTCAGCGACTTCGCGTGCTTGATTGAAACGCACCCAGTCCCCGCTCCTGTTTCGATCTCCCGAATCCCGATCCCGCTACCGGAGGCGGAGGCGATGGCGGCGGCGCCGGCGGTAAGGTTCCCGGTCTTCGGGCTCGTGCGGCTGCTGGGCTTGGCCGCCGCGGCGGCGATCCTCTTCTGGGCCGTCCACTTCCGAGGCGGCATGGCGCTCTCCACCGAAGAGGAGAGCAAGCTCCCCCTCTTCAACGTTCACCCAGTGTTAATGCTGATTGGTTTGGTGGCCTTGAATGGCGAAGTGGGCTGCTGGGTTTTGGACCTTTTGGTACCCCGGTGGATCAAGAAGTGGCCGTGCATTTTTGCTTCCCTGGCATGTCTTCTTTGGT…
>CK.2556.3
GTCCGATCTGAAATGGCTTCAGCGACTTCGCGTGCTTGATTGAAACGCACCCAGTCCCCGCTCCTGTTTCGATCTCCCGAATCCCGATCCCGCTACCGGAGGCGGAGGCGATGGCGGCGGCGCCGGCGGTAAGGTTCCCGGTCTTCGGGCTCGTGCGGCTGCTGGGCTTGGCCGCCGCGGCGGCGATCCTCTTCTGGGCCGTCCACTTCCGAGGCGGCATGGCGCTCTCCACCGAAGAGGAGAGCAAGCTCCCCCTCTTCAACGTTCACCCAGTGTTAATGCTGATTGGTTTGGTGGCCTTGAATGGCGAAGGTCAGGACATGACTACTCCTGTGCTGTGAACAATATTGTTGCATATTGAAATTTCAGAATACCATTTCATGATACTATCTCATTCAC…
>CK.2558.1
GGCCCGACTTAGAGATGGCCCACTTAAGCTCGGCTCGGTGAGGTAAACGGGCAGTGTGCAGGCCGCACTGGCTGTCCGAGAATGGCAGACAGGCCATCGGACCGGCGCGAAGCACGACAAAAGCATGAAAAGCCCACCATGGGAATTGAACCTAGGTCATGAAGGTGAAAAGAAACTCCTTTAGCTGGAGAGAGTGTGCAATTTCTGTTGCATTGTCAGTTGGACTAATCACTGGTGCACCAACGTTTGGACCACCGGCCTATGCTTCTTCTCTTGAACCTGTTCTTCCAGATGTGTCTGTTCTTATCTCTGGACCTCCCATTAAAGATCCAGGTGCTTTATTGAGATATGCTTTACCAATAGATAATAAAGCTATTCGTGAAGTTCAAAAGCCGCTGG…
>CK.2560.1
AAGGACAAGGCCGGATTGCATTATCCGCTCGCTGTGCCTGCCCTGCTTCTTCCGCCATTCTTTCCGTCTCTGCTCTACTTTCTTGGTCGCCTGTCCGGAGGCTCCTCCCCGCGGCCCCTGAGCAAACTGTACCATAGCCGCGTGATTGATTGGTTCACGGGAGGGACAGGGAGCGGCGTCAAGCTGGTTTTGAATTTGTTGCTGTGCTTTTGCCAGAAGCGGTGCTTGCTTCGGCAGATGGTTGTTCTCCCGCACCTGTCCTACCGCCGTTGATCGCGAGAGTCTCGTACGTAGTCTTCGGGGGCAAGCATCCATGGCGGAGTCATCGTCAAGGCAAGCGGCCGAGATGGTGGAGAAGTGGATGGCGTTCCCGTCTGGCTCCGACGCCGGCAGCGGCTT…
>CK.2562.2
CCAAACCTCACCGGCCGCGACGCGGCCCGCAGCCACGGCCTTCCGTAATGTCATAACTCCCCTTCTCGAGTCCATCTCCAACCTCATCCCTCCCACCCCAATAATACATCCAGCCGGCGCCATCAGGCCCGGCAACGCGCAAGCGGGGCTGACCATCGAACCCTAGTCCCCGGCCGAGCCGCCCTCCGCCGAGCCTTGCGGCCGCTCTGCGTCATCCCTCTTAGTCTCCCTCCGTTCGACACGGCTTGGATCCGAGATGGAATCACCGCCCCTCACAGCTGAAGCAATTGCTTATACAGAGAAAAAGATGGACATGGCTTTGGAGGATATAATTAAAATGTCAAAGAAAAAGAATCCTGGAGGCAAGAAACCCCCGAGGCAGCCGATAAAAAAGCATCC…
>CK.2562.3
GTAAGTCTTCCTTCCCGTACGTCTCTCTCCCTTTCTCGAGTTGACGAGCCCTCGACGGCGCCTACCCGCTTGGTCCTTGCAATCTATTGCGTGTCTGCTTTCGGTCTAGGGTCGCGGAGACAGGGGAATCGATTGTGAAAGGTGGAACTGAGATGGAATCACCGCCCCTCACAGCTGAAGCAATTGCTTATACAGAGAAAAAGATGGACATGGCTTTGGAGGATATAATTAAAATGTCAAAGAAAAAGAATCCTGGAGGCAAGAAACCCCCGAGGCAGCCGATAAAAAAGCATCCATTCCAGAATGGCAACTCTAATAAAGGGAATGGCAAGGTTCAAAGTTTTATGGAGTCTAGATCAACCATTAGACAAGGTGTTCTTGCACAGAGAAGGTCAAATC…
>CK.2562.4
CCAAACCTCACCGGCCGCGACGCGGCCCGCAGCCACGGCCTTCCGTAATGTCATAACTCCCCTTCTCGAGTCCATCTCCAACCTCATCCCTCCCACCCCAATAATACATCCAGCCGGCGCCATCAGGCCCGGCAACGCGCAAGCGGGGCTGACCATCGAACCCTAGTCCCCGGCCGAGCCGCCCTCCGCCGAGCCTTGCGGCCGCTCTGCGTCATCCCTCTTAGTCTCCCTCCGTTCGACACGGCTTGGATCCGAGATGGAATCACCGCCCCTCACAGCTGAAGCAATTGCTTATACAGAGAAAAAGATGGACATGGCTTTGGAGGATATAATTAAAATGTCAAAGAAAAAGAATCCTGGAGGCAAGAAACCCCCGAGGCAGCCGATAAAAAAGCATCC…
>CK.2563.1
CACAGCCACACGCGGCCGCGCTGGGAACGAGACTTGGTCGCAGTCGCTCCCGGCTCACGGCTCCTTGCTGCACGCCGTATGCTGTCGCCCGCACCACAAGTCCACGACCAGCACTCCCTTCATAGACCCCCCTCCGGCGAATCCCTCACCAATCCAGCGTTCACACGTCCTTCTTGCTTCAGTCCACTCCAAGGTTAGGTGGACAATATGTCAAGCTCTAACCAGATGTGTTCTGATGGCAAGTTTGGGAGAGGTCCTCGGGAGCTTAGTGAAATTCGTAAGGGGGAAGGGATGGAGTTGGACCAACTCTTTCAGAACTCATGTTCAAGTGAGAAGACTGCTTACATTCAGCCATTTGACATGGAAACACTAGGACAAGCATTTCAGCTGCGAGAAACT…
>CK.2563.3
CACAGCCACACGCGGCCGCGCTGGGAACGAGACTTGGTCGCAGTCGCTCCCGGCTCACGGCTCCTTGCTGCACGCCGTATGCTGTCGCCCGCACCACAAGTCCACGACCAGCACTCCCTTCATAGACCCCCCTCCGGCGAATCCCTCACCAATCCAGCGTTCACACGTCCTTCTTGCTTCAGTCCACTCCAAGGTCCTCGGGAGCTTAGTGGTGCTGTGGACTTAATTAGTCGCTACAAGCTGCTGAATCATCATAGTTTCTTTTGCAAGAAGCCTTTGCCATTGGCAATTTCAGATACAAATTACCTTAACAATGTTGTGGGTGACACAGAAATTCGTAAGGGGGAAGGGATGGAGTTGGACCAACTCTTTCAGAACTCATGTTCAAGTGAGAAGACT…
>CK.2564.4
TAAACGCCCTCCCCATCGGCGTATGGCCATTGACCACATCGTCCGCGCCGCCCTCCGCCACCGAGGAAACCGCAAGCAGTCATCAGCAATGCCGCCGTACGCACCGAGAGAGCAGCGGCACGACGGGCCGCCAGGGGAAGTCCCGCCGATGAGCGCCAAGGACGTGACCGCCATCGAAGCCCTCCTCGGATACTGCTTCATCGACAAATCTCTTGTCGAGCTGGCGCTGACGCATGGCTCCTTCTACTGGCCCAACCGCCCCGGGGATACCTACGAGCGCCTCGAGTACCTCGGCGACGGCGTCCTCACCTGCCTCATGTCGCGCGAGGTCTTCCGCACCTACCGCACGCTCCAGCCCGGCCCGCTCACAAGGCTCCGCGCCGCTAACGTCGACACTGA…
>CK.2567.2
TTGTCCTCCGCCTCCATTTCGCGTTCCCTTCGTTGCGTCTTGAAAGGGGAGAGAGAGAGAGAGAAGAGAGAGAGAAGAGAGAGAGAGAGAGAGGAGTGGGAGACCCGCGAGAGGCTGCCGTGTAGGGACCGTAGACTCAGCGACTGCGAAGGAGGGATAAGGGGATGGCCGGGATCGGACCGATCAGGCAGGACTGGGAGCCGGTCGTTGTGCGGAAGAAGGCACCCACCGCCGCCGCCAAGAAGGATGAGAAGGCCGTCAACGCCGCGCGCCGCGCCGACAACGCTGGTACGAACAAGGCGGCATCCAGCGGTACATCCCTCAACACCAAGCGCCTCGACGACGACACCGAAAACCTCGCCCATGAGCGAGTTCCAAGTGATCTGAAGAAGAATCTCA…
>CK.2575.3
TCAGTTGCGTTGTGGGTGATCCACTCGTTCTTCCCTCCACGCGCCAAAACCCCAGCCACGGCCATCTCCTCCTCCACTCCTCCCGTTCGTCCACATCCAAAAGCTTCCCAGGAGAAAAAAAGAACAGTTATTTGCAGCGGGAACCCTAACAAATCACTCGCTACAAGCGAGCGAGGGAGAGATGTCTCTCCAGTACGTGGCGCCCCCGGTCCGAGCACTCGCCGTGCTACCGGCGCCAGGCCCCCCTCGCCGCCGGACAAGCCATGTGTCCCTATACCTTCCGAGCCGGCGGCCAGGGCTCGCCGTCGCCCCGGTCCGTGCGGCGGAGTCGTCCTCTCCGCCCACCGTGCCCGCCTCCGCGGCCGGCAAGGCTGTCGTCCCGGACGACGAGTTCTCCCT…
>CK.2576.1
AGCAGGTGTATTCACCCGGCGTAGTCGGTCGCGGAATGAGCTGGGAAAGGGACGAACGGAATTCTCGGATTTCGGCTGAGATTTCCCCCTCTCCCGCGTATATAACTTGGTGCCGATCTTCTCCACCGATTAACGAGCCCGCAGATCTACAATTCGTCACAGCGAGAGGAGAAGAGAACCCTAGTTGGCCGCGCCGTGAGGGAGAAAACGGGTCTTGGCCTATCTTCGTCGCGCCATCAACCGGGCTCTTGTATTGTGCCTTGGCGCTTCCCCTAGCTTGTGGGAGGGTGTCCGAAGCCGCGCCCTCTGGAATCCTTGCCCGCGTCTTCGGAATTGCTCGCCGTTGCCAATGCGCCGCCGCGAAACCGGTGTCTACTGTGGGCAAGGCAGGGCACTACT…
>CK.2577.2
TGGGCACACGGTCGTTGTGAACGGATGAGTGAGGCGGAGTGAGCAACGGGACCCCCACATGGCGCCACCGCCGCTGCCCCTCTTCTCCCCGTCCCTAAAGGCCCCGCCGCCGCCGCCATGGCTCCACGGGTCCTCTACCCAAAGCCGCGACTCCGCACCCCCGGTGCCTCCACTCCCCGCCGAGGCAACTCCTTCCAAGTTCCGCATCGACAGCCCCAAACCGGCACCGGCAAGGAAAAACACCAAAACAGCAGCCAAGCCCCTCACTGCCGGAGTCCCCGGGGGCCGCACCCACCGAGCGGTCCTCGGCATCATCCGGCGCGTCCGCTCCCTCGAGCTCTCCGATGCTCCGAGTCCGAATTCCGTCCACACCAGCAACAGCGGTGCCGCCGCCGCCGC…
>CK.2577.3
TGGGCACACGGTCGTTGTGAACGGATGAGTGAGGCGGAGTGAGCAACGGGACCCCCACATGGCGCCACCGCCGCTGCCCCTCTTCTCCCCGTCCCTAAAGGCCCCGCCGCCGCCGCCATGGCTCCACGGGTCCTCTACCCAAAGCCGCGACTCCGCACCCCCGGTGCCTCCACTCCCCGCCGAGGCAACTCCTTCCAAGTTCCGCATCGACAGCCCCAAACCGGCACCGGCAAGGAAAAACACCAAAACAGCAGCCAAGCCCCTCACTGCCGGAGTCCCCGGGGGCCGCACCCACCGAGCGGTCCTCGGCATCATCCGGCGCGTCCGCTCCCTCGAGCTCTCCGATGCTCCGAGTCCGAATTCCGTCCACACCAGCAACAGCGGTGCCGCCGCCGCCGC…
>CK.2579.1
TTTTTTGGCCGGAAACAATCCTGGCCTCAAGAGGCCAGACAATTCTCCCGACTCGCCTCCGACGGACGCCAGCCGCAACGCCGCGAACCCCATCCTCGGGAGCCTCTCCTCCGACGGTCGATGGCCCGGCTCCCTGACGCCATCCTCGCAACGCCAACCCCAGCCTCGAGACCGTCATCTCCGACGCCATCCCCAAGTGCCTCCGCCGCTGCTCCACATCCTCTTCCCCTCTACAAGGTGATTCTGATATCATCAAGACTACACCAGGTGAGCAGTAAAAGAGTGGTGGCAGTACATCCTCTCTAGAGTTGTTACTCAGGTTTGTATGTTGGCAGCAGTATGCTCCTAGTTACCTTCTAAAGTTTCTCCTAATTTCTCAATGGGTTTGTGATAACTTGC…
>CK.2579.2
TTTTTTGGCCGGAAACAATCCTGGCCTCAAGAGGCCAGACAATTCTCCCGACTCGCCTCCGACGGACGCCAGCCGCAACGCCGCGAACCCCATCCTCGGGAGCCTCTCCTCCGACGGTCGATGGCCCGGCTCCCTGACGCCATCCTCGCAACGCCAACCCCAGCCTCGAGACCGTCATCTCCGACGCCATCCCCAAGTGCCTCCGCCGCTGCTCCACATCCTCTTCCCCTCTACAAGGTGATTCTGATATCATCAAGACTACACCAGGTGAGCAGTAAAAGAGTGGTGGCAGTACATCCTCTCTAGAGTTGTTACTCAGGTTTGTATGTTGGCAGCAGTATGCTCCTAGTTACCTTCTAAAGTTTCTCCTAATTTCTCAATGGGTTTGTGATAACTTGC…
>CK.2580.1
CCACTCCAATCAAGACAACCCCATATCTCTAGTGGCAATCCAGTAGCGCGCCGCCTCTGGCCGTCCGCCGTCGTCGCCCTCTCCCTCGTCCTCGCCCGTCGCACGTGTTGTGTGATCCAGCGGCCAAAGGCAGATCCATGGAGGTTATGACTGGGGCACTACCGAGCCTCATCCCCAAGCTTGCTAATCTAGTCGCTGGTGAGTACAATCTGCAAAAGGGTGTCAAAGGGGATATCATGTTCCTCCAAGAAGAGCTTGAGAGCATGAGGGATGCACTCGAGGAGATCTCCAAGGTTCCAGCAGACCAGCTTCCCAACAGAGATAAGATTTGGGCTAGGAACGTGAGAGAGCTCTCCTACGACATAGAGCCCAAGATTCGCCATAAAATGGCTACTGAAA…
>CK.2582.1
ATCCAACCCTACTACTTGCTTTTGTCTCCACTCTCAGTCTCCTCTCCAAATCTCCAACCCTACTTGTTCCAGAAAAGAAAAAGAACTATCCATCCCGCTGTGAGCCAAGCCAGCCCAGCTCCGGCGACTGGCAGATGTTTCAGGGTCCCCGTCCGTTTGCCGCAGGTTCCCTGATATCGGTGGCCAGCAGCCGACTTTGTGGTTAGTCCATTCTCTTCCGGCGGGATACGTTGCGGACCACTTCGCTCAGCTGCTCGCGACGGCGGCTTGTACCCTGATTTGGGTGTGGTTCTTGTAGAGCGGTCGTGTCGTCCGAGCGTTGATCTGAACCAGCGCAGTTTATCAGGGACGTAGCACTGTAGCAGTGAGTTGGGGAGGATGCCTGATATCCAGCTGGGA…
>CK.2588.1
GTGACTTGGCAACCGTATCTTGATCCATATTTCGCCAGCATATAGTTGAGCAGCATGTGCTCAATAGACGAGAACCTCTACCTCATGAGGTGTCCCCTCATCTGTTTTTATGCTGTTGAGTACCACTTGCCCCACAGAGTTGCTCGACAGTTCGGATTGCGCCAGGAGTTTCCGGTGGAGCCATTCTCGACTTCAATAGAACTTCATAAGTTCGACAGACAGAGACAGAAGAAGGTCACGGACTTCGAGACGCACCATCGTGATTACATTGATGAATGGAACCAGCAGGGGGATCTGAACTATGAGAATGACCAGGGGCACACAAACTACAACTTCCGGAGGTATTTGATTTGGTATTCTGGTGTGACTAGGTGCAAGCTGAAGGGACAGTGGACAACA…
>CK.259.3
GCAGCGGATTGCGGAGTGGCATTGGGTTGGCAGCACGCCCCTGCACACGGTGACACGGGCCACGGCGCGGCGCGGCGCGGCACGGGGAGCGAGCGCCGAGCGAGAGCAAGCAACCGCTGTCCGCCGGGCCGGCCACGGCGCTGCCCCCTGCTTCGCGCCTTCGCCGGTGCGCTCACGCCTCACGCAGGTGCATGCATCGACCTACGGTATCCTAGTCTGGGATCAGAAAAGAACACAGCAACAACAAAGAAGAAAGGCGCGAGCGATGGACGGTGACGCCGGACCAGAGCAACACGGGTGCGTGCACTACAGGAGGGGGTGCAAGATAAGGGCGCCGTGCTGCGGCGAGGTATTTGGTTGCAGGCACTGCCACAACGAAGCCAAGGACTCGCTGGAGGT…
>CK.259.5
GCAGCGGATTGCGGAGTGGCATTGGGTTGGCAGCACGCCCCTGCACACGGTGACACGGGCCACGGCGCGGCGCGGCGCGGCACGGGGAGCGAGCGCCGAGCGAGAGCAAGCAACCGCTGTCCGCCGGGCCGGCCACGGCGCTGCCCCCTGCTTCGCGCCTTCGCCGGTGCGCTCACGCCTCACGCAGTTGTGTTCCTCTCTCTCTCTCTCCCACGCGCGGGCTTTCTGGACCGGTGGACGGACGGCTGCTCTGCTCCTTCAAGCCCCCGGCCGCGGTCGTGAAGCTGACGCAGAGGAGGTAAAGGTGAAGCTAAGGTGCATGCATCGACCTACGGTATCCTAGTCTGGGATCAGAAAAGAACACAGCAACAACAAAGAAGAAAGGCGCGAGCGATGGAC…
>CK.2591.1
CAGAAGAAGGAGACCGCGGGACCAGCGCGCCGGGAGATGGGTTACAAGGCGACGCCGCGCCGGAACGTACTTTGGGCTCTCAACAATGCCGAGGCCAACGGCGGGACGACGTCTGTGCCGCGGATGGAGGCGGCGCCCATGATTAAGTTCAGTGGGAGGCAGGATGTGGAGCGCCTGCTAAAATGAAGGGCAAAAGCAAGAGCGATTTCAAGGGGAGAATCAATCAGATGAGCGTCTACATCAAGAAGCTCAGGGCGTGCATCCGGTGGTACATGGAGCTGGTTATTCTGTTGATATTCTGTAGCTTACTTAGGTCATGGTTGCTCGTATTATCTGCATAGTAGTCTGTCTATATTTGATTGACACAGTAACGAGCTCTATTGCTCAATGACGAGCATT…
>CK.2591.2
CAGAAGAAGGAGACCGCGGGACCAGCGCGCCGGGAGATGGGTTACAAGGCGACGCCGCGCCGGAACGTACTTTGGGCTCTCAACAATGCCGAGGCCAACGGCGGGACGACGTCTGTGCCGCGGATGGAGGCGGCGCCCATGATTAAGTTCAGTGGGAGGCAGGATGTGGAGCGCCTGCTAAAATGAAGGGCAAAAGCAAGAGCGATTTCAAGGGGAGAATCAATCAGATGAGCGTCTACATCAAGAAGCTCAGGGCGTGCATCCGGTGCAGTTGAAGATAGCTAATCGACAATGCAAGGTCAAGGCCTCTACCGGTTGTAACAGATTGGTAATTAGCATGTATCTGAAACCTCGTTTGCAACCAAAGTTCACTGCTATTTTAGTTTGTCAGCAATATGG…
>CK.2592.1
TGGATCATGAGAATTTTGTACAGCGCTGATGTTATCACATAAAAGAGATGTAGGACTGAGCCAACGCATCCAAATGATTTCAGCAGCAGTAGTAGCAAGAGCTCGAAGTTCTGCTTCAGTACTAGAACGAGATATGGCCGCTTGCTTCTTGGATTTGCAAGCAATAGGAGAGGATTCAAGAAGAATACAGTAGCCTGTAATGGAGGTCGTGACAGTGGCCGGGGAGGGAGGTTCAGGATGACTGACAGGAATGCGGACGGGGAGGGCCACAACAACGGTTGAAGGAAAGGTCGTGATTGCGGCTAAAAAATTGCGATTAGAAATCCATAACCCTAACTTGCTTTGTTACCATGTTTAGGGTTGGACGAAAAACTCGTAGCTCGTTAACTCGCTCGACTC…
>CK.2592.2
TGGATCATGAGAATTTTGTACAGCGCTGATGTTATCACATAAAAGAGATGTAGGACTGAGCCAACGCATCCAAATGATTTCAGCAGCAGTAGTAGCAAGAGCTCGAAGTTCTGCTTCAGTACTAGAACGAGATATGGCCGCTTGCTTCTTGGATTTGCAAGCAATAGGAGAGGATTCAAGAAGAATACAGTAGCCTGTAATGGAGGTCGTGACAGTGGCCGGGGAGGGAGGTTCAGGATGACTGACAGGAATGCGGACGGGGAGGGCCACAACAACGGTTGAAGGAAAGGTCGTGATTGCGGCTAAAAAATTGCGATTAGAAATCCATAACCCTAACTTGCTTTGTTACCATGTTTAGGGTTGGACGAAAAACTCGTAGCTCGTTAACTCGCTCGACTC…
>CK.2595.2
AGTCGGGGAGAAGTGGAAGTGGACTCGAGGATCACTCTCGCTATCGACTACGCTATCTCAACTGCCACGGACAATCGAAACCAACAGTGAATCAGCCGGCGCCGCAGCATGCCTGTACCTCTCGGCTCTCGCTCTTATCCCCACCCACCTCGCTTTCTCCCCTCTACAAGAAAGCGACCACCGCTGTGAATCAGCAGAGCTGCAGTGAGAGCAAGTGAGAGGATCAGAGGAGGCATCCGTGACCAAAGATCGAGTAGCCAAGAAGAAGAGAGATGAACGCCGACTTCGGCGCGCCCAAGGAGCTCGCGGGAGGCCTGCAGCAGCGGCGGGCCCTGTACCAGCCCCGCCTCCCGCCATGCCTCCAGGGACCGACGGTAAGGGCGGAGTACGGTGACGCGA…
>CK.26.1
CCGATCCACCTCTGTTCCACCACGCTGCTGGCTGCTGAGGATGGAGGCGGGGAGGGAGAGCTCCAAGGCCAAGCGCGCGCGCGCCGCCATGAGCAACGAGGACGACACGACGAGCCAGGGTAACGCAGGAGGTGGCGCGGCGGCGTCCGCCGCGGAGACGGAGGGGGACGAGATGGCCGTGGTGGCGGCAGAGGCGGAGGCGGAGGCGGACGAGCAGGTGGGGTCGGCGGAGACGGAGGAGCACATCCAGCGCATCCTCCTCGCCATCGACAACTACACCCGCCAGGTGTCTGACATGCTGGATGCCGGGCGCGCGCTGTTCAAGGACCTCGCCGCCGACTTCGAGGACCGCCTCTGCTCGTACGTAGGAAACTTCACCCACCGGGCCCGCCATTCTCT…
>CK.2600.2
TCTATCTCTTCTCTCTCACTCCCATCTCTTCCACCAGGACGAAGCCGCCGCCGCCTCTGCCAGCGCACCCGCCTCGCCCCCGCTCGCTGCGGCCGCCTCTGCCAGCGCACCCGCCCCGCCCCCACCCGCCGCGGCCGCCCTCGCCCGTTGCTCTCGCCGACGCGGCCACCTCCGGCCCCGCCCGCCGTGGCCGCCCTGCTGTACGGCTACAAGAACAACAACCTCAAGTGGCTGGAGCGCTTCGCCTACATCAACACCACCATCTACCCCTTCGCCTTGCTCCCACTGCTCGCCTACTGTACCCTGCCAGCCGTCTGCCTCCTCACCGGCAAGTTCATTATGCCGTCGGTGGATGCGTGCAGGTCACAGGATCTTCAGGGGCTGTAGCCTGCAGGAAAA…
>CK.2603.2
CATCTAATCTTCGAAAAAAAAAACTCAACAAACTGCCATTCCCCTGCGGCCCTGCCCCATACTCCCGTGTCTTCCCGGCCTTCTTCGGATGGCCAGACCCCTCCTTCTCCAAAAATCCCAGAATACCTTGGGCTCCCGAGCAGGAGAGAGCAATGCAACGAGCCATCCGGATAGCCGCGGCTGCGACAAGGCGAGCGCTGTCGTCGTCGGCGGCGAGGGCATCACCCCCTCCTCCCCGCGGACCCCTGGCTCCTGGCTGGGGCGCCACTAGGTGGCTCTGCAGCGGGCGGGAGGCGCTGAGCTACGACGTGGTGATCGTGGGCGCAGGGCCCGCGGGGCTCGCCGCGGCGATCCGGCTGAAGCAGCTCTGCCGCGCTGCTGACACCGACCTCTCCGTAT…
>CK.2603.3
CATCTAATCTTCGAAAAAAAAAACTCAACAAACTGCCATTCCCCTGCGGCCCTGCCCCATACTCCCGTGTCTTCCCGGCCTTCTTCGGATGGCCAGACCCCTCCTTCTCCAAAAATCCCAGAATACCTTGGGCTCCCGAGCAGGAGAGAGCAATGCAACGAGCCATCCGGATAGCCGCGGCTGCGACAAGGCGAGCGCTGTCGTCGTCGGCGGCGAGGGCATCACCCCCTCCTCCCCGCGGACCCCTGGCTCCTGGCTGGGGCGCCACTAGGTGGCTCTGCAGCGGGCGGGAGGCGCTGAGCTACGACGTGGTGATCGTGGGCGCAGGGCCCGCGGGGCTCGCCGCGGCGATCCGGCTGAAGCAGCTCTGCCGCGCTGCTGACACCGACCTCTCCGTAT…
>CK.2609.2
CCCAGCACCCACCCCACCTGCCCACTTCGTCTTCCTCCTCTCTGTCACCTCGCCACCCTTCTTCTTGCGTTCTCCATCGCATTGCATCTGTAGCACGCAGTTCTCCCTGGTCTTCTTCCGCACGCGTCTCTCCCCGTTCTGCCAGTCCTAGTTGAACCAGAGAGGCTGTTCTTGTGCGTGTGAGAGAGAGAGCTGGACACCGTCGCCCCACCCATTACGCCGTAGCCAAACCTGGAGAAAAACCTGTGAAGCATGTAACTCCAGTCCCTGTCCAAAATCCAAACCCAAGCCCCCCAAAAAAAATCACAAAAAAAAAAACACCTTCAAGATCGTTCTCCAAAAGCTAGCACCGGTAATCAGCGGCGAGGCGTAAGTCGGTAGGCTGGATACGCCCCCACT…
>CK.2613.2
GGGTTCCGTGCAGGTGCAGCGTGTCGCCACTGACTCCGCGTCCGTCCGTCCCCCATACGGCCACGCCTCTGGGTCTCCCGCGCTGCCATGGACGGGGGAAGAGAGCAGCAGGCGCCGCCGGAGTCGCAGCCCGTATCAGGTACCATCTTCTACATCCAGACTACTTGTACTATCGGATAAGAGAGCTGCAGAAGAATTTCAGGCTGCGTGTCATCTTGTGCCATGTTGATGTTCCTGGAGGAATGTGGTCGGTACTTGGAGACTATTAAAGTATATGAAAACAAGCCAGCTGACAGTATTCGTGAGCACATGGATAACGACTATCTATCACGGGTATATATACTTCCTGGGAACCCTCTCCAGAACAAGATAATTTGATGATCTATGTCATCGGTTGAT…
>CK.2613.3
GGGTTCCGTGCAGGTGCAGCGTGTCGCCACTGACTCCGCGTCCGTCCGTCCCCCATACGGCCACGCCTCTGGGTCTCCCGCGCTGCCATGGACGGGGGAAGAGAGCAGCAGGCGCCGCCGGAGTCGCAGCCCGTATCAGGTACCATCTTCTACATCCAGACTACTTGTACTATCGGATAAGAGAGCTGCAGAAGAATTTCAGGCTGCGTGTCATCTTGTGCCATGTTGATGTTGAAGATGTAATCAAGCCTTTGCATGAAATTACAAGAACAGCGCTGCTTCATGACTGCACCCTTTTGTGTGGTTGGAGCCTGGAGGAATGTGGTCGGTACTTGGAGACTATTAAAGTATATGAAAACAAGCCAGCTGACAGTATTCGTGAGCACATGGATAACGACT…
>CK.2613.4
GGGTTCCGTGCAGGTGCAGCGTGTCGCCACTGACTCCGCGTCCGTCCGTCCCCCATACGGCCACGCCTCTGGGTCTCCCGCGCTGCCATGGACGGGGGAAGAGAGCAGCAGGCGCCGCCGGAGTCGCAGCCCGGTAAGAACCTCATCAAGATCCCGTCCTATCAGGAGGTCTTCGGCACCGGCGCCTCCACCTCTTCCTCGAAGCCGCCATCCTACAACCCTCCTGTAGCCACCTCCGCCGCCGCCGCCGCTTCATCCTCGTCGTCGTCCTCGGGATCATTCTCGCAGGCTTTTTCTTTCCTCAAGTCCTCCGAGTTCTACTCACCTCCGCCGCCGCCGCCTCCCCAGCCCACCACCACCCCGAGGCCGACTCAAGCTAGCCCCTCAGCGCCGACTCCC…
>CK.2614.3
GTTCGCTATCTCCTCTTCTTCCTCCCTGGCTCCCTCCCTCCTCCCCTCTCCCCTGTCCCCTCTCTCTTTCTCACCGTCCACGCGCGACTGCGCGGGACACTGGTCAACGCCCCGGTGGCAGGCGGCTCCGTTGGGGGGTGAGTCTAGCTCCGTCTGTTGCGCCGGAATAACGCGGCGGGTGCTACCTCCGGCCCTCGGGTTCCATGGGGAGGAACGGTAGCGTGAGGCGCTCGGCGTTTTCGGGCGCCGCGGGTGCTGCCGCGGGGCCGCCGTCCTTCTCTGTGAATCCCGCCGACTACCGGTTGATGGAGGAGGTGGGGTACGGTGCGCACGCCGTCGTGTACCGCGCGATCTTCCTCCCGACTAAGGGTGTTGTCGCGGTCAAGTGCCTGGATCTCG…
>CK.2614.4
GTTCGCTATCTCCTCTTCTTCCTCCCTGGCTCCCTCCCTCCTCCCCTCTCCCCTGTCCCCTCTCTCTTTCTCACCGTCCACGCGCGACTGCGCGGGACACTGGTCAACGCCCCGGTGGCAGGCGGCTCCGTTGGGGGGTGAGTCTAGCTCCGTCTGTTGCGCCGGAATAACGCGGCGGGTGCTACCTCCGGCCCTCGGGTTCCATGGGGAGGAACGGTAGCGTGAGGCGCTCGGCGTTTTCGGGCGCCGCGGGTGCTGCCGCGGGGCCGCCGTCCTTCTCTGTGAATCCCGCCGACTACCGGTTGATGGAGGAGGTGGGGTACGGTGCGCACGCCGTCGTGTACCGCGCGATCTTCCTCCCGACTAAGGGTGTTGTCGCGGTCAAGTGCCTGGATCTCG…
>CK.2614.5
GTTCGCTATCTCCTCTTCTTCCTCCCTGGCTCCCTCCCTCCTCCCCTCTCCCCTGTCCCCTCTCTCTTTCTCACCGTCCACGCGCGACTGCGCGGGACACTGGTCAACGCCCCGGTGGCAGGCGGCTCCGTTGGGGGGTGAGTCTAGCTCCGTCTGTTGCGCCGGAATAACGCGGCGGGTGCTACCTCCGGCCCTCGGGTTCCATGGGGAGGAACGGTAGCGTGAGGCGCTCGGCGTTTTCGGGCGCCGCGGGTGCTGCCGCGGGGCCGCCGTCCTTCTCTGTGAATCCCGCCGACTACCGGTTGATGGAGGAGGTGGGGTACGGTGCGCACGCCGTCGTGTACCGCGCGATCTTCCTCCCGACTAAGGGTGTTGTCGCGGTCAAGTGCCTGGATCTCG…
>CK.2615.3
TGACGCGACGCCCACCTCGGCGGCTCGGCCCGCGCTGGTTTCCGTCCGTTCATTGCGGTGCGGAGAGCCGGAGACAGACCACCGGGCCGTGCGGGCGCTCGCGGCTCCGCTCCCAGATCCCGCCGCGCGGGCAAGCTTCGAGGAGTGACCATGCAGGAGCCCACGGAGACCAGGCCAGCTGGTGCGGAGGATCTCGCGAACGGCGCGCGAGACGGGGAGGGACCTCCGCCGCAGGTTGAGGAGGAGGAAGTGGAGGAGGAGCCGCCGCGATCGGCGACGGCAAAGCAGGAGGAGGCGACGGCGGCGCTGGGGTCGGAGGGGTCCCGCCCGTTCACTATGCGGGAGCTCCTCGGCGAGCTCAAAGAGGATGGCGAGACGGCTGCTGGCGGCAGCAGCGCG…
>CK.2620.2
TGGAAGATGGCCGAAGAAACCTCATGGTTTGACCAGAGCGGCAGATAGAGTACCCCAAGGCCCAAACCCAAGTGCCCATCACGGAGCTCTCGCTAGCGACGACGACGGCGCCCGCTCGATTGGTGCTACAAGATCCCTCGTGCGTCCACCGGTTTGCGGCGTGGGGATCTCGGCTCTGACTGACCGTGCCCGGAGCCGGAGACAGGCGCGATGGCAGTGGCAGCTCCGGCCGCGGTGAGCACGGGAGCCGGGCAGGGCAAGGAGTACCCCGGCGGGCTCACCCTCTACGTTCTCCTCACCTGCGCCGTCGCTGCCACCGGCGGCCTTGTCTGCGGCTACGACATCGGCATATCCGGCGGCGTGACATCCATGGATGCATTCCTGCACAAGTTCTTCCCG…
>CK.2622.1
CCTCGTGCCCGCGGCGAATCACGCGCACGACCGGCCCCTCGCGGCGAATCCCCTCCCACCCGCGACGAATCCCCTACCCGAACCTCTCGCCACCACCGCGGCGAACCACGCGCAAATCTCTCAGCCACCCCCATCCTCGTGCAAATCTGTCGCCACCACCACCCGCTACGCCCGCTCTCAACAACCTCCGCCTCCATCGCCGTGCGTCTCGGCCATCCCTCGACTCTGAGATTTACGCCGCTCTCAAGAACCCCCGCTCTCAAAAACCATGCTCCCAAGGAGGTACTGCAGACTGCTCGCAAGTCCTGGTAGCGCAGAACCGCGCGTCCTCAATCCGCTACTCCGGCAAGCCCGCTCCCCGACTGTTCAACTAATCCGCCGTCACCTCGCGTCCGCCCT…
>CK.2622.2
CCTCGTGCCCGCGGCGAATCACGCGCACGACCGGCCCCTCGCGGCGAATCCCCTCCCACCCGCGACGAATCCCCTACCCGAACCTCTCGCCACCACCGCGGCGAACCACGCGCAAATCTCTCAGCCACCCCCATCCTCGTGCAAATCTGTCGCCACCACCACCCGCTACGCCCGCTCTCAACAACCTCCGCCTCCATCGCCGTGCGTCTCGGCCATCCCTCGACTCTGAGATTTACGCCGCTCTCAAGAACCCCCGCTCTCAAAAACCATGCTCCCAAGGAGGTACTGCAGACTGCTCGCAAGTCCTGGTAGCGCAGAACCGCGCGTCCTCAATCCGCTACTCCGGCAAGCCCGCTCCCCGACTGTTCAACTAATCCGCCGTCACCTCGCGTCCGCCCT…
>CK.2622.3
CCTCGTGCCCGCGGCGAATCACGCGCACGACCGGCCCCTCGCGGCGAATCCCCTCCCACCCGCGACGAATCCCCTACCCGAACCTCTCGCCACCACCGCGGCGAACCACGCGCAAATCTCTCAGCCACCCCCATCCTCGTGCAAATCTGTCGCCACCACCACCCGCTACGCCCGCTCTCAACAACCTCCGCCTCCATCGCCGTGCGTCTCGGCCATCCCTCGACTCTGAGATTTACGCCGCTCTCAAGAACCCCCGCTCTCAAAAACCATGCTCCCAAGGAGGTACTGCAGACTGCTCGCAAGTCCTGGTAGCGCAGAACCGCGCGTCCTCAATCCGCTACTCCGGCAAGCCCGCTCCCCGACTGTTCAACTAATCCGCCGTCACCTCGCGTCCGCCCT…
>CK.2626.1
TGGGTGGTCTCAGACGGACCTGCAGAGGAGGTCCGCTCACCGCGCGCCCCAGCTGAAATTCCAGGCCACCGGCTGAACGCATCCCTCTCACCGCGCCCTTGGCGGTGGTACGTTCACCTCGCCGGTTCCCCGACAGCCGTCCCCTCCGTGATTTAAGAGAGGCCCATGAGCTCGCTGCTCTTGTGCCCGCGGTGCTACTGACGGTTGCTCTAGATCCGTTCATCCTGGTGGTTTTGTGAGGTCGAAAGCGGCGAGCGAATTAGAAGATGCTGGACAAGCTGTGGGACGACGTGGTGGCCGGGCCTCGCCCGGAGACGGGCCTCGAGAAGCTCCGCAAGGCCACCACCGCCCGCCCGCTCGTCATCAACAAAGACGCGGACGGCGGCAGCTACAAGCGGG…
>CK.2626.2
TGGGTGGTCTCAGACGGACCTGCAGAGGAGGTCCGCTCACCGCGCGCCCCAGCTGAAATTCCAGGCCACCGGCTGAACGCATCCCTCTCACCGCGCCCTTGGCGGTGGTACGTTCACCTCGCCGGTTCCCCGACAGCCGTCCCCTCCGTGATTTAAGAGAGGCCCATGAGCTCGCTGCTCTTGTGCCCGCGGTGCTACTGACGGTTGCTCTAGATCCGTTCATCCTGGTGGTTTTGTGAGGTCGAAAGCGGCGAGCGAATTAGAAGATGCTGGACAAGCTGTGGGACGACGTGGTGGCCGGGCCTCGCCCGGAGACGGGCCTCGAGAAGCTCCGCAAGGCCACCACCGCCCGCCCGCTCGTCATCAACAAAGGCTCTACAGCGACGAGACCAGGAGCAA…
>CK.2627.1
GTTCTCAGTATGCCCCGGCCCCGTCACTAGAAGTCAACGGCCGTTCAGTTCCTTCCCCGCTCCGTCCTTCGGCATGCTTCTACTCAGCCCCTCGCCGCCCTTCTACTCAGCCCCTCGCCGCCGTCTACCGCCGCAGCGGTAACGGTCCCCCGCCGTGTCCTCCTTACTCCCTACAACCGCCTCAAGGCTACGCCCACCCCACCGCGCCTCGCCTGCCTCCGCCTTCGGCCCGCCACCCCGCTCCGCGGCATTTCGTCGAGGACCGCGTGCCGCGCGGCCGCTGCCGATGCCGATGCCGATGCAGTGCCCTCCCAAGCTCCTGGAGGCGATGGTGGCGTGCGTGGCGCAATGGTGCGCATTGGGGAGGCTCTATCGCTTGGGTTCCCGGTGTGGGTGGCA…
>CK.2627.2
GTTCTCAGTATGCCCCGGCCCCGTCACTAGAAGTCAACGGCCGTTCAGTTCCTTCCCCGCTCCGTCCTTCGGCATGCTTCTACTCAGCCCCTCGCCGCCCTTCTACTCAGCCCCTCGCCGCCGTCTACCGCCGCAGCGGTAACGGTCCCCCGCCGTGTCCTCCTTACTCCCTACAACCGCCTCAAGGCTACGCCCACCCCACCGCGCCTCGCCTGCCTCCGCCTTCGGCCCGCCACCCCGCTCCGCGGCATTTCGTCGAGGACCGCGTGCCGCGCGGCCGCTGCCGATGCCGATGCCGATGCAGTGCCCTCCCAAGCTCCTGGAGGCGATGGTGGCGTGCGTGGCGCAATGGTGCGCATTGGGGAGGCTCTATCGCTTGGGTTCCCGGTGTGGGTGGCA…
>CK.2627.4
TGTCCATCATGGAACAATCCAACCAACGAGCTTTTTGTGGGACCAACTCATCCAAAAAAACGTCCACAGGTGTTCTACATGGTTGGGTTCCATACCAGTCAATCGAACAAACCAAACACGCTGTAGAGTTACCTACATGTCGAGTTTCCACACCTGTCGGTTCAAAAAACCTACCCCACAACATCTGGCATAAGAAACATGGTTACTTCATTGTTCCCAATACTGGCAACAATCCTCGAAACCTGAAATAAGTTCTAGTGAATTGCACAGCGAAAACCAAAAAAAGAAAAAAAAAACCTTGTGGAATGAACTACGCGAAAGTTTCGACGAGTTGGAGCCTGACCCCAAGTCCCCACATATCACATCATGATTGAGTCATAAGTGCATCCTGAAAACCAC…
>CK.2633.2
GAAGTCCAGGTCCTCACCTACTCCTCCGGCTATATATGAACCGTGCACTCCTCCCTTTCTTTTCAGCTCTACTCGAAGAGCGTTCTACCACCACACCACAATCTAACTAAAACCCAAACGAAATAAAAGGAAGAGGTCAAAAAATAAAAGGTGTTGTGCAATCGATCATGGTGACCGTGGCCAAGATCGCCATGGAGTGGCTCCAAGACCCTCTGAGCTGGGTGTTCCTGGGCACGCTGGCCTTGGTGGTCCTGCAGCTGCGACGACGGGGCAAAGCGCCGCTGCCGCCCGGGCCGAAGCCGCTGCCGATCGTGGGCAACATGGCGATGATGGACCAGCTGACCCACCGCGGGCTGGCGGCGCTGGCCGAGAGGTACGGCGGGCTGCTGCACCTCCGCC…
>CK.2634.1
GAAAACTGTTATTGGGTATTTTGGCAAAGAATTAATCCATAAGGACATTTTATTCAAGCAAAGTTAACATATAAATCTTCAATTGTCCATGCTAGAGGTTCTGAAGTTTCAGCGAAACCTGTGCTAGAAATACTTTATAGGTTTTCAAGGTACCTTAGGTTTCATATAAATTGTTTTTTTCTTTTATTCGCTTTTGTGCATCTGGATTGGCCTTATTGATTTCTATTTTTTAAGAGCATAGAAGTTATGTCATCCTCGAATTCTGATTGTTGAGGAATGAGCTTTTGCACTTACTTTTTACCTAGTGTTAGAGAAGATCCGCTATCAAAGCAGTTTTTGACAAATATGATTAATATTTTGCAGCAAATGAAGTGGCACATCTGAGGAAGCTGAAAGATT…
>CK.2639.1
TGCTCCTTCTCCTAGTTGTCCATGGTGTCCAGGATAAACTGGGTCTACATAGATGGCTTAGGCACCGGCGCCGTGGCGACTACCCACGCCGAGGACAAAGGGCTTTGATACCAGATGTTATGCCCGTGGCCGCCAGCGACGATCGCCGAGGATGTGAGCGCCAAGAAATCTACCGCCGTCAGAGAGACAACGTCGAGGTATGTGTGTGATGTTGTATTTCAGATGTTCAGTGTCTAGAACAAAGTTCGATTACAGCTTTTATCCCTCACACACGTCACGTCCCACACGACCAACGCCATTACAAGATGTGGCCCACACTTATTTAATGTGCCCCATCCGGCATGCCAGCCTTGCCGCCATCTTCAGGCATCACCTCTCGCACCACCGCCATCAACATTG…
>CK.2640.2
GTCCAAACAGCACCAGGGAACAGGGTCCCATGGGGTGGTGGTCTGGAGGGGAACTGATTTGGTCACCAGCCTGAGCCCCTGACTGTGCAGTGTCCACAAAGATCCCGGGCTGCTCCTTCCTCCCAGAGGAAGCGTACAAACCTGGAGGGGAACTGCCCGTCTCCTCGGCTGACCCGTCCACCTCCTTCTTTTCCCCTCGTGTCCGCCGCTACACGCGCCGCCGGAACCCTAGCCTCCACCGCCACAGGGATGGAGAAAGGAGCCTCGGAGGCGTCGCCCCCTTGCGCTCGCTGCGGCAAGCCCGCTCAGCTTCAATGCCCCAAGTGTGTCGAACTTAAGTTACCGCGTGAGAATGCAGCTTTCTGCACACAGGATTGTTTTAGGGCAGCATGGAGCTCT…
>CK.2640.3
GTCCAAACAGCACCAGGGAACAGGGTCCCATGGGGTGGTGGTCTGGAGGGGAACTGATTTGGTCACCAGCCTGAGCCCCTGACTGTGCAGTGTCCACAAAGATCCCGGGCTGCTCCTTCCTCCCAGAGGAAGCGTACAAACCTGGAGGGGAACTGCCCGTCTCCTCGGCTGACCCGTCCACCTCCTTCTTTTCCCCTCGTGTCCGCCGCTACACGCGCCGCCGGAACCCTAGCCTCCACCGCCACAGGCAGCAGGGATGGAGAAAGGAGCCTCGGAGGCGTCGCCCCCTTGCGCTCGCTGCGGCAAGCCCGCTCAGCTTCAATGCCCCAAGTGTGTCGAACTTAAGTTACCGCGTGAGAATGCAGCTTTCTGCACACAGGATTGTTTTAGGGCAGCATG…
>CK.2640.4
GTCCAAACAGCACCAGGGAACAGGGTCCCATGGGGTGGTGGTCTGGAGGGGAACTGATTTGGTCACCAGCCTGAGCCCCTGACTGTGCAGTGTCCACAAAGATCCCGGGCTGCTCCTTCCTCCCAGAGGAAGCGTACAAACCTGGAGGGGAACTGCCCGTCTCCTCGGCTGACCCGTCCACCTCCTTCTTTTCCCCTCGTGTCCGCCGCTACACGCGCCGCCGGAACCCTAGCCTCCACCGCCACAGGCAGCAGGGATGGAGAAAGGAGCCTCGGAGGCGTCGCCCCCTTGCGCTCGCTGCGGCAAGCCCGCTCAGCTTCAATGCCCCAAGTGTGTCGAACTTAAGTTACCGCGTGAGAATGCAGCTTTCTGCACACAGGATTGTTTTAGGGCAGCATG…
>CK.2644.2
CAATAGCCCGGCTGACGTCACTAATTCACCCTCTCTTTCCGGCCGCCGCCACGGGCTCTCCATGGAACGGCTCAAATCGGCGGTGCCGCCCGACCTCCGGCGGGCCGTCGGCGAGGGCACGGCCGCCGATCTAGCTAACACCACCTCTCGCCTGTTCGCCTTCTTCGACAGCCTTCCTCTCTTCCACCAGGTTATGCAAGAACTGACCGACCCCGAGCTTGCGTTGTGTCGCAAAGACAAGGTGAAGGCTGTAGAGTTGAAGGGCCACGGCAACGCGTGCTTCTCTAGGAGGGAGTTCGGGAAAGCTCTCAGGTTCTATTCGCAGGCATTGCGCCATGTCCCAATTAATTCGGGTGGCATGGATGTGAACTTGGTATCTTCATTATATGTCAATCGAGC…
>CK.2644.4
CAATAGCCCGGCTGACGTCACTAATTCACCCTCTCTTTCCGGCCGCCGCCACGGGCTCTCCATGGAACGGCTCAAATCGGCGGTGCCGCCCGACCTCCGGCGGGCCGTCGGCGAGGGCACGGCCGCCGATCTAGCTAACACCACCTCTCGCCTGTTCGCCTTCTTCGACAGCCTTCCTCTCTTCCACCAGGTTATGCAAGAACTGACCGACCCCGAGCTTGCGTTGTGTCGCAAAGACAAGGTGAAGGCTGTAGAGTTGAAGGGCCACGGCAACGCGTGCTTCTCTAGGAGGGAGTTCGGGAAAGCTCTCAGGTTCTATTCGCAGGCATTGCGCCATGTCCCAATTAATTCGGGTGGCATGGATGTGAACTTGGTATCTTCATTATATGTCAATCGAGC…
>CK.2644.5
CAATAGCCCGGCTGACGTCACTAATTCACCCTCTCTTTCCGGCCGCCGCCACGGGCTCTCCATGGAACGGCTCAAATCGGCGGTGCCGCCCGACCTCCGGCGGGCCGTCGGCGAGGGCACGGCCGCCGATCTAGCTAACACCACCTCTCGCCTGTTCGCCTTCTTCGACAGCCTTCCTCTCTTCCACCAGGTTATGCAAGAACTGACCGACCCCGAGCTTGCGTTGTGTCGCAAAGACAAGGTGAAGGCTGTAGAGTTGAAGGGCCACGGCAACGCGTGCTTCTCTAGGAGGGAGTTCGGGAAAGCTCTCAGGTTCTATTCGCAGGCATTGCGCCATGTCCCAATTAATTCGGGTGGCATGGATGTGAACTTGGTATCTTCATTATATGTCAATCGAGC…
>CK.2657.3
GAACGCTCTCGGATCCATCCACCTCCAAAGTCCAAAAGCGAAGCCTACGCCCGCCCCAACGGTGAAAACGTCGGAACCCTAGATCCCTCTCACGGTCGCGCCTGTGCTCCAAAACCTTAGATCCGACATGCATCAGCCCAGAGCCCGCTACCCACCCGGGTATGGCTCCAGCGGGGGAGGCGGTGGCGGGGGAGGCGGTAGTGGAGGAGGAAGAGGAGGCAGCGGCGGCGGAGGAAACCACAACTACTACGGCCGGAACACACATCCACAGCATCAACACCACTACCAGCAGCAGCAGCAGCACTCGCATAGGAACTCCTCGCACCAGCAGCAGTGGCTGCGGCGAGACCAGGGCCCCGCCGTTGCGGGGCCAGTGTCTGGAAACGCTGTGCCTAAGAC…
>CK.2659.1
CAAAGCCAGCAGCAGGCACGAGCAGCCTCCAGAGACCCAGTGCGTTCTCAGAGCCAAGCAGCTTGCAATATAATGGCGTCGTCGCTCAAGTTCACGGTGCGGAGGCGGCCCGCGGCGCTGGTGGCGCCGGCGTCCCCGACGCCGCGGGAGCTGAAGCGGCTCTCGGACATCGACGACCAGGACGGGCTGCGCTTCCACATCCCCGTCATCCAGTTCTACCGCCGGAGCGCGCTCATGGGCGGGCGGGACCCGGCGCCGGTGGTCCGGGACGCCGTGGCCAGGGCGCTCGTGCACTACTACCCGTTCGCCGGTCGGCTCAGGGAGCTGGAAGGCCGCAAGCTCGCCGTGGAGTGCACGGGCGAGGGCGTGCTGTTCATCGAGGCCGACACCGACGTGCGC…
>CK.266.2
AGAGAGAGAGAGAGAGAGAGAGAGAGAGAGAGAGAGAGAGAGAGAGAGAGAGAGAGTGAGTGAGGGAGGCGCCGCCGCGCCGACGCCGAGTCCTTTCTCCATCCTGCATCTGCCGCTGTTTCCGACAGGATGTTTCTCACGAGGTACCCGATCCATCTGGTGTTCTGCTTTTCGTTTCTCTAAACCCTACCTCGATTCGTTCAGTCGGCGGCGCATCTGGTGTCTGATGCGGCTGAGATTTCTCTGCGAACCAAGCAGTGTGGAAAAAATAATGGAAATTGATGAGCACATAGGCTGTGCCATGAGTGGACTTATTGCTGATGCTAGAACACTAGTGGAACATGCTCGTGTTGAAACTCAGAATCATAGGTTCTCATACGGAGAGCCAATGACTGTAGA…
>CK.2660.1
ACCCAACCCCACCTTCATTGATTGATTACAGCCCGTTCATCCTTCCTTCCCCCGTCGAATCCCACCTTCCTTCCCCCGCCCGTTAAGCAGCCGAGTCAGCAGCAATGGCGGCCGTGCTGAGGAGAGCCGTGGCGCAGTGCTTCGCGTCGTCGTCGTCGTCGTCGCCGGCGACGTTCGGGCTCCGGCGGTTCCTGCAGGAGCAGCCGGCGTTCCGCCCCGCCGTGCCGCCCGACCGCTTCATGCCCCTGGCCGACCGGATCCGGGACCTCGGGGTCGGCGTCGCATTCCCGCGGATCAACCTCGACGGCCTCGTGCCGCCCGCGCCGGCGCCGGCGCCGGCCAAGCGGGAGCCGGACGCGGCGCTGCCCGCGGCGAGCCTCACGGTGGAGGAGGCGCGCA…
>CK.2669.1
TCGTGGTCCGTGTTTAACGGGCGTAGAGAGAGAAAGAGAACAGAGCGAGAGAGGGGGAGGACGAAGCCCTCCGCGTCGTCTCCTGCTGTTCCATCCCACATCTATTCTGCCTCGGCTTGCACCTTCGACCTCGCTGAAAGTTCTGACCTCAAACTGAAAGGGGCCTGTGAAGCGTTTCCTTGCGGCAGTGCAATGGAGGTATTTGGCAAATCTGTGATTGCTGAGCCCAGCAATGTGATTTTCTTGTCCGCAATCCTTAACACAGAAGGATCAAACCCTAGTCACAAGTGTGACAAGAGGTGCCAGAACGAGAACATTTTTGGGAACATGTACCGTTGCAAACTGACTGGAACCACTCACATCTGTGACAAAAACTGTAACCAGAGAATCCTCTATGAC…
>CK.2669.2
TCGTGGTCCGTGTTTAACGGGCGTAGAGAGAGAAAGAGAACAGAGCGAGAGAGGGGGAGGACGAAGCCCTCCGCGTCGTCTCCTGCTGTTCCATCCCACATCTATTCTGCCTCGGCTTGCACCTTCGACCTCGCTGAAAGTTCTGACCTCAAACTGAAAGGGGCCTGTGAAGCGTTTCCTTGCGGCAGTGCAATGGAGGTGAACATCTCTGGTTCTATTTTCATCGTCGGGTAACAAGAAACTAATCAGGGAGTCTCTTCCCATTTCTTGCAGTGGAGGAATGTTTAGCTACAGCCGCGCAGCATGCTTTCCAGAGCATAAATTGGTGGAAGAGAAGTTTGATGCTACCACTTTGCCAGAAGAACCGAGCCAGACACAATAACATCAAACTGAGTCTGA…
>CK.2669.3
TCGTGGTCCGTGTTTAACGGGCGTAGAGAGAGAAAGAGAACAGAGCGAGAGAGGGGGAGGACGAAGCCCTCCGCGTCGTCTCCTGCTGTTCCATCCCACATCTATTCTGCCTCGGCTTGCACCTTCGACCTCGCTGGTGAACATCTCTGGTTCTATTTTCATCGTCGGGTAACAAGAAACTAATCAGGGAGTCTCTTCCCATTTCTTGCAGTGGAGGAATGTTTAGCTACAGCCGCGCAGCATGCTTTCCAGAGCATAAATTGGTGGAAGAGAAGTTTGATGCTACCACTTTGCCAGAAGAACCGAGCCAGACACAATAACATCAAACTGAGTCTGAGATACTGCACTTTACAAATTCTTTCGATATTGGCAGATTGAAGACCAACAAGATTTGAAGAG…
>CK.267.1
AGCACTTTTCCAAAGCTCTACCAATAAGGAAAAAAAAAAACTCTTCTCCACGCGTCCTTCCTATTCTCCTCGTCATCTTCCTGCTGCGCGTCCCTGCCAGCACAGCGCCGCCTCCCCTAACGGCCCCACCATCTCCTCACATCGTTATCGTGTCACGGCCTCTCGGCCTCGCGCCCTTCTGAGCTGTCGTCGTCTCCCCCTCTCTCGCTCGGCTGTCGCCGCGGATCTCCCTGCGTCGGCCGCAACGATGGCCTCCTCATCCGCCGCGGCGTCGGCCGCCGCCCTAGAGGCCGTGCAGGTGCTCGTCGCCTCGCTCGCCGATGACTCCCCAGTCGCCCGTGACGCCGCGCTCGCTGCCCTCCGCGACATCGCGCCGTTGAACCCGATGCTCATCCTCGA…
>CK.2671.3
AGGCCGCAACCCTCGCAAACACTCGAGTCCTCGTCTCTTCCGCACCCTCCTCTTCAACTCCAGCCGCCTTCACCGCCAATCAGGATCAGGACCACCAATGGGCCATGACACTTGGAAATCCTATGCTTGGGCCATGACCACCAATGGGCCTTCGCCGAGCATCGAGAAGCCTCCGCGCCCGCCGCACGCCGGAGGAAAGGAAGTCCCCCCATCCCCAAATTCCCAAAGCCAACACCGCCGAGAAGGACAGAGACTGGAAGCGCAAGAGCAGGCGCCGCGCGTGCCGGCGATGGAGAGGGACGTCGTGCTCTCCGCACCCGAGGCCGCTGGGTCCTCGTCCTCCCCCGCCTCCTCGTCGTACTCCTCCTTCGCCGAGACCAGGGTCATCTGCCGCGTGTG…
>CK.2671.4
GCGGACTTTGCAGCTCCTGAAGTAGCTGACAAAGCCATGTTGCCTTGGCTATGCCGTTAGCCACAACACGGTACTCGGCCTCGGCGTTGGAGCGGGAGACGACTGGCTGCCTCTTCAACGACCACGAGACAAGACTGTCGCCGAGGAACATGGTGAAACTGGAGGTGGATCGACGTGTGTCAGGATAGCCGGCCCGGTCGGCGTCGATGTAGATGGCGAGGTCGTTGGTCGCAGATCATCGAAGGAGCCCGAAGTCGGAAGTGCCTTGGAGGTACCGCAGGATCCGCTTCATAGCAGTGAGATGTGGCTCCTGCGGGGCGTGCATATGGTGGCACACATGTTGGACGACGTATGCGATGTCGGGCCGGATGAAGATGAGGTACTGCAGTGCCCCAACAA…
>CK.2671.5
AGGCCGCAACCCTCGCAAACACTCGAGTCCTCGTCTCTTCCGCACCCTCCTCTTCAACTCCAGCCGCCTTCACCGCCAATCAGGATCAGGACCACCAATGGGCCATGACACTTGGAAATCCTATGCTTGGGCCATGACCACCAATGGGCCTTCGCCGAGCATCGAGAAGCCTCCGCGCCCGCCGCACGCCGGAGGAAAGGAAGTCCCCCCATCCCCAAATTCCCAAAGCCAACACCGCCGAGAAGGACAGAGACTGGAAGCGCAAGAGCAGGCGCCGCGCGTGCCGGCGATGGAGAGGGACGTCGTGCTCTCCGCACCCGAGGCCGCTGGGTCCTCGTCCTCCCCCGCCTCCTCGTCGTACTCCTCCTTCGCCGAGACCAGGGTCATCTGCCGCGTGTG…
>CK.2676.1
CCCCACCGCCCCATTCCATCCATGACGGTCGCCCCTAACCCACGGTGTCGACTGCTCCACCGTAAGCGCCTGTTTCACCGCCACCGCCGACTTCGGTTGGTCCTCACCCGCGCGTGGATGGCGCACGCGCCTCTCTCCTCCAAGTGCGCCGTCGACACCAAGCTCCCCTGCCTCACCGCGCGATCTCCAGCCCCGCCGCGCTCGCAAGTCTTGAGATCGAGCAGATCCACCATCCTGCGCCCTCGCCCCATCACGCACTCACCTTGGCCCCGCATCCCTGCGCCGCCATACCCTCGGCCTCGCCCTCGCCTCATCCTCCCCTGCCCCCGCACCGCATCCAACGCGTAGATCCAGCGTCGTCGCCGCGATACCTGCCCATGCCACCGCGTGCGCACCCCC…
>CK.2676.2
CCCCACCGCCCCATTCCATCCATGACGGTCGCCCCTAACCCACGGTGTCGACTGCTCCACCGTAAGCGCCTGTTTCACCGCCACCGCCGACTTCGGTTGGTCCTCACCCGCGCGTGGATGGCGCACGCGCCTCTCTCCTCCAAGTGCGCCGTCGACACCAAGCTCCCCTGCCTCACCGCGCGATCTCCAGCCCCGCCGCGCTCGCAAGTCTTGAGATCGAGCAGATCCACCATCCTGCGCCCTCGCCCCATCACGCACTCACCTTGGCCCCGCATCCCTGCGCCGCCATACCCTCGGCCTCGCCCTCGCCTCATCCTCCCCTGCCCCCGCACCGCATCCAACGCGTAGATCCAGCGTCGTCGCCGCGATACCTGCCCATGCCACCGCGTGCGCACCCCC…
>CK.2676.3
CCCCACCGCCCCATTCCATCCATGACGGTCGCCCCTAACCCACGGTGTCGACTGCTCCACCGTAAGCGCCTGTTTCACCGCCACCGCCGACTTCGGTTGGTCCTCACCCGCGCGTGGATGGCGCACGCGCCTCTCTCCTCCAAGTGCGCCGTCGACACCAAGCTCCCCTGCCTCACCGCGCGATCTCCAGCCCCGCCGCGCTCGCAAGTCTTGAGATCGAGCAGATCCACCATCCTGCGCCCTCGCCCCATCACGCACTCACCTTGGCCCCGCATCCCTGCGCCGCCATACCCTCGGCCTCGCCCTCGCCTCATCCTCCCCTGCCCCCGCACCGCATCCAACGCGTAGATCCAGCGTCGTCGCCGCGATACCTGCCCATGCCACCGCGTGCGCACCCCC…
>CK.2676.4
CCCCACCGCCCCATTCCATCCATGACGGTCGCCCCTAACCCACGGTGTCGACTGCTCCACCGTAAGCGCCTGTTTCACCGCCACCGCCGACTTCGGTTGGTCCTCACCCGCGCGTGGATGGCGCACGCGCCTCTCTCCTCCAAGTGCGCCGTCGACACCAAGCTCCCCTGCCTCACCGCGCGATCTCCAGCCCCGCCGCGCTCGCAAGTCTTGAGATCGAGCAGATCCACCATCCTGCGCCCTCGCCCCATCACGCACTCACCTTGGCCCCGCATCCCTGCGCCGCCATACCCTCGGCCTCGCCCTCGCCTCATCCTCCCCTGCCCCCGCACCGCATCCAACGCGTAGATCCAGCGTCGTCGCCGCGATACCTGCCCATGCCACCGCGTGCGCACCCCC…
>CK.2676.5
CCCCACCGCCCCATTCCATCCATGACGGTCGCCCCTAACCCACGGTGTCGACTGCTCCACCGTAAGCGCCTGTTTCACCGCCACCGCCGACTTCGGTTGGTCCTCACCCGCGCGTGGATGGCGCACGCGCCTCTCTCCTCCAAGTGCGCCGTCGACACCAAGCTCCCCTGCCTCACCGCGCGATCTCCAGCCCCGCCGCGCTCGCAAGTCTTGAGATCGAGCAGATCCACCATCCTGCGCCCTCGCCCCATCACGCACTCACCTTGGCCCCGCATCCCTGCGCCGCCATACCCTCGGCCTCGCCCTCGCCTCATCCTCCCCTGCCCCCGCACCGCATCCAACGCGTAGATCCAGCGTCGTCGCCGCGATACCTGCCCATGCCACCGCGTGCGCACCCCC…
>CK.2676.6
CCCCACCGCCCCATTCCATCCATGACGGTCGCCCCTAACCCACGGTGTCGACTGCTCCACCGTAAGCGCCTGTTTCACCGCCACCGCCGACTTCGGTTGGTCCTCACCCGCGCGTGGATGGCGCACGCGCCTCTCTCCTCCAAGTGCGCCGTCGACACCAAGCTCCCCTGCCTCACCGCGCGATCTCCAGCCCCGCCGCGCTCGCAAGTCTTGAGATCGAGCAGATCCACCATCCTGCGCCCTCGCCCCATCACGCACTCACCTTGGCCCCGCATCCCTGCGCCGCCATACCCTCGGCCTCGCCCTCGCCTCATCCTCCCCTGCCCCCGCACCGCATCCAACGCGTAGATCCAGCGTCGTCGCCGCGATACCTGCCCATGCCACCGCGTGCGCACCCCC…
>CK.2676.7
CCCCACCGCCCCATTCCATCCATGACGGTCGCCCCTAACCCACGGTGTCGACTGCTCCACCGTAAGCGCCTGTTTCACCGCCACCGCCGACTTCGGTTGGTCCTCACCCGCGCGTGGATGGCGCACGCGCCTCTCTCCTCCAAGTGCGCCGTCGACACCAAGCTCCCCTGCCTCACCGCGCGATCTCCAGCCCCGCCGCGCTCGCAAGTCTTGAGATCGAGCAGATCCACCATCCTGCGCCCTCGCCCCATCACGCACTCACCTTGGCCCCGCATCCCTGCGCCGCCATACCCTCGGCCTCGCCCTCGCCTCATCCTCCCCTGCCCCCGCACCGCATCCAACGCGTAGATCCAGCGTCGTCGCCGCGATACCTGCCCATGCCACCGCGTGCGCACCCCC…
>CK.2679.1
CTCGCGAGCCGCAAAGCCGCGGCGACAACCACTTGTTTAAGCCGCGACCTGCGTCCCAGCATCAGTCAGTGCATCAGCATTCATCGCCCCCTGCCTCCCCTTCCATTCGCCCTCCTCCCACTCCACCAGCTCCTGCCTGCCTATAAACCCAGGGCCGCCCTTTGACTCTCCTTCCCTGTCCAGTGGCGGGGCCGCTTCCCTTGCGTTCGCGGAGAGTCTGTCTGTCTGTCTAGCTAGCTAGCTAGCTGCCGAGAGCGTGAGGAGGAAGGGGGATCCATGGCGGCGGAGAACGAGGAGAAGGAGACGGCCTGCGCGGGGTACAAGCACGGGCCGCCATGGGTGTTCAAAGGCAGCGCATTGTACCAGCTGCATTTGGTGAAGGCGTCGACGGCGCGGGCC…
>CK.2679.5
CTCGCGAGCCGCAAAGCCGCGGCGACAACCACTTGTTTAAGCCGCGACCTGCGTCCCAGCATCAGTCAGTGCATCAGCATTCATCGCCCCCTGCCTCCCCTTCCATTCGCCCTCCTCCCACTCCACCAGCTCCTGCCTGCCTATAAACCCAGGGCCGCCCTTTGACTCTCCTTCCCTGTCCAGTGGCGGGGCCGCTTCCCTTGCGTTCGCGGAGAGTCTGTCTGTCTGTCTAGCTAGCTAGCTAGCTGCCGAGAGCGTGAGGAGGAAGGGGGATCCATGGCGGCGGAGAACGAGGAGAAGGAGACGGCCTGCGCGGGGTACAAGCACGGGCCGCCATGGGTGTTCAAAGGCAGCGCATTGTACCAGCTGCATTTGGTGAAGGCGTCGACGGCGCGGGCC…
>CK.2679.6
CTCGCGAGCCGCAAAGCCGCGGCGACAACCACTTGTTTAAGCCGCGACCTGCGTCCCAGCATCAGTCAGTGCATCAGCATTCATCGCCCCCTGCCTCCCCTTCCATTCGCCCTCCTCCCACTCCACCAGCTCCTGCCTGCCTATAAACCCAGGGCCGCCCTTTGACTCTCCTTCCCTGTCCAGTGGCGGGGCCGCTTCCCTTGCGTTCGCGGAGAGTCTGTCTGTCTGTCTAGCTAGCTAGCTAGCTGCCGAGAGCGTGAGGAGGAAGGGGGATCCATGGCGGCGGAGAACGAGGAGAAGGAGACGGCCTGCGCGGGGTACAAGCACGGGCCGCCATGGGTGTTCAAAGGCAGCGCATTGTACCAGCTGCATTTGGTGAAGGCGTCGACGGCGCGGGCC…
>CK.2679.7
CTCGCGAGCCGCAAAGCCGCGGCGACAACCACTTGTTTAAGCCGCGACCTGCGTCCCAGCATCAGTCAGTGCATCAGCATTCATCGCCCCCTGCCTCCCCTTCCATTCGCCCTCCTCCCACTCCACCAGCTCCTGCCTGCCTATAAACCCAGGGCCGCCCTTTGACTCTCCTTCCCTGTCCAGTGGCGGGGCCGCTTCCCTTGCGTTCGCGGAGAGTCTGTCTGTCTGTCTAGCTAGCTAGCTAGCTGCCGAGAGCGTGAGGAGGAAGGGGGATCCATGGCGGCGGAGAACGAGGAGAAGGAGACGGCCTGCGCGGGGTACAAGCACGGGCCGCCATGGGTGTTCAAAGGCAGCGCATTGTACCAGCTGCATTTGGTGAAGGCGTCGACGGCGCGGGCC…
>CK.2681.2
AGACCGCAAGAGGCCAAATCCAATCGCGAACCACCGCCGGCGCCATCGTCTACGTCTACTACCTGCTCCCGCCCAGAGGCCGCAGCATCCACCACTCGAGGACTTGCAGAGTCTGCAGCAGCAGCTTCAGCTGGCCAGACTCCGTCCGCCGATCAACACACGGGCACAACGCCTCCCGTTTCCTCGTTTCGAGGCTGCACCGCGCCGCCTCCAAGACGCCGGGAGCCTCATCGCCTCCTCTGGCGAAAAACCGCTTCTCTCCGGCGAGCTGCCTCCGTTTCCGGGTGATCGAGTCTACGCGCGCATCGCCTCTTCCCAAGGCAGGATAGGATCCCTTATCGGCCTGACGCGATTCGTGGATCCGACGGCGAGGTCTGCGCCGTCCACAGGCCACAGCTT…
>CK.2682.2
CCCCGATCCATCCCTCCTCCCCACGCCCCTCTCTCACCTAACTGCCCCGCTCCGATCCTGTCGACGGCGGCGGCCACCTGTTCGAACCGCGCGCTCCTGCTGCCGTCGCCCCTCGCTGCGGCGGCGACCTTGGCATCGGCCGCGGGGCGCGGCGGCGGCGGGTACACGTCCGGAGCGCCGACGACGCCGAGGTGGAAGCGAAACAGACCCCACGCTGCCGCGGCGGGCTGCGCGGACCCGGTGCTGCGGCGCGGGCGCGCCGAGCGCAGCCGCGACGACGGGCTCGGATGCGCGTAGAACAGGCTGCTCGACAGCGAGCGCCGCGGCGGAGGCGCCCCGGCGCCGTGGTCGGAGGAGGCGCTCTTGGACGACTGGCTCCGGCTCACGCACCCGCTGCTG…
>CK.2682.3
CCCCGATCCATCCCTCCTCCCCACGCCCCTCTCTCACCTAACTGCCCCGCTCCGATCCTGTCGACGGCGGCGGCCACCTGTTCGAACCGCGCGCTCCTGCTGCCGTCGCCCCTCGCTGCGGCGGCGACCTTGGCATCGGCCGCGGGGCGCGGCGGCGGCGGGTACACGTCCGGAGCGCCGACGACGCCGAGGTGGAAGCGAAACAGACCCCACGCTGCCGCGGCGGGCTGCGCGGACCCGGTGCTGCGGCGCGGGCGCGCCGAGCGCAGCCGCGACGACGGGCTCGGATGCGCGTAGAACAGGCTGCTCGACAGCGAGCGCCGCGGCGGAGGCGCCCCGGCGCCGTGGTCGGAGGAGGCGCTCTTGGACGACTGGCTCCGGCTCACGCACCCGCTGCTG…
>CK.2686.2
GTTCCCCGCGGCCTGCGCGCGCGTTCTCTCCCTCACCTCCGCCCCTCTCTCCCTCTCTCTCGCTCCGGGCGACGGCTGGGCGACCGCCGCTTTATCCGTGCGGCCCTTCCTTTTGTTCTCCCGTCACCCAAACCCCCCTTCGAGCTCTATCTGTCTCTTCCTCTCGAGGCGACGCCTGGGCTACCGCGCCGCTACTGCGGCCTCCCGCGACAGGTGCCTAGTCTCCATCAGGTGCCATGTCTTCTTCGGGCTCTTCACCGGCGACGTGCACTGCCAGCTCTGCATGTATACACCCAAGTCCTTTACTGGGTCCGCCGCCGCCCCTACGTACTTCGTTAGGTTTAGTATGTTGTTAAGTTTGTAATTCTAGGGTCTGGAGGGAAGCATAGATCTCAAGAG…
>CK.2686.4
GTTCCCCGCGGCCTGCGCGCGCGTTCTCTCCCTCACCTCCGCCCCTCTCTCCCTCTCTCTCGCTCCGGGCGACGGCTGGGCGACCGCCGCTTTATCCGTGCGGCCCTTCCTTTTGTTCTCCCGTCACCCAAACCCCCCTTCGAGCTCTATCTGTCTCTTCCTCTCGAGGCGACGCCTGGGCTACCGCGCCGCTACTGCGGCCTCCCGCGACAGGTGCCTAGTCTCCATCAGGTGCCATGTCTTCTTCGGGCTCTTCACCGGCGACGTGCACTGCCAGCTCTGCATGTATACACCCAAGTCCTTTACTGGGTCCGCCGCCGCCCCTACGTACTTCGTTAGGTTTAGTATGTTGTTAAGTTTGTAATTCTAGGGTCTGGAGGGAAGCATAGATCTCAAGAG…
>CK.2688.2
GGGGTTCAGCTCTGCTGCCTCGAAGCAGGGTCCAGATCTCTCTCCCCCGGCTCCGGCGATGGCTTCGCCTTACGCCGGCGGCGTGCAGCCTCCCTCTCCCGCTGGGGCGGTGCAGCAGCAGCAGCAGAACCACTCTCTGGCGTTCCGCGTGATGCGGCTGTCTCGCCCCTCACTCCAGCCAGACCTGGCCGCTCTGCTCCGCTTCGACCCACGCGACGTCTTCCTCCCTGAGGACGCGCTCACCGGCTCCGACCCGTCCGCTGCCGCCAAATTCCTCCACGGCCTCCTCCACCCTGCGGACTCCGCCACTGCCGTCCCTGGAGACTTCACCTTCCGCGACCGCTTCCTCCTCCGCGACCCAGCCGACGCGCTCGCTCTGCCGGGCCTCCTCGTCCTCCC…
>CK.269.1
GTCTCCATGCCTCCAGTGTCCAGTCCAGAGTCCAGGCTCCAGGACTACCACCACTCCGTCTCGTCTCGTCCTCACACCCCACTCCACCACCACCTCTGCCTTGCAAAGCTTTCCACCGATCCGCCGCCTCGTCCGCGCGCTCGCAGGCAGCAGTGTGGACTACCCGCCCCATACTCCATCCCCTACTCGAAGGACCTCGAGTTATTAAGTTGGGCGAGGAGAGGTGGTTCATTCCAGCAGGGATCCTTCTCGTGAGCCCAGTCGATCTGACCGTCCTTGGTATCTGGGGGGGGTTGTTCTGTACTCTCTCTTTAATTTGGACCTCCAAAGTAGTGCTGGGATGTATCGCCTTTGGGATTTTCTGGGTGATGGCCGTCTTCCCCACCGTCCCGTTCATGC…
>CK.2690.2
GTGTGTGGCCTGGTTGTGTAAGGCGCAGGTTCTTGACATTCATATGCGGGAGGGCGGGTGTCTGCGCTCTTGGGGCGGTGATTGCCAAGCATTGCGATGATCAGCTGAGGGTCACTCAGTATCTGAGCTCCTTTGATGAGATAACAATCACCGAGAAAGTTCCAAATGAGTTGCTGTATGGAAGGGCAGGCTATCTGTGGGCTTGTTTGTTCTTGAATAAGCATCTCAGCGAGAAGACGATCCCTCTCGATCACATTAATTCTGTGGCGAAGGACATTATTAATGAGGGAAGAGGTTTTGCAAGCAAGGGGAGTAGCCCTCTGATGTACGAATGGCATGGGAAGAAATACTGGGGGGCTGCGCATGGTCTTGCTGGAATCATGCACGTGCTAATGCACA…
>CK.2693.1
ACCAGCGCAGCTGCAGCATCCTTTCTTGCCATAAAAAACCCCGCGACTCTGGTCAGAGAGGGAGAGCGAGCTAGAAGCCTAGAACCGGCAGGAAGCCAGACGAGCGGAGCCACCACGCGTGAGCTGCAACGTAGGCGGCGGGGGCATGGCGGGCCGGCTGGCGGGGCGAGGCGGGAGGCCGCTGCTAGGCGGAAGTGGCGGGGGCGGGAAGCGGGGCGGGAGGCCGTCGATGGCGGTCGTGGCGGCGCTGCTGCTGGCGTGCGCGGCGCTGCTCCTGCTCCTGGCCCTCGGCGCGCTATCGCTGCCCGGGGCCTCCGACGGCTCCGGGGGACGCGGTGCGGGGCTCTCGCTCTCGCGCCCCCGCTCGCGCTTCCGCAGATCCGCCTTCGACTCGGGGCT…
>CK.2695.1
AGCTGCCCGTTCCAACTCCTTTCCAAATCCGCCGCAACGCGAAGCAAACGACGCCTGAACGGTCCCAAAACCCACACCGCCACACGGCCACGCCCAGTTCTCCCCTCTCTCGCTGCGCATCGACGACGGCGAGGGCGCCATGATCGTGCGCACGTACAGGCGTAGATCCCGTTCCATCTCCGAAGGCGGGGGCGGGGTCTCGTCCTCGCAGGAGGCGTTCGACTTCGATGCCGACGTCGACGTGCTGGGATCGTCGGCCTCGCAGCCGCTCCCGCCATCGCAGGAATCCTCCTCGATGTGGGATTTCGACGAGGACCCGCCTCCGTCCCCGCCGCGGCCCGGGAAGGAGGGGAGGCGAAGCGGGCGGGGCGGAGCCAGAAGAGGAGGAGGGTTGGAGCT…
>CK.2695.4
ACAGTAGAGGTTTGAGCTTATTGAATCATCATTGCAAGTGCAATAACTCAAAGAAAAAGAGCATTTTACTGAACCGAAGGTGCCAGTATTGTTCATCCACCAAATCAGAAGCTTCTCATGTTACCCTCTCTTCTAGTAGTGATGTCAGTCAGTCAGAAAGGATACTCAATTGCTCATCTTTTTCAAGCAATGGGACATCAAGTGGTTCATTTGGAGTGAAACATATTAATGGTGCTAGTTTGAAGCTCAATGTAAGAATGGATCGTTCTAAAGCTTATCCAGTCAGAGGCTCAACTGGTTGGATTTCTATGAAAGCACAAACTTCTGATTGGAACTCCAGAGAAATGGCAAAAAAGCGGCGCCTATCTGAAAATGTACGCACTGATTTGAGTAATGGTG…
>CK.2697.4
AACCATCGGGAGCACGATCACTGAAACGCCTCCATGGCTGGTGGCCTTCGTTTTTCACCTCAGTACGTAGCAGAGCACTAACTACCTCTAGAGAGAGGCCAGGAGCTGGAGGAGTCGTGAGCGGGGGGGCGCATCACAGGTCCGGCACCGACATGCGCAGAGCGTCACCGTGGCACTCCCACTCCCACCGCAGCAAGCGCGCGCCGTTCGACGCCGCCCTCTCCGCCGCCAACAACAAGCTGCCCTGGCCGTCGCCGCGGCGCCCGGCGAACCATGCCGTCCTCCTTTCTGACCTCTTCTTCCTCTTCCGCTTCGTCGCACCTCTCTTACCTGATCCCTGCTAGGGCGGCGCCGCCGCCTCCCTTTGCCATGGGATACGGTGCCACCAGTGGCGGCGGC…
>CK.2701.2
GGGAGAAGTTTTAGCCCAGCTAAGCGGCTGTGGATGGGAGGATCCTAAGAGCACCCTGGAAATCCAAAACCATCTCGTCTCCGCAGCGGGAGCCCAGGCTTCGTATGACAGCGGCCATTGCCGATGGCCACTACGCGCGCCTACAAGCTTCAGGAGTTTGTCGCGCACACTTTGAATGTCAATTGTGCCAAGTTTGGGAGGCGAGCATCAAGGATCCTCATCACTGGTGGGGAGGATTTGAAGGTCAATCTTTGGGCTATAGGGAAACCCGGTGCCCTCCTGAGTCTATCAGGCTTTACAAGTCCAGTTGAGTCAGTAAGCTTTGACTCTTCTGAAGTTACGATAGGTGCTGGTGCAGCAAGTGGAACGATAAAAATATGGAATATTGAGGAGGCGAAA…
>CK.2705.3
CAACGGATCCCGATTCCCTCAGCGGTCAGGCGGGCCTCATGCCTCATCCCCTAACCGAACAGGAGTAGCCACGGACTCCGACACTCCGTTCAACCCCCCTGCCTTTTTGCTCTCCTGTTCACCCCTTGTGCCCGCGCTCTCTCGTGGCGACGACTTGCGCGACCGCCGCCAACGCCAGGCACCTAGGTCTTCGTCGGTCCTTTCTTCAGAGACGAGCACCCAACAGGGGGCTACAAGATTGGTTTTGATGGATTATGACAAGTCTAGAAGAAGTAACTCCAAGAAGAGGACACATTCCAATTCTGATGACGGAAAGAGAAAACGGTTAAACACTAGGCATGATGACACATCTATGTTCTCTGAGCCAATTGAAACCATCTACAGGATATTGTGCCCGGT…
>CK.2705.4
CAACGGATCCCGATTCCCTCAGCGGTCAGGCGGGCCTCATGCCTCATCCCCTAACCGAACAGGAGTAGCCACGGACTCCGACACTCCGTTCAACCCCCCTGCCTTTTTGCTCTCCTGTTCACCCCTTGTGCCCGCGCTCTCTCGTGGCGACGACTTGCGCGACCGCCGCCAACGCCAGGCACCTAGGTCTTCGTCGGTCCTTTCTTCAGAGACGAGCACCCAACAGTTCAAATGTGAGTTTGAGTGCTAAATGTAAGGCAAACTGCAGCAGGATTTTGTTGCTGTGTTATGTACATGCACTTACTGAAGTGCCCTTAACGACTGTCTTTATGCAATATGCTTATGGGGCTACAAGATTGGTTTTGATGGATTATGACAAGTCTAGAAGAAGTAACTCCA…
>CK.2707.2
ATAGTCACAGGCTCCCAGCCTCCCGCGTCCGGAGTCCGGATCCGGACACGCGCTCGAGGCCACCCGCGCTGTCCCGCCTCCGGCAGCGATGGCGGCCGCCGCGCGCCCCGCGTCCGCCCACCTCCTCCTCCTCGCCCCGCTCCCTTCTCCTCCCCGCCTTTCGCATCTCATCCACACCCGCAGACTCTACGCACTCGCCCCCGCCCGCCGCCCTGCGGCCGCGCGCGCGCGCCGCGAATCCTCTCCTCCCTCCGCGCCCTCCCCTCCTGCCCCGGCTGACTCGCTCGATTGCGTCGGAACTGGCTCGGATGTCGAGTGCTTCGTCGACGCCGGCGCCGAAGACGCCGCTCCCCTCCTTCCCGCGCTCTCCGCAGGCGCGTCAAAGGACGATGGGAAGAG…
>CK.2708.3
TCCCGTACACAACCTGCTCCATTCTTGGCGAGCGTTCAGGCGAAAGAGGAAAAAGAGAGGAGTGCACCGCGAGTGTACAGCTCGAAGATCCACTTCCAAGTGCTTCCTTTTAGGATAATCTTATATACCTTCAAGCAAATAGACAATCGGAGGAACTTCACAAAGATGGAAATTACTCCAATATCACAACTACGTCCAGGAAAGTTAAATTATGCTTTACATGTGCGAATATCTAGAATGTGGGAGTTTAGAGGCACAAATGAACAGAACGACATCAAACACCTTGACCTTGTTCTCATCGATCAAAAGGGAAATTCAATATATGCAGAGATTCCACCAGATGCAATTGCTGTCTTAAAAAGCCACATCTACACGAAAAAAAGATTGTATACATATCCA…
>CK.2708.4
TCCCGTACACAACCTGCTCCATTCTTGGCGAGCGTTCAGGCGAAAGAGGAAAAAGAGAGGAGTGCACCGCGAGTGTACAGCTCGAAGATCCACTTCCAAGTGCTTCCTTTTAGGATAATCTTATATACCTTCAAGCAAATAGACAATCGGAGGAACTTCACAAAGATGGAAATTACTCCAATATCACAACTACGTCCAGGAAAGTTAAATTATGCTTTACATGTGCGAATATCTAGAATGTGGGAGTTTAGAGGCACAAATGAACAGAACGACATCAAACACCTTGACCTTGTTCTCATCGATCAAAAGGGAAATTCAATATATGCAGAGATTCCACCAGATGCAATTGCTGTCTTAAAAAGCCACATCTACACGAAAAAAAGATTGTATACATATCCA…
>CK.2710.3
CGGGAGGCTATATATAAAGCGTTGATCCGATCCACGAAGGCAAGAGAGAGACAAAGTAGAAGCTAAGGCGCGAGTGATAGGAGGGTTTTGGTTCAGAGAGGAGCGGGGCAATGGCGGGTGGTCGTGGCTCGTCGGCGGCGAGGCTAGCGCTGCTACTGGTGGTGGTGGTGGCGGCGGTGGCGGGCGGCGCCGTGGCGGGGGGCAAGGTGGTGCACGTGGAGGAGGCGCACCGGCGGAGCATGCTGGCCAATGGCCTCGGCTCGGCCCCTCCCATGGGGTGGAACAGCTGGAACCATTTCCAGTGCGACGGCAACGGCGAGGTGGTCATCAGGGAGACCGCGGACGCGCTCGTGTCGACCGGACTCGCCGCTCTCGGCTACAGATACGTCAACATCGATG…
>CK.2711.2
ATCCACTCGCTGTCTCGACCCCACCCACCGTTCCCATCCACGCGCCGCTGCCACGTCGTTGCCTTGCCCACCAACTCACCGGCGCATCTCGCCGGGACGGATGCCGTATATATCCGCGCGCCGAGCTTGAGGGACGCCCCTACCACCGCCCGGCCGACCCCCCTTCCTTTCCCTCCCCTCCCCTCCCCTCAAACCGCCCCTCGTTGTAAAAGGAAGGAGACGACCGAGGCTGGGGAAAGGGGAGAAGATTTTTCAGATTCTGCGGCAGCGACCTACCCAGCTCCGCGCGAGAGAGACCGAGCGGCAGCAGCTCTCTTCCCTTCCCTTCCCTCCGACATGACGCCGCATCTGCCCGCCGTCTCCTCCTCCTCGACCACCACCACATCCCGCGCCGCCGCG…
>CK.2721.2
GTTGGAGAGGGCAGGGAAAACATCTAGGTCATAGGTTTCCGAACGGGTTGGCTTTGATGGAGCAATAGAACAAGTGGGCTGAAAGCTTGAAGTAATGAACGGCTCGAGTTGTGCAGCTTTGCCCCGCATTTTTTTTTGAAAAGTGCAGCGTTCCTCCGTTTCGCTTCTCCCGCTCCCTTCCGCAACGGCGTACTCCCTCCGCCGCCCGCCGACCGCCGACTCCCGCCGCAAAATCCTGCGTCAGAAGCGCCGATTCTCGGACGTCCTCCGGATCTGAGACACCGAGCGCACTACGAGCTGTAGCTGTAGTGACCTAAAAATGAGTGAGGGGGATGCTACTCAGCTTGCCCTTGAGAAAGGATTACCGCAAGTGTCTAATGATGATGGTTCGAGTAGTCC…
>CK.2722.1
CTCTCCCATCAGCGCCGCGCGACCCGTCCCTGCAACCTGCGCACACCGTGCCCACGAAGCCCCAGTCGCCTCGCCCTCCACGACCACGGTAGGCCGCAGGACCGACCCCGACGCGCCCTGCAGCCGCCCAAGCCACGCGCGCCAGGAACCACCCGACCCCGAGCCGCTGGACGCCAAGACGCCGACGCCCCTGTGCCGCGCGACCCCGTGCCCCGACAACCCCGCCCGCGACCAGGACCGGCCGAGCAGAGCCCGACGTCCGCGCCCTGCACCCAGTGCCCGACCAAAGACCCCGGCCCCGCACTGTGCGCGCGCGCCACGCTGCCCGCGCCCCGCCGCCGATGCCATGACCTTTCCTCTTCCTCTTTCCTCGCCATTAATCACACCAGTTTCTTCTCG…
>CK.2732.2
AGAACTCCACTTCCGTGTTAGCTTTGCCCTCGTGCGAGACTCTGGTACTCAATTTCTGAAGGTCGAGGCGTGAAAGAAAAACTCCGGAGGTCGAAATGGCGGCGGCGGTGCGGCGAGCGGAGGAGCTGGTGGAGAGGGAGATGGGCGGGCGCGATGCCTCCCACGACGCCGCGCACGCGCTCCGCGTCCGAGACCTTGCGCTCTCGCTCGCAGCCGAAGAGGGCCTCTCCGCTCCCGACCGCCTCCTCACCGAACAATGTGGAGGATATAAGCGTCGTTGAGATGTTTCTTCAAGAGGTAGGATTGGATGAAGGCCAAAAGGATGAAATAGTGGCAATTATTAAGGGGATGGGGTTCAAAAATGAAGTTTCAAATAAATCTATTGTTGAGCCCACTCTT…
>CK.2732.3
AGAACTCCACTTCCGTGTTAGCTTTGCCCTCGTGCGAGACTCTGGTACTCAATTTCTGAAGGTCGAGGCGTGAAAGAAAAACTCCGGAGGTCGAAATGGCGGCGGCGGTGCGGCGAGCGGAGGAGCTGGTGGAGAGGGAGATGGGCGGGCGCGATGCCTCCCACGACGCCGCGCACGCGCTCCGCGTCCGAGACCTTGCGCTCTCGCTCGCAGCCGAAGAGGGCCTCTCCGCTCCCGACCGCCTCCTCACCGTGGAACTGGCCGCTCTCCTGCACGACGTTGGAACAATGTGGAGGATATAAGCGTCGTTGAGATGTTTCTTCAAGAGGTAGGATTGGATGAAGGCCAAAAGGATGAAATAGTGGCAATTATTAAGGGGATGGGGTTCAAAAATGAAGT…
>CK.2738.2
CGCTGCCTGCTTCCTTCCTTCCTTCTCTCTCCTCCCTCTCCTCCAGCGACAGAGACAGGGAAGGAGGCGGAGGAGGAGGCCGCGTGGCTGCGGAGGCGGGCAGCCGCGGCCCGTGCGATTCGCGGCGCCTCTCTCGCCGTATCTGCGGTGGCGCGGGCGGGTTGGCGGCCGGCCAGCGAGATCGGCTGTTGTTTTTGGTGGTATTTTTTTTTCTTTCCCCACGGCGGTTTTTGGGAGTTGGAGCGTGGATTGAAGACGGCTGACGGCCGGAGGGGTTTGGGGGGTCCAGTTGAGGCCGTCGGGGCGGAGATCCCGCGGGGAGCTGCGGTTCCGCCGCGGCCCGTGAGTTGGATTCCGGGCGCAGCGCCGCGCCGACGATGGCGTCGGTGGAGGTGCGCA…
>CK.2743.3
AAAAACGGAATGTGGATTAGGAGATCTAGGGTTCTTAGGTCCCTCTGATACCATTGTTAGAATCTATACTGTCTAGGATCGATTCCTAAGTTCCTAGAATACTGATCCGTAACTGAAAGTAAAATCTTGATGACGTGTAGATCTGATCTACTGATCTACTGAGAGGAACGGGGAAACACACCTTTGTTGCTGTTGCTATCTTCATATCGTCGCCCTGCAGAGAAGCAGCAGGCATTGGGATCCGAGCCGCTGTAGGTTGTCGCATTTCCAAACACTCCGACGCCTAGGCGATGGGGGCCTCTGAGGACTAGGGTTTTGGGGCGAGGTACTAGCGTTAGTCTTTCCTGCGACCCCTTAGTCCTATATATAGCGTCGTGTGTCTGGGGGCTCCAACCGAGG…
>CK.2743.4
AAAAACGGAATGTGGATTAGGAGATCTAGGGTTCTTAGGTCCCTCTGATACCATTGTTAGAATCTATACTGTCTAGGATCGATTCCTAAGTTCCTAGAATACTGATCCGTAACTGAAAGTAAAATCTTGATGACGTGTAGATCTGATCTACTGATCTACTGAGAGGAACGGGGAAACACACCTTTGTTGCTGTTGCTATCTTCATATCGTCGCCCTGCAGAGAAGCAGCAGGCATTGGGATCCGAGCCGCTGTAGGTTGTCGCATTTCCAAACACTCCGACGCCTAGGCGATGGGGGCCTCTGAGGACTAGGGTTTTGGGGCGAGGTACTAGCGTTAGTCTTTCCTGCGACCCCTTAGTCCTATATATAGCGTCGTGTGTCTGGGGGCTCCAACCGAGG…
>CK.2743.5
AAAAACGGAATGTGGATTAGGAGATCTAGGGTTCTTAGGTCCCTCTGATACCATTGTTAGAATCTATACTGTCTAGGATCGATTCCTAAGTTCCTAGAATACTGATCCGTAACTGAAAGTAAAATCTTGATGACGTGTAGATCTGATCTACTGATCTACTGAGAGGAACGGGGAAACACACCTTTGTTGCTGTTGCTATCTTCATATCGTCGCCCTGCAGAGAAGCAGCAGGCATTGGGATCCGAGCCGCTGTAGGTTGTCGCATTTCCAAACACTCCGACGCCTAGGCGATGGGGGCCTCTGAGGACTAGGGTTTTGGGGCGAGGTACTAGCGTTAGTCTTTCCTGCGACCCCTTAGTCCTATATATAGCGTCGTGTGTCTGGGGGCTCCAACCGAGG…
>CK.2747.2
CCCACCTCATAATTCCAACCCACTGTGTGTGCCGCTGTAGCAGCGCGCGCCACCACCGTCAACTTCTCCCCACCTCGCCGCCGTCTAGATTTCGTCTCCTGGGCTCGAGCAACCGAAGCAGGCTTGGGGTGTTCTCGGAGAGAATCGTTGCCTCGGCCGATGCCGGCCCTGATGTAGGTTTCTGCTCTGCTTTGCCCGGTGCCAACGTCTCTCCCGGAGTAGCGGTTCCGCCGCCCCATGATCTGCCAGTTGGAACACATGGGCGTTCACGGAGGAGGTTGCTCTGCTGGACAGTGACCGCATTTGGTAGCGGTGGAGGAAGACGACGAAGAGGAGGAGGAGTAGGCCATGAAGGAGGTGGCCGAGGAAAGGTGCCTTGACCCGCAGCTGTGGCACGCG…
>CK.2750.1
CGGGTTGGCCCAGATGGTGGATGAACAAGGTTCTGATTCTGCTCCGACTCTATGTGATATTCTGTGGTGTGGATTCAGGGAATGGGATTCAAGCAGCATTGTGTGGGATGCTCTAGCAAATAGTTATGCTAGAGCTCAGATGAATCATGATGCTCTTTATGTTCTTAGTAAAATGAACAGCCTAAACATGCAAATCTCAATAACCACCTATGATAGTTTATTGTACAGTCTAAGAAAGGCAGATGTGGCACTGGCGATTTTTAAAGAGATGGAGTCATGTGGTATTCCCCCCAGTGATTATTCCCATGGCATTCTCATAGATGGACTCTGCAAGCAAGGTAAAATTGGAGAAGCTTTATCTTTCCTTCAGGAAACAAGGAAAGAGGGGAAATTCAAACC…
>CK.2751.1
AAACGAAATCGCTAGGCCGTTGCGCCACCCTTCCGCCGCCGCGTGCGCGCCATTTAAGCAGGCAGGCGATCAGCTCTCCACCACGCCACTGTCCCGACGAGAGCAGGAGCTAGCTCGCGTCGAGTCATATTTTCTGCCTAAGGTCGGGGTCGCGCCGTACGACGCAGGCGCTGCTTGGAGATGGAGCTGGTGCTGGTGATCTCGCTGCCGCTCGTGGCCCTCGTCGTCATCGTCGCCATCATCCTCTGCATCATCTGCCGCTGATCGCAGACGATGGCCTCTTCAGCCTGCACGGCCGTATGCGTTGCGACGCCGGCGTCGCCTGCTCATCAGTACCTCAATTGTTTTGTAACCACAAATTAAACACATAAAGAACCATCTTGCTGTGTCTGCACCAAC…
>CK.2752.1
GCCTGCCTGCGCTCAATTCAATTCGACTGCGGCGAACAAAACAAACGCAGGGAGAAGGTGCCCCGCGGCCGCACGCCAGGCCATCCCAAGCGAGGCGTGGCGACGCGGAGCTGAGGGGCGCTACTGCGGGGCCGTCCTTGGCGAGAGGAGGGGAGGGGCCCCCGAGGGATCGGTTTTCGGCGGGGGAGCCAGCGGCCGCGGGCGAATGGCTGGCGGCGAGGTAGCGGTCGTGGAGGAAACGGCGGTGGGGGCGCCGACTGCGACGGCGACGCCGCCTGACTTGGCGGCGCATGCCGCGGCCGGTGGCGGGGAGGAGGCGATGCGGATGGAGGGCTGGCTGTACCTGATCCGATCCAACCGATTTGGGATGCAGTACTCGCGCAAGCGCTACTTCGTGCT…
>CK.2755.1
GCTGTTCTACCAGGGCGGATTTCCATGGGCGCCATGGGATCCTGGGGCGTAAAAGCTGACTTGCCCACCCCCACACCTTTGTTCTTTTGTCATCGAATATACGAGCCTCGACGTCGCCAAGGGAGAGCTGGGGTGAGCGCAGGGAGGAACTGAGCGTCGTCGTGAGCAGAGAGAAGTGGAGGGAACCGACCGTCGTGGTGATTGGGCCATCGGCATAGCTGAATCCATGGAGATCGGTTTGGGCGCTTCGCCGAGTCTCCCCGAGTCTTTAGGAGGGTCCTCGAGGTCTTCGCAAACGACAGGATACACCGGGGTTGTTCTTCTGTCGCAGTGGCGATCTTCACTGTGGATCGGATGCAAGGCTACGCCATCGTTGACGGGCAAGTGATTGAGGAGCCC…
>CK.2757.2
CGCAACGCAAACCACGGCCGGACTTGTCTGCTCCCATCCTCACCTAGTTTCAAAATTTCCTCTGTTAAACCCTACCCACCCGACGAATCCCTCGCCAGATCCAACCAGCTCGCCGGAGGAATACTTCGGGAGGTTAGCGTGGAGAGAGAGAAGTAGGCGGCTGAGGGAGGGTTAGAGCTGGGCGACGCCGTCGCTGTCATGGAAGCGCAGGCGACGGCGACGGCGACGGTGAAGGAGGCGCTCGCGGCGCTGTATCACCACCCGGACGACGCCATCCGCACCGCCGCCGATCGCTGGCTTCAGGAGTTCCAGCACACGCTCGACGCCTGGCAGGTAGCTGACAGTTTACTTCATGATGAAAGCAGTAATTTAGAAACTCTCATCTTTTGTTCTCAGACC…
>CK.2758.3
TTCGCTCGCTCTACCCGACTACCCCGCAAGTCGAGGCCTTCCGCTGGCTCTCGCTCGCTCGCTCGCCCCGCGACTGGTTGCCTCTCCGCCCCGACCCTGCCCTGAGACCGGAGACGACCGCGCCCCGCGGTGGCGCTGCGACCCGCGATACGGAAATTCCCCGTTTAATTGCATATTGGACATGTCTTGTGGCGTTTGATTGGAGAATTTAATTCTTCCCAACGATTTCCGTTCTTCGGAGGCTTCCATCTTGGTTTCAGTTCTGCAGATCTGTGACTGAGAGGGGAGGAATTCCAGTCAGTCGTTTATGAATCCTGGGGCCTGTGCTTACTAGAGGGAGGGCAAGGCAAGTTAGGATCCGAGATGAGGGGGAGAAATGACTCCGGGAACAGCAAGCCG…
>CK.2760.2
GTCTTCTTTTGAAATTGTAAGGTGCTGCATTCTGCTAGCTTTTATATTTTCCATCCAGGGAAGAAAACTTACTGAGGTCAAATAACTTATTTATTAGCCAAGTTTATTGCTATTATTCCCATAAAGAACTGACATTAATTAGTTTGAAACTTAATAAAGATTGAGATGTTACCTTCACAGGTTATCTACATTGGTCTTGATATTGTGACCCCCTTGATATCTTTGGATCTTCTGAAATACCCTAAACTTAGTCGTGATTATTTTGTGCTTATATCGCACTTGTTGGAACTGTACCCGGAAAAGGTTGCTCACTTAAATAGTGATGCTTTTACAAGGATTATTGGAAGTCTTGACTTCGGGCTCCGTAATCAGGATAGCGATGTTGTTGAGAGGTGCCTG…
>CK.2761.2
TTTCCTCCTCGCTCGGCTGCTTGCCTAGGGTTTCACCTGCTACCGCCCCACCTCCAGCCGTCGCTTCAGATCCCGCCGCTGCCGGCGCTCGATCCTACTTCGTTGCTCCTAGCTGATCCCGCTGAGCTCGGATTTGGGCCCTTCCTCCCCGCCGGAACAGCGTCCGGACGCGCGGGGGCAGATCTGGGTTTTGGTGGCCCGCTTGGTGTATGAGAAGGCCTCCAGAGCTTGGAAGTAATGGAGGTGGAGCCGGCGAGGAGGGACGCGGCAGCGCTGGACCCGGAGCTGCTGCAGCTGGCGGAGCTCGCGCCGGGCGCGCTTCGTGAGAACTCCATAGCTGATGCGCTGTATTCGCAGTGGCTCGTGCTACCCGAGACGACCAAGCTGGTGAAGTCTTTG…
>CK.2761.3
TTTCCTCCTCGCTCGGCTGCTTGCCTAGGGTTTCACCTGCTACCGCCCCACCTCCAGCCGTCGCTTCAGATCCCGCCGCTGCCGGCGCTCGATCCTACTTCGTTGCTCCTAGCTGATCCCGCTGAGCTCGGATTTGGGCCCTTCCTCCCCGCCGGAACAGCGTCCGGACGCGCGGGGGCAGATCTGGGTTTTGGTGGCCCGCTTGGTGTATGAGAAGGCCTCCAGAGCTTGGAAGTAATGGAGGTGGAGCCGGCGAGGAGGGACGCGGCAGCGCTGGACCCGGAGCTGCTGCAGCTGGCGGAGCTCGCGCCGGGCGCGCTTCGTGAGAACTCCATAGCTGATGCGCTGTATTCGCAGTGGCTCGTGCTACCCGAGACGACCAAGCTGGAGATATGTGCC…
>CK.2773.1
GAGCGCCGAAAAAGGACTGCCACCAACCGCTCGCTTTCCCTCACCTCCCCACCTCTCTCGCTCCCTCCCTCCCTCCCTCCCATTGCAGGATCGGCACCGATGCGATTCAACCGCGGCCTCGCATCCGGTGCGGAGGTCTGCAATTGGGGGGAGGCTCCTCTCCGCCGTTGGAACCGCTGCGGCGTCGCAGCCTGTGCGACTTTCCTGCTGGTTCCTCATCCCTCAGATTTTGCATTCTTTGGCATTACTGTTTGATGGCAGACAGTAGTGCTCCTTCTCTGTGGAGGCATTGGGGCAAAAGGCAGTTGAACTGAACGGGCACATCAATAGTCTCTGGCCTCCAAGGGAAATTGGGAAATTCAGATTGAACGTGGCTGCATCATTTTTCCTTTCATTGGT…
>CK.2774.1
TGTCTTCCCTCTTGGAGTTTGGGGAGAGCGTTATACTATACGCTGGGGTTTGGGGAAAGGGTGCATTTTCATGGCAGCCTTGTAACCATCCATCCATCATCTATTTGCCGATTTGCTTTAGCTGCAGAGAGCAAGGATCCCGCAAAAGTTCCTCGGCCTAGTAACCGCCTTCCACTCTCAGAATTCGTCGGCGTGGTCCTCGGCAGCTCACTTCCTCCTGCTGGTGGTGATGGTGAGGCGCTCGAGGCTGCGGAACGTCGTGTTGTCCCGCGAGGCGGAGCCTCCCCTCCCGGCCGCGTTCCGGGCCACGGGGGAGCGCGGGGACGACCTGCTGTTCTCGGCGCCTCCCGAGTGGTGGAGCCTCTGCGCGGGGGACGGGCGCCCGCTGCCGCCACTGCT…
>CK.2782.3
CCAGCCCACTTTCCCCAGTACTCTACTCACCCACCCACTCACGGACTCATCTACTGAGCAGCGCGGTGGGCATCCGAGCGAGAGGGCGAGCGCGGAAGGATCGGAATTCCGAAGGTTGGGCATGGAGGCGAGCGGCGAGAAGGCTGCGGTGGTGCGACGGCTGATGGAGGCGAAGGAGGTGTCCGGGAAGACCTTCTCGGGAATCGCCGCCGAGACGGGTCTCACCAACGTCTACGTGGCGCAGCTGCTGCGGCGCCAGGCGCAGCTCAAGGCCGACACGGTGCCCGCGCTGAGGGCGGCCCTGCCCACGCTCACGGACGACCTCATCGAACTCATGATGCAGCCGCCCTTCCGGTCCTACCACCCCAACATCGTCCACGAGCCCGCCATTTACAGCAT…
>CK.2783.1
GTCGATGTGAAGCGGGCACTCTCGCGGGAGGAGCAGCAGGCCTCCAAGGCCGCAAACCCTAGCGGTGGGAGGAACACTGGCGGAGGAAATGGCGGCGGCGATGCAAATGGTGCTCGGACGAAGAAAATATTCGTGGGCGGGCTGCCCTCTACTCTGACTGAGGATGGGTTTCGGCAGTATTTCCAGACCTTCGGCATCGTCACTGATGTTGTTGTCATGTATGACCAGAACACGCAGCGCCCCCGTGGCTTCGGATTCATCACCTTTGACTCGGAGGACGCGGTTGACCACGTGCTGCAGAAGACCTTCCATGATCTTGGTGGGAAGCTGGTTGAGGTGAAGCGTGCATTGCCCCGTGAGGCGAACCCTGGTGGCTCTGGTAGTGGGCGTTCTGGGGTG…
>CK.2786.1
CCCCTCGCCGCCTCCCCAGACCCCGACACGTCCTCCCCGGCCGCAATGACCGCTCCCCGACCGTGGTCCCCGCTAGCAAACCCAAGCTCGTCGGGGAGAAGAGCAAGGGGGGCGCAGAGGCTTGCCTACCTAGCTCGTCGGGGCCCTATGGAGATCCAGCACCACCGGGGCTGGGCAACTCCAAGGTTGTGAAGGTGCAGAGCGAGGAGGCGTGGGATCTGTTCACCGATCGAGCGAGCAATGAAGGCTGGGCCAGGTATCGGCGATGCCCTCGGCGACATCGAAATCTACTCCGCGGCCACCGGCGAGCCCGTCCTGTTCAGAGACCTGTGGGACTAGGACGAGGGAGTGTCTGTTGTTGCGCTGCTAAGGCATTTCGAGTGCCCATGCTGGTGAGTG…
>CK.2787.2
CCTTGTTTGGCCGGCTCTTTTGCCCCTTTTCCCCCTTTCGCTTTATTCTGCGCAATATTTGTTTCACCCTTTTGCTTTCCTCCCCCCTCCCCTCCCCCCCTCTCCCTGTCCGGTTTTAAAGACGCGGAGAGATTGTAAAGTCTAAATCTTGCATTCACTTGGGGAATTGGATAGGTAGGGAGTGGATAGGCTTTGTCGGTAGGTCCTTTTTCCGGGGAGAATTCGCCTGAGTTCCTTGGAATAAAAGAAGATTTGCGATCCTTAAGCCTCACGTTCCTTGATCTGCTGGTGTGGAAGTTGATCTTGATCATGTTCCCGTTCGTCGTCTTCATGGACAATTTGATTTGGAGATGGGGCCGGAAATGATAGAGCAGGATGGATGGTAGGAAAAGGAAGGGG…
>CK.2789.1
CTCTCCTCCGGTCACCAGAAAAGAAGTTATCTTTCTCTCTCTCTGCTCGACTTTCCTCTGCAGCCGGCCCATATGAAGGACACCACGTGAACTCCCCCGACGACTCAGTGCGTCTTCGCCGCCGTTTTCGTCGTCGCAGATTAAGGTTCCCCTCCTCTAACACGCCGGCGCTTCCCCCCCTGCCACCGCGACACTCAGTCGTCGCCGCCGTCGGCTCTGCTGCCGTGGCCAAGCGCGTTGGCAGCGAGGATTGCTTTAGCTTGCAGGCACTTTCCCCACCCCCACCGCCGCTGATTTCGCCGTTATGCGGTGAAGCCCTTCGCGTTGACGGGCTAATCGGCTGCCTGATTTCTATTATGATGGGGTAGGTGTGCTCCTGGTTCGCGTCTCGGAGGACCC…
>CK.2790.1
TGGACACAAACCTATACAGCGTCCGCCGCCCACCGCCTACACGGCTACACCTTCCTCTCTCCGGCGACCTCCCGAAACAGAACTGACTCGCATGGTCTTCGCTCCGTCGCGAGGCCCACGTTAGCGGAGCCTCCCACTCTCTGGCTCAACTGCCTACGTCTGGACCAGATCCTCCATGAGCTCGCGGGAGTGCATTGGTGGCGCGACGCGACCAACGTCGTCTCGACCCTCCTTAGCGGCAACCGAAGACCTGAATCCTACAAAGGCACATGCATGTGGTGGCCAGGAGGAGGCTCAGATCTGGAATCCAGTCCGAATGTTCCTGACAAGCCAACTGCAACAACGATTATTGCTTCAATTTTAGCGATCTATTTTTTCTAACTTGCAAACCAACATGCT…
>CK.2797.3
GCCCACTTTGAAGACGGCAGCAGCCGGAGCGCGGCAGCGCCTGTGCTGGCTGCCGCGGCCGCACCCCGCCGCACCCTGCGAGGCGATCAACAACCAGCAAAACCCTAAACCCTAGTGGATGTTTCTAGAGCCGCCGTGCACCCTCATTCGTCTCGCCTGCACTGTTTCTAAAATCAACCCGTCCCCCACCTCCTCGCCGCCTCGCATCCTTTCCCCCTCCGCAAGAAAGAAAGCGAAGCAACTCTCCGCCGCCTCCATTCCTCCACAGCCCACACCAACCAAACCTCTCGCCGACAACAGCCTCGGTCCCCGCGCCACCATCCGCAATCATGTACCGCGCGGCCGCTAGCCTCGCCTCCAAGGCGCGGCAAGCCGGGAGCAGCTCCGCCGCTCGCCAGG…
>CK.2798.1
AGGAGGTCATGAGGCAAAATGAAACCCTACTCAATCACAGGATCCTGATTGATGGACTCCTCCCCCAAATCACTCTATCCTATCCTTCTATACAAGGCCGGCCGGCTGTGGAAGCCAGGCTCCTGGCCGCACAAATATGGCAGCAGATTGCTGTCTAACAGGGTGTAATACTTTGCATGAAAAACTAAGCATTTGGTTCTGATTACCTTTTTTGTGAATCCTTTTCATATTTATTGTAGGAAAGTAACTGGTGGGAGGAACTTTTAGATGAGAATACTTATATGAAAGCAGATTACAGTGGCAAAATGACCTTGCTCCTTGATATCCTGTCAAAAAGTTCTGAATTAGGCGACAAAGTATTAGTGTTTAGCCAGAGTTTGACCACTCTGGATTTAGTAG…
>CK.2799.1
CACTCAGAACGGAAACCAGCAAACGACATCTCTCCCCGGCGGCCCGGTCCCTTCATCTCTCGCCGCTGTCGTCGCCGCCGCGCCGTATCTGCAGCTTCCCGCACCGTATCCTGCGGAAGAAGTTTCTAACGGGCTACATCCCACCACCGCACGATGTCGGCAGCGGCGCGAGTGCTGCCGAAGGCGGTGACCTTCGTGACGGGCAACGCCAAGAAGCTGGAGGAGGTCCGCGCCATCCTCGGGTCTTCCGTCCCATTCCAGTCGCTCAAGCTCGACCTGCCTGAACTGCAAGGGGAGCCAGAGTACATATCCAAAGAGAAAGCACGAATCGCTGCATCTCAGGTGAATGGGCCTGTACTGGTGGAGGACACCTGCCTATGTTTTAATGCGCTCAAAGGC…
>CK.281.2
CCCAGTCCCCACGCAGGCCGCTCTGTTCTGCCAGCAGTTGGCACAAGCAGCTTGGGCGCAAAAGAACAACTGCGATCGAGCAAGGGACAATGGCCCGCACCGCGGCGCCGGCCGCGGGCTACGGAGAGGACGGAGTGTACCGCTCCCCGCGCCCGGCCGTGCGCATCGAGTCCGACACAGGCCTCTCCCTCAACGACCTCCTCTTCCGCCGCGCCGACGTGTGCCCCTCCGCTCTCGCGCTGGTCGACTCCGCCACCGGCCAATCCCTCACCTTCGCCGCCTTTCGCTCCGCCGTCCTCACCACGGCCGTCGCCCTCTCCTCGCGCGCGGGCGTCCGGCGCGGCGACGTCGTCCTCTTCTTCGCCCCCAACTGCTTCCTCTACCCCGTCTGCTTCTTCG…
>CK.2817.3
GACCAGTGAGACGCGTGGGGACTTGGCAACGACAGAGAGAGAGGGAAAGAAGGGAGCAGCCACCGGCCAGCGGGACAACCCAACCAACGCGATCTCTGGGGCAGGCAAAGGACGACGGGTCGGCGAGAGGCGGGGCCATGAGGATCCGGAAGCGCACCCCTGCCAGGGCAGCGTCGCCGGGACCGCCGCCTCTGCCTCCTCCTCCTCCCCTACCGCTGCAGCGTCCCACGGAGAAACCACGGGATGAGGCGGCGGCGGAGGAGGAGGAGGAGAAGCGGGCGGTCCTCGCCGCCGGAGTCCGAGAAGGCGACGACCGGGTTCGCCCCGCCGCCGCCGCCGCTGGCTCTGGGAACAGGTGCGTGCCAAGACCCTCCTCTGTTAAGGTGTCCCTAGAGAGAT…
>CK.2821.1
TTGCGTGATTGATTGCGTCCCTAATCCTCACTCTTTTGCTTCGTTCGCTTTGTCCCTTTCATCATCCCCTGTGCTTGTCTCGCCTTCCACAACCCTCTCCCTCTTCCATCTCATTTCCGCTGCGGCTGCAACAATAAAATAATAAGTCTCGTGCAGGCGAAGGACGTACGACGACGCGGACGCACCGTCAAAGTCTACAGGCTGCGCAATCCCTTTCTCCCTCTTATCCCCAAGGCGAGGAGCTGAGGGGGGGCCCTTCTGCTGCTGTTCTTGTTTCCCCGCTCTCCAAGATGTCGTCCCCGAGCAAGCGCCGCGAGATGGACCTTATGAAGCTGATGATGAGCGACTACAAGGTGGAGATGGTGAACGATGGGATGCAGGAATTCTTCGTCGAATTCA…
>CK.2821.2
TTGCGTGATTGATTGCGTCCCTAATCCTCACTCTTTTGCTTCGTTCGCTTTGTCCCTTTCATCATCCCCTGTGCTTGTCTCGCCTTCCACAACCCTCTCCCTCTTCCATCTCATTTCCGCTGCGGCTGCAACAATAAAATAATAAGTCTCGTGCAGGCGAAGGACGTACGACGACGCGGACGCACCGTCAAAGTCTACAGGCTGCGCAATCCCTTTCTCCCTCTTATCCCCAAGGCGAGGAGCTGAGGGGGGGCCCTTCTGCTGCTGTTCTTGTTTCCCCGCTCTCCAAGATGTCGTCCCCGAGCAAGCGCCGCGAGATGGACCTTATGAAGCTGATGATGAGCGACTACAAGGTGGAGATGGTGAACGATGGGATGCAGGAATTCTTCGTCGAATTCA…
>CK.2823.1
GGCAAATTCCCGAGAGCGGCCACTTCGCTCGAGGCAACCTGGCGCACCGGACAGTCCGGTGCCCCAGACCGAAACAGCCTCTTGGCTGTACAAAGCCAATTCTTCTCTTCTCTTCTTCTTCCTGTTTCTGATACTTAGACAAGTATATTAGTACACAAAACCAATGTACTAAGACATAGAAACATACCTTTGCTCTTGATTTGCACTTTATTCATCCATGGGCATAGATTCACATTTAAGCACTTGTGTTGGCACTCAATCACCAAAATACTTAGAAATGGCCCAAGGGCACATTTCCCTTTCAATTACCCAACCCATGATCTCGAATTGGCTGCTGTTGTTCATGCACTTAAGATTTGGCGCCATTATCTACTGGGTAATACATGTCACATATATACT…
>CK.2823.2
[truncated: 41,667 more rows]

## Sheet: Table S4 Results of DEGs
GeneID	CK_readcount	ST_readcount	log2FoldChange	pvalue	padj
Zm00001eb112930	4.6815	1269.4	8.31281	4.03342e-45	9.05544e-41
Zm00001eb255880	5.35029	715.465	7.29387	3.84882e-38	2.88033e-34
Zm00001eb256260	1.00318	134.346	7.26959	3.92053e-30	1.467e-26
Zm00001eb201180	9.363	1158.41	7.18434	1.37209e-38	1.54024e-34
[truncated: 1,394 more rows]

## Sheet: Table S5Results of GO analysis 
Category	ID	Term	Count	Genes	Pop Hits	Qvalue
[truncated: 41 more rows]

[truncated: 5 more sheets: TableS6Results of KEGG analysis, Table S7 Results of AS events, Table S8 APA analysis results, Table S9 m5C analysis results, Table S10 m6A analysis results]
